# Supplementary material for: Polymorphism of the dinuclear CoIII–Schiff base complex [Co2(o-van-en)3]·4CH3CN (o-van-en is a salen-type ligand)
Source: Acta Crystallogr C Struct Chem. 2019 Mar 20;75(Pt 4):433–42. doi: 10.1107/S2053229619003115 (PMC6452776; doi:10.1107/S2053229619003115)
Supplement: Supplementary file 1 [file c-75-00433-sup1.cif]

##############################################################################
#                                                                            #
# This CIF contains the data in a paper accepted for publication in          #
# Acta Crystallographica Section C. It conforms to the requirements of       #
# Notes for Authors for Acta Crystallographica Section C, and has been       #
# peer reviewed under the auspices of the IUCr Commission on Journals.       #
#                                                                            #
# Full details of the Crystallographic Information File format               #
# are given in the paper "The Crystallographic Information File (CIF):       #
# a New Standard Archive File for Crystallography" by S. R. Hall, F. H.      #
# Allen and I. D. Brown [Acta Cryst. (1991), A47, 655-685].                  #
#                                                                            #
# The current version of the core CIF dictionary is obtainable from          #
# ftp://ftp.iucr.org/pub/cif_core.dic.                                       #
#                                                                            #
# Software is freely available for graphical display of the structure(s)     #
# in this CIF. For information consult the CIF software page                 #
# http://www.iucr.org/resources/cif/software.                                #
#                                                                            #
# This file may be used for bona fide research purposes within the           #
# scientific community so long as proper attribution is given to the journal # 
# article from which it was obtained.                                        #
#                                                                            #
##############################################################################
data_2
_audit_creation_method     'SHELXL-2018/1'
_database_code_depnum_ccdc_archive     'CCDC 1900884'
_chemical_name_systematic
;\
{\m-6,6'-Dimethoxy-2,2'-[ethane-1,2-diylbis(nitrilomethylylidene)]diphenolato}\
bis({6,6'-dimethoxy-2,2'-[ethane-1,2-diylbis(nitrilomethylylidene)]\
diphenolato}cobalt(III)) acetonitrile tetrasolvate
;
_chemical_name_common
;\
[\m-Bis(3-methoxy-2-oxidobenzylidene)ethylenediamine]bis{[bis(3-\
methoxy-2-oxidobenzylidene)ethylenediamine]cobalt(III)} acetonitrile
tetrasolvate
;
_chemical_formula_moiety     'C54 H54 Co2 N6 O12, 4(C2 H3 N)'
_chemical_formula_sum     'C62 H66 Co2 N10 O12'
_chemical_formula_iupac     '[Co2 (C18 H18 N2 O4)3], 4C2 H3 N'
_chemical_formula_weight     1261.10
_chemical_melting_point     ?
_space_group_crystal_system     monoclinic
_space_group_name_H-M_alt     'P 21/c'
_space_group_name_Hall     '-P 2ybc'
loop_
    _space_group_symop_operation_xyz
    'x, y, z'
    '-x, y+1/2, -z+1/2'
    '-x, -y, -z'
    'x, -y-1/2, z-1/2'
_cell_length_a     12.4355(3)
_cell_length_b     21.6501(4)
_cell_length_c     11.9462(3)
_cell_angle_alpha     90
_cell_angle_beta     115.364(4)
_cell_angle_gamma     90
_cell_volume     2906.25(15)
_cell_formula_units_Z     2
_cell_measurement_reflns_used     7574
_cell_measurement_theta_min     2.6400
_cell_measurement_theta_max     27.9250
_cell_measurement_temperature     100(2)
_exptl_crystal_description     'block'
_exptl_crystal_colour     'black'
_exptl_crystal_size_max     0.188
_exptl_crystal_size_mid     0.173
_exptl_crystal_size_min     0.044
_exptl_crystal_density_diffrn     1.441
_exptl_crystal_density_meas     ?
_exptl_crystal_density_method     ?
_exptl_crystal_F_000     1316
_exptl_absorpt_coefficient_mu     0.644
_exptl_absorpt_correction_type     multi-scan
_exptl_absorpt_process_details
;
(CrysAlis PRO; Rigaku OD, 2015)
;
_exptl_absorpt_correction_T_min     0.92507
_exptl_absorpt_correction_T_max     1.00000
_diffrn_ambient_temperature     100(2)
_diffrn_source     'fine-focus sealed X-ray tube'
_diffrn_radiation_type     'MoK\a'
_diffrn_radiation_wavelength     0.71073
_diffrn_measurement_device_type     'Rigaku Xcalibur Sapphire3'
_diffrn_measurement_method     '\w scans'
_diffrn_detector_area_resol_mean     16.0655
_diffrn_reflns_number     24772
_diffrn_reflns_av_R_equivalents     0.0611
_diffrn_reflns_av_unetI/netI     0.0544
_diffrn_reflns_theta_min     2.613
_diffrn_reflns_theta_max     27.500
_diffrn_reflns_theta_full     25.242
_diffrn_measured_fraction_theta_max     0.980
_diffrn_measured_fraction_theta_full     0.999
_diffrn_reflns_limit_h_min     -10
_diffrn_reflns_limit_h_max     16
_diffrn_reflns_limit_k_min     -28
_diffrn_reflns_limit_k_max     28
_diffrn_reflns_limit_l_min     -15
_diffrn_reflns_limit_l_max     15
_refine_special_details     ?
_reflns_number_total     6530
_reflns_number_gt     4887
_reflns_threshold_expression     'I > 2\s(I)'
_refine_ls_structure_factor_coef     Fsqd
_refine_ls_matrix_type     full
_refine_ls_R_factor_all     0.0707
_refine_ls_R_factor_gt     0.0450
_refine_ls_wR_factor_gt     0.0954
_refine_ls_wR_factor_ref     0.1063
_refine_ls_goodness_of_fit_ref     1.021
_refine_ls_restrained_S_all     1.021
_refine_ls_number_reflns     6530
_refine_ls_number_parameters     475
_refine_ls_number_restraints     0
_refine_ls_hydrogen_treatment     mixed
_refine_ls_weighting_scheme     calc
_refine_ls_weighting_details
;
w=1/[\s^2^(Fo^2^)+(0.0415P)^2^+2.4191P] where P=(Fo^2^+2Fc^2^)/3
;
_atom_sites_solution_hydrogens     mixed
_atom_sites_solution_primary     ?
_atom_sites_solution_secondary     ?
_refine_ls_shift/su_max     0.001
_refine_ls_shift/su_mean     0.000
_refine_diff_density_max     0.544
_refine_diff_density_min     -0.393
_refine_ls_extinction_method     'none'
_refine_ls_extinction_coef     .
loop_
    _atom_type_symbol
    _atom_type_description
    _atom_type_scat_dispersion_real
    _atom_type_scat_dispersion_imag
    _atom_type_scat_source
    'C' 'C' 0.0033 0.0016
                         'International Tables Vol C Tables 4.2.6.8 and 6.1.1.4'
    'H' 'H' 0.0000 0.0000
                         'International Tables Vol C Tables 4.2.6.8 and 6.1.1.4'
    'N' 'N' 0.0061 0.0033
                         'International Tables Vol C Tables 4.2.6.8 and 6.1.1.4'
    'O' 'O' 0.0106 0.0060
                         'International Tables Vol C Tables 4.2.6.8 and 6.1.1.4'
    'Co' 'Co' 0.3494 0.9721
                         'International Tables Vol C Tables 4.2.6.8 and 6.1.1.4'
_computing_data_collection
;
CrysAlis PRO (Rigaku OD, 2015)
;
_computing_cell_refinement
;
CrysAlis PRO (Rigaku OD, 2015)
;
_computing_data_reduction
;
CrysAlis PRO (Rigaku OD, 2015)
;
_computing_structure_solution
;
SHELXT2014 (Sheldrick, 2015a)
;
_computing_structure_refinement
;
SHELXL2018 (Sheldrick, 2015b)
;
_computing_molecular_graphics
;
DIAMOND (Brandenburg & Putz, 1999) and Mercury (Macrae <i>et al.</i>,
2008)
;
_computing_publication_material
;
SHELXL2018 (Sheldrick, 2015b),
WinGX (Farrugia, 2012),
PARST (Nardelli, 1983),
Mercury (Macrae <i>et al.</i>,  2008) and
CrystalExplorer (Spackman & Jayatilaka, 2009)
;
loop_
    _atom_site_type_symbol
    _atom_site_label
    _atom_site_fract_x
    _atom_site_fract_y
    _atom_site_fract_z
    _atom_site_U_iso_or_equiv
    _atom_site_adp_type
    _atom_site_calc_flag
    _atom_site_occupancy
    _atom_site_disorder_assembly
    _atom_site_disorder_group
    Co Co1 0.48831(3) 0.34589(2) 0.52332(3) 0.01690(10) Uani d 1 . .
    C C1A 0.0959(6) 0.4786(3) 0.5548(6) 0.0465(17) Uani d 0.5 A 1
    H H1AA 0.054068 0.465902 0.604291 0.070 Uiso calc 0.5 A 1
    H H1AB 0.038800 0.482439 0.467709 0.070 Uiso calc 0.5 A 1
    H H1AC 0.134796 0.518532 0.584770 0.070 Uiso calc 0.5 A 1
    C C1B 0.1753(7) 0.4687(4) 0.4860(8) 0.066(2) Uani d 0.5 A 2
    H H1BA 0.093145 0.470064 0.421929 0.099 Uiso calc 0.5 A 2
    H H1BB 0.227948 0.454394 0.449458 0.099 Uiso calc 0.5 A 2
    H H1BC 0.199672 0.510176 0.520626 0.099 Uiso calc 0.5 A 2
    O O1 0.1815(2) 0.43447(13) 0.5655(2) 0.0625(8) Uani d 1 . .
    C C2 0.2813(3) 0.42680(13) 0.6732(3) 0.0338(6) Uani d 1 . .
    C C3 0.2922(3) 0.45085(14) 0.7843(3) 0.0397(7) Uani d 1 . .
    H H3 0.231(3) 0.4759(16) 0.787(3) 0.058(10) Uiso d 1 . .
    C C4 0.3971(3) 0.44282(13) 0.8922(3) 0.0354(7) Uani d 1 . .
    H H4 0.401(3) 0.4622(15) 0.972(3) 0.046(9) Uiso d 1 . .
    C C5 0.4882(3) 0.40802(12) 0.8898(3) 0.0306(6) Uani d 1 . .
    H H5 0.559(2) 0.4004(12) 0.958(3) 0.026(7) Uiso d 1 . .
    C C6 0.4769(2) 0.38077(11) 0.7776(2) 0.0241(5) Uani d 1 . .
    C C7 0.3751(2) 0.39147(11) 0.6662(2) 0.0225(5) Uani d 1 . .
    O O2 0.35797(15) 0.36873(8) 0.55871(15) 0.0219(4) Uani d 1 . .
    C C8 0.5531(2) 0.33026(11) 0.7801(2) 0.0233(5) Uani d 1 . .
    H H8 0.589(2) 0.3067(12) 0.855(3) 0.027(7) Uiso d 1 . .
    N N1 0.56198(18) 0.31008(9) 0.68266(18) 0.0195(4) Uani d 1 . .
    C C9 0.5917(2) 0.24494(11) 0.6753(2) 0.0232(5) Uani d 1 . .
    H H9A 0.611(2) 0.2239(11) 0.751(2) 0.013(6) Uiso d 1 . .
    H H9B 0.658(2) 0.2407(12) 0.650(2) 0.024(7) Uiso d 1 . .
    C C10 0.4759(2) 0.21916(11) 0.5771(2) 0.0226(5) Uani d 1 . .
    H H10A 0.419(2) 0.2136(11) 0.609(2) 0.017(6) Uiso d 1 . .
    H H10B 0.490(2) 0.1813(14) 0.547(3) 0.031(8) Uiso d 1 . .
    N N2 0.42731(17) 0.26460(9) 0.47585(18) 0.0183(4) Uani d 1 . .
    C C11 0.3560(2) 0.24757(11) 0.3665(2) 0.0219(5) Uani d 1 . .
    H H11 0.334(2) 0.2048(12) 0.351(2) 0.019(6) Uiso d 1 . .
    C C12 0.3033(2) 0.28726(11) 0.2601(2) 0.0207(5) Uani d 1 . .
    C C13 0.2252(2) 0.26006(13) 0.1463(2) 0.0256(6) Uani d 1 . .
    H H13 0.208(2) 0.2190(13) 0.137(2) 0.023(7) Uiso d 1 . .
    C C14 0.1697(2) 0.29552(13) 0.0424(3) 0.0302(6) Uani d 1 . .
    H H14 0.121(2) 0.2775(12) -0.031(3) 0.023(7) Uiso d 1 . .
    C C15 0.1887(2) 0.35921(13) 0.0484(2) 0.0287(6) Uani d 1 . .
    H H15 0.150(2) 0.3825(12) -0.019(3) 0.023(7) Uiso d 1 . .
    C C16 0.2658(2) 0.38702(12) 0.1567(2) 0.0229(5) Uani d 1 . .
    C C17 0.3286(2) 0.35149(11) 0.2669(2) 0.0193(5) Uani d 1 . .
    O O3 0.40290(14) 0.38068(7) 0.36424(14) 0.0193(4) Uani d 1 . .
    O O4 0.29081(16) 0.44881(8) 0.17092(15) 0.0274(4) Uani d 1 . .
    C C18 0.2169(3) 0.48860(13) 0.0722(2) 0.0341(7) Uani d 1 . .
    H H18A 0.133467 0.482595 0.056156 0.051 Uiso calc 1 . .
    H H18B 0.227127 0.478764 -0.002760 0.051 Uiso calc 1 . .
    H H18C 0.239595 0.531694 0.095571 0.051 Uiso calc 1 . .
    C C19 0.8545(3) 0.2040(2) 0.4522(4) 0.0722(14) Uani d 1 . .
    H H19A 0.905411 0.183047 0.529613 0.108 Uiso calc 1 . .
    H H19B 0.903669 0.229573 0.424754 0.108 Uiso calc 1 . .
    H H19C 0.811829 0.173137 0.388512 0.108 Uiso calc 1 . .
    O O5 0.77077(16) 0.24213(9) 0.47211(17) 0.0340(5) Uani d 1 . .
    C C20 0.8141(2) 0.29142(12) 0.5507(2) 0.0256(6) Uani d 1 . .
    C C21 0.9332(2) 0.30292(14) 0.6218(3) 0.0333(6) Uani d 1 . .
    H H21 0.988(3) 0.2788(13) 0.619(3) 0.033(8) Uiso d 1 . .
    C C22 0.9699(3) 0.35454(14) 0.6991(3) 0.0346(7) Uani d 1 . .
    H H22 1.055(3) 0.3626(14) 0.744(3) 0.042(9) Uiso d 1 . .
    C C23 0.8876(2) 0.39446(13) 0.7034(3) 0.0308(6) Uani d 1 . .
    H H23 0.909(3) 0.4306(14) 0.749(3) 0.040(9) Uiso d 1 . .
    C C24 0.7647(2) 0.38375(11) 0.6321(2) 0.0231(5) Uani d 1 . .
    C C25 0.7256(2) 0.33161(11) 0.5540(2) 0.0194(5) Uani d 1 . .
    O O6 0.61326(14) 0.31951(7) 0.48183(14) 0.0194(4) Uani d 1 . .
    C C26 0.6809(2) 0.43104(11) 0.6263(2) 0.0231(5) Uani d 1 . .
    H H26 0.715(2) 0.4695(12) 0.656(2) 0.019(6) Uiso d 1 . .
    N N3 0.56686(18) 0.42527(9) 0.57678(17) 0.0187(4) Uani d 1 . .
    C C27 0.4988(3) 0.48305(11) 0.5554(2) 0.0215(5) Uani d 1 . .
    H H27A 0.420(2) 0.4742(11) 0.541(2) 0.012(6) Uiso d 1 . .
    H H27B 0.531(2) 0.5081(11) 0.625(2) 0.014(6) Uiso d 1 . .
    N N4 0.9999(3) 0.45617(16) 0.1839(4) 0.0739(10) Uani d 1 . .
    C C28 1.0626(4) 0.35371(18) 0.3105(4) 0.0734(12) Uani d 1 . .
    H H28A 1.078686 0.321934 0.261269 0.110 Uiso calc 1 . .
    H H28B 0.998237 0.339792 0.331095 0.110 Uiso calc 1 . .
    H H28C 1.134572 0.360997 0.387040 0.110 Uiso calc 1 . .
    C C29 1.0272(4) 0.41118(19) 0.2390(4) 0.0634(11) Uani d 1 . .
    N N5 0.7624(3) 0.37794(16) 0.2062(4) 0.0865(13) Uani d 1 . .
    C C30 0.5962(3) 0.41484(14) 0.2652(3) 0.0425(8) Uani d 1 . .
    H H30A 0.525967 0.424862 0.188793 0.064 Uiso calc 1 . .
    H H30B 0.621204 0.451469 0.318414 0.064 Uiso calc 1 . .
    H H30C 0.576697 0.381481 0.308818 0.064 Uiso calc 1 . .
    C C31 0.6908(3) 0.39542(15) 0.2354(3) 0.0498(9) Uani d 1 . .
loop_
    _atom_site_aniso_label
    _atom_site_aniso_U_11
    _atom_site_aniso_U_22
    _atom_site_aniso_U_33
    _atom_site_aniso_U_12
    _atom_site_aniso_U_13
    _atom_site_aniso_U_23
    Co1 0.02012(17) 0.01519(16) 0.01537(16) 0.00033(13) 0.00758(13) 0.00032(13)
    C1A 0.040(4) 0.061(4) 0.039(3) 0.029(3) 0.018(3) 0.003(3)
    C1B 0.047(5) 0.070(5) 0.075(6) 0.015(4) 0.021(4) 0.015(5)
    O1 0.0545(16) 0.0705(18) 0.0460(15) 0.0338(14) 0.0058(13) -0.0111(13)
    C2 0.0377(17) 0.0335(15) 0.0337(15) 0.0073(13) 0.0188(14) 0.0001(12)
    C3 0.053(2) 0.0348(16) 0.0425(18) 0.0100(15) 0.0308(17) -0.0023(14)
    C4 0.058(2) 0.0265(14) 0.0301(15) 0.0040(13) 0.0265(15) -0.0015(12)
    C5 0.0466(18) 0.0221(13) 0.0253(14) -0.0029(12) 0.0175(14) 0.0012(11)
    C6 0.0359(15) 0.0186(12) 0.0233(13) -0.0018(11) 0.0179(12) 0.0015(10)
    C7 0.0316(14) 0.0163(11) 0.0248(13) -0.0002(10) 0.0171(12) 0.0015(10)
    O2 0.0241(9) 0.0231(9) 0.0205(9) 0.0018(7) 0.0114(8) -0.0003(7)
    C8 0.0269(14) 0.0233(13) 0.0187(12) -0.0019(10) 0.0087(11) 0.0029(10)
    N1 0.0223(11) 0.0160(10) 0.0195(10) 0.0016(8) 0.0084(9) 0.0015(8)
    C9 0.0298(14) 0.0190(12) 0.0203(13) 0.0059(10) 0.0101(11) 0.0059(10)
    C10 0.0316(14) 0.0133(11) 0.0267(13) 0.0015(10) 0.0162(12) 0.0026(10)
    N2 0.0204(10) 0.0165(10) 0.0200(10) 0.0006(8) 0.0105(9) 0.0011(8)
    C11 0.0239(13) 0.0167(12) 0.0300(14) -0.0032(10) 0.0163(11) -0.0037(10)
    C12 0.0174(12) 0.0229(12) 0.0223(12) 0.0001(10) 0.0090(10) -0.0033(10)
    C13 0.0213(13) 0.0258(14) 0.0284(14) -0.0049(11) 0.0093(11) -0.0083(11)
    C14 0.0223(14) 0.0384(16) 0.0220(14) -0.0031(12) 0.0018(12) -0.0098(12)
    C15 0.0217(13) 0.0381(16) 0.0207(13) 0.0050(11) 0.0038(11) 0.0010(12)
    C16 0.0210(13) 0.0264(13) 0.0204(12) 0.0035(10) 0.0081(11) 0.0008(10)
    C17 0.0169(12) 0.0242(12) 0.0171(11) 0.0016(10) 0.0077(10) -0.0020(10)
    O3 0.0222(9) 0.0182(8) 0.0153(8) -0.0005(7) 0.0058(7) -0.0007(6)
    O4 0.0324(10) 0.0246(9) 0.0189(9) 0.0053(8) 0.0050(8) 0.0047(7)
    C18 0.0423(17) 0.0325(15) 0.0228(14) 0.0113(13) 0.0095(13) 0.0095(12)
    C19 0.0300(18) 0.088(3) 0.078(3) 0.0179(18) 0.0030(18) -0.055(2)
    O5 0.0251(10) 0.0362(11) 0.0351(11) 0.0055(8) 0.0076(9) -0.0150(9)
    C20 0.0242(13) 0.0273(13) 0.0212(13) 0.0014(11) 0.0056(11) -0.0030(10)
    C21 0.0216(14) 0.0390(16) 0.0342(16) 0.0070(12) 0.0072(13) -0.0022(13)
    C22 0.0197(14) 0.0407(17) 0.0316(15) -0.0036(12) -0.0003(12) -0.0014(13)
    C23 0.0290(15) 0.0260(14) 0.0287(14) -0.0060(12) 0.0040(12) -0.0041(11)
    C24 0.0231(13) 0.0216(12) 0.0205(12) -0.0018(10) 0.0053(11) 0.0003(10)
    C25 0.0222(12) 0.0211(12) 0.0141(11) -0.0013(9) 0.0070(10) 0.0011(9)
    O6 0.0181(9) 0.0213(8) 0.0178(8) -0.0005(7) 0.0068(7) -0.0025(7)
    C26 0.0311(15) 0.0167(12) 0.0184(12) -0.0052(10) 0.0077(11) -0.0021(10)
    N3 0.0247(11) 0.0169(10) 0.0135(9) 0.0005(8) 0.0072(9) 0.0015(8)
    C27 0.0300(15) 0.0155(11) 0.0209(13) 0.0024(10) 0.0126(12) -0.0010(10)
    N4 0.074(2) 0.060(2) 0.087(3) 0.0026(19) 0.034(2) 0.018(2)
    C28 0.080(3) 0.059(3) 0.097(3) 0.022(2) 0.052(3) 0.021(2)
    C29 0.063(3) 0.056(2) 0.085(3) 0.011(2) 0.045(2) 0.015(2)
    N5 0.077(3) 0.054(2) 0.157(4) -0.0058(18) 0.078(3) -0.013(2)
    C30 0.058(2) 0.0369(17) 0.0483(19) -0.0017(15) 0.0383(17) -0.0011(14)
    C31 0.055(2) 0.0379(18) 0.067(2) -0.0056(16) 0.036(2) -0.0003(16)
_geom_special_details
;
 All esds (except the esd in the dihedral angle between two l.s. planes)
 are estimated using the full covariance matrix.  The cell esds are taken
 into account individually in the estimation of esds in distances, angles
 and torsion angles; correlations between esds in cell parameters are only
 used when they are defined by crystal symmetry.  An approximate (isotropic)
 treatment of cell esds is used for estimating esds involving l.s. planes.
;
loop_
    _geom_bond_atom_site_label_1
    _geom_bond_atom_site_label_2
    _geom_bond_site_symmetry_2
    _geom_bond_distance
    _geom_bond_publ_flag
    Co1 N1 . 1.8894(19) ?
    Co1 O3 . 1.8915(16) ?
    Co1 N2 . 1.9041(19) ?
    Co1 O2 . 1.9073(17) ?
    Co1 O6 . 1.9093(16) ?
    Co1 N3 . 1.9445(19) ?
    C1A O1 . 1.395(6) ?
    C1A H1AA . 0.9800 ?
    C1A H1AB . 0.9800 ?
    C1A H1AC . 0.9800 ?
    C1B O1 . 1.182(8) ?
    C1B H1BA . 0.9800 ?
    C1B H1BB . 0.9800 ?
    C1B H1BC . 0.9800 ?
    O1 C2 . 1.362(4) ?
    C2 C3 . 1.377(4) ?
    C2 C7 . 1.426(4) ?
    C3 C4 . 1.397(4) ?
    C3 H3 . 0.95(4) ?
    C4 C5 . 1.371(4) ?
    C4 H4 . 1.03(3) ?
    C5 C6 . 1.415(4) ?
    C5 H5 . 0.92(3) ?
    C6 C7 . 1.409(4) ?
    C6 C8 . 1.439(3) ?
    C7 O2 . 1.305(3) ?
    C8 N1 . 1.291(3) ?
    C8 H8 . 0.96(3) ?
    N1 C9 . 1.470(3) ?
    C9 C10 . 1.521(4) ?
    C9 H9A . 0.95(2) ?
    C9 H9B . 0.99(3) ?
    C10 N2 . 1.473(3) ?
    C10 H10A . 0.95(3) ?
    C10 H10B . 0.94(3) ?
    N2 C11 . 1.279(3) ?
    C11 C12 . 1.438(3) ?
    C11 H11 . 0.96(2) ?
    C12 C13 . 1.417(3) ?
    C12 C17 . 1.420(3) ?
    C13 C14 . 1.368(4) ?
    C13 H13 . 0.91(3) ?
    C14 C15 . 1.396(4) ?
    C14 H14 . 0.91(3) ?
    C15 C16 . 1.376(4) ?
    C15 H15 . 0.90(3) ?
    C16 O4 . 1.367(3) ?
    C16 C17 . 1.433(3) ?
    C17 O3 . 1.298(3) ?
    O4 C18 . 1.431(3) ?
    C18 H18A . 0.9800 ?
    C18 H18B . 0.9800 ?
    C18 H18C . 0.9800 ?
    C19 O5 . 1.426(3) ?
    C19 H19A . 0.9800 ?
    C19 H19B . 0.9800 ?
    C19 H19C . 0.9800 ?
    O5 C20 . 1.370(3) ?
    C20 C21 . 1.378(4) ?
    C20 C25 . 1.417(3) ?
    C21 C22 . 1.396(4) ?
    C21 H21 . 0.87(3) ?
    C22 C23 . 1.357(4) ?
    C22 H22 . 0.97(3) ?
    C23 C24 . 1.414(4) ?
    C23 H23 . 0.93(3) ?
    C24 C25 . 1.412(3) ?
    C24 C26 . 1.441(3) ?
    C25 O6 . 1.316(3) ?
    C26 N3 . 1.287(3) ?
    C26 H26 . 0.93(3) ?
    N3 C27 . 1.470(3) ?
    C27 C27 3_666 1.525(5) ?
    C27 H27A . 0.94(2) ?
    C27 H27B . 0.93(3) ?
    N4 C29 . 1.142(5) ?
    C28 C29 . 1.466(5) ?
    C28 H28A . 0.9800 ?
    C28 H28B . 0.9800 ?
    C28 H28C . 0.9800 ?
    N5 C31 . 1.151(4) ?
    C30 C31 . 1.431(5) ?
    C30 H30A . 0.9800 ?
    C30 H30B . 0.9800 ?
    C30 H30C . 0.9800 ?
loop_
    _geom_angle_atom_site_label_1
    _geom_angle_atom_site_label_2
    _geom_angle_atom_site_label_3
    _geom_angle_site_symmetry_1
    _geom_angle_site_symmetry_3
    _geom_angle
    _geom_angle_publ_flag
    N1 Co1 O3 . . 175.48(8) ?
    N1 Co1 N2 . . 83.12(8) ?
    O3 Co1 N2 . . 95.06(8) ?
    N1 Co1 O2 . . 88.53(8) ?
    O3 Co1 O2 . . 87.40(7) ?
    N2 Co1 O2 . . 92.16(8) ?
    N1 Co1 O6 . . 92.38(8) ?
    O3 Co1 O6 . . 91.57(7) ?
    N2 Co1 O6 . . 84.89(8) ?
    O2 Co1 O6 . . 176.78(7) ?
    N1 Co1 N3 . . 94.20(8) ?
    O3 Co1 N3 . . 87.99(7) ?
    N2 Co1 N3 . . 174.09(8) ?
    O2 Co1 N3 . . 93.04(8) ?
    O6 Co1 N3 . . 89.97(8) ?
    O1 C1A H1AA . . 109.5 ?
    O1 C1A H1AB . . 109.5 ?
    H1AA C1A H1AB . . 109.5 ?
    O1 C1A H1AC . . 109.5 ?
    H1AA C1A H1AC . . 109.5 ?
    H1AB C1A H1AC . . 109.5 ?
    O1 C1B H1BA . . 109.5 ?
    O1 C1B H1BB . . 109.5 ?
    H1BA C1B H1BB . . 109.5 ?
    O1 C1B H1BC . . 109.5 ?
    H1BA C1B H1BC . . 109.5 ?
    H1BB C1B H1BC . . 109.5 ?
    C1B O1 C2 . . 123.7(5) ?
    C2 O1 C1A . . 121.4(3) ?
    O1 C2 C3 . . 122.5(3) ?
    O1 C2 C7 . . 116.6(2) ?
    C3 C2 C7 . . 120.9(3) ?
    C2 C3 C4 . . 120.6(3) ?
    C2 C3 H3 . . 120(2) ?
    C4 C3 H3 . . 119(2) ?
    C5 C4 C3 . . 120.1(3) ?
    C5 C4 H4 . . 122.4(18) ?
    C3 C4 H4 . . 117.4(17) ?
    C4 C5 C6 . . 120.1(3) ?
    C4 C5 H5 . . 124.6(17) ?
    C6 C5 H5 . . 115.3(17) ?
    C7 C6 C5 . . 120.7(2) ?
    C7 C6 C8 . . 117.5(2) ?
    C5 C6 C8 . . 120.0(2) ?
    O2 C7 C6 . . 124.7(2) ?
    O2 C7 C2 . . 117.8(2) ?
    C6 C7 C2 . . 117.3(2) ?
    C7 O2 Co1 . . 121.35(16) ?
    N1 C8 C6 . . 123.3(2) ?
    N1 C8 H8 . . 118.6(16) ?
    C6 C8 H8 . . 117.4(16) ?
    C8 N1 C9 . . 119.9(2) ?
    C8 N1 Co1 . . 125.26(17) ?
    C9 N1 Co1 . . 111.06(15) ?
    N1 C9 C10 . . 102.7(2) ?
    N1 C9 H9A . . 111.9(14) ?
    C10 C9 H9A . . 109.5(14) ?
    N1 C9 H9B . . 111.7(15) ?
    C10 C9 H9B . . 111.5(15) ?
    H9A C9 H9B . . 109(2) ?
    N2 C10 C9 . . 107.97(19) ?
    N2 C10 H10A . . 107.6(15) ?
    C9 C10 H10A . . 111.0(15) ?
    N2 C10 H10B . . 110.5(17) ?
    C9 C10 H10B . . 110.1(17) ?
    H10A C10 H10B . . 110(2) ?
    C11 N2 C10 . . 120.5(2) ?
    C11 N2 Co1 . . 125.72(17) ?
    C10 N2 Co1 . . 113.68(15) ?
    N2 C11 C12 . . 125.8(2) ?
    N2 C11 H11 . . 119.5(15) ?
    C12 C11 H11 . . 114.8(15) ?
    C13 C12 C17 . . 120.4(2) ?
    C13 C12 C11 . . 117.7(2) ?
    C17 C12 C11 . . 121.9(2) ?
    C14 C13 C12 . . 120.6(2) ?
    C14 C13 H13 . . 115.8(17) ?
    C12 C13 H13 . . 123.6(17) ?
    C13 C14 C15 . . 119.9(2) ?
    C13 C14 H14 . . 120.0(17) ?
    C15 C14 H14 . . 120.0(17) ?
    C16 C15 C14 . . 121.0(3) ?
    C16 C15 H15 . . 119.3(17) ?
    C14 C15 H15 . . 119.7(17) ?
    O4 C16 C15 . . 125.1(2) ?
    O4 C16 C17 . . 113.9(2) ?
    C15 C16 C17 . . 121.0(2) ?
    O3 C17 C12 . . 125.7(2) ?
    O3 C17 C16 . . 117.4(2) ?
    C12 C17 C16 . . 116.9(2) ?
    C17 O3 Co1 . . 125.75(15) ?
    C16 O4 C18 . . 117.1(2) ?
    O4 C18 H18A . . 109.5 ?
    O4 C18 H18B . . 109.5 ?
    H18A C18 H18B . . 109.5 ?
    O4 C18 H18C . . 109.5 ?
    H18A C18 H18C . . 109.5 ?
    H18B C18 H18C . . 109.5 ?
    O5 C19 H19A . . 109.5 ?
    O5 C19 H19B . . 109.5 ?
    H19A C19 H19B . . 109.5 ?
    O5 C19 H19C . . 109.5 ?
    H19A C19 H19C . . 109.5 ?
    H19B C19 H19C . . 109.5 ?
    C20 O5 C19 . . 117.7(2) ?
    O5 C20 C21 . . 124.5(2) ?
    O5 C20 C25 . . 114.5(2) ?
    C21 C20 C25 . . 121.0(2) ?
    C20 C21 C22 . . 120.9(3) ?
    C20 C21 H21 . . 121(2) ?
    C22 C21 H21 . . 118(2) ?
    C23 C22 C21 . . 119.8(3) ?
    C23 C22 H22 . . 121.4(18) ?
    C21 C22 H22 . . 118.7(18) ?
    C22 C23 C24 . . 120.7(3) ?
    C22 C23 H23 . . 122.3(19) ?
    C24 C23 H23 . . 116.9(19) ?
    C25 C24 C23 . . 120.5(2) ?
    C25 C24 C26 . . 119.9(2) ?
    C23 C24 C26 . . 119.0(2) ?
    O6 C25 C24 . . 124.1(2) ?
    O6 C25 C20 . . 118.6(2) ?
    C24 C25 C20 . . 117.2(2) ?
    C25 O6 Co1 . . 121.60(14) ?
    N3 C26 C24 . . 125.8(2) ?
    N3 C26 H26 . . 119.4(15) ?
    C24 C26 H26 . . 114.6(15) ?
    C26 N3 C27 . . 115.8(2) ?
    C26 N3 Co1 . . 122.42(17) ?
    C27 N3 Co1 . . 121.63(16) ?
    N3 C27 C27 . 3_666 109.7(2) ?
    N3 C27 H27A . . 109.7(15) ?
    C27 C27 H27A 3_666 . 110.1(15) ?
    N3 C27 H27B . . 110.4(15) ?
    C27 C27 H27B 3_666 . 109.6(15) ?
    H27A C27 H27B . . 107(2) ?
    C29 C28 H28A . . 109.5 ?
    C29 C28 H28B . . 109.5 ?
    H28A C28 H28B . . 109.5 ?
    C29 C28 H28C . . 109.5 ?
    H28A C28 H28C . . 109.5 ?
    H28B C28 H28C . . 109.5 ?
    N4 C29 C28 . . 179.6(6) ?
    C31 C30 H30A . . 109.5 ?
    C31 C30 H30B . . 109.5 ?
    H30A C30 H30B . . 109.5 ?
    C31 C30 H30C . . 109.5 ?
    H30A C30 H30C . . 109.5 ?
    H30B C30 H30C . . 109.5 ?
    N5 C31 C30 . . 176.3(4) ?
loop_
    _geom_torsion_atom_site_label_1
    _geom_torsion_atom_site_label_2
    _geom_torsion_atom_site_label_3
    _geom_torsion_atom_site_label_4
    _geom_torsion_site_symmetry_1
    _geom_torsion_site_symmetry_2
    _geom_torsion_site_symmetry_3
    _geom_torsion_site_symmetry_4
    _geom_torsion
    _geom_torsion_publ_flag
    C1B O1 C2 C3 . . . . 105.3(6) ?
    C1A O1 C2 C3 . . . . 15.2(6) ?
    C1B O1 C2 C7 . . . . -75.6(6) ?
    C1A O1 C2 C7 . . . . -165.6(4) ?
    O1 C2 C3 C4 . . . . -178.9(3) ?
    C7 C2 C3 C4 . . . . 2.1(5) ?
    C2 C3 C4 C5 . . . . -3.4(5) ?
    C3 C4 C5 C6 . . . . 0.8(4) ?
    C4 C5 C6 C7 . . . . 3.2(4) ?
    C4 C5 C6 C8 . . . . -161.2(3) ?
    C5 C6 C7 O2 . . . . 179.3(2) ?
    C8 C6 C7 O2 . . . . -15.9(4) ?
    C5 C6 C7 C2 . . . . -4.5(4) ?
    C8 C6 C7 C2 . . . . 160.3(2) ?
    O1 C2 C7 O2 . . . . -0.8(4) ?
    C3 C2 C7 O2 . . . . 178.4(3) ?
    O1 C2 C7 C6 . . . . -177.3(3) ?
    C3 C2 C7 C6 . . . . 1.9(4) ?
    C6 C7 O2 Co1 . . . . -25.3(3) ?
    C2 C7 O2 Co1 . . . . 158.48(18) ?
    C7 C6 C8 N1 . . . . 27.2(4) ?
    C5 C6 C8 N1 . . . . -167.9(2) ?
    C6 C8 N1 C9 . . . . -151.1(2) ?
    C6 C8 N1 Co1 . . . . 5.1(4) ?
    N2 Co1 N1 C8 . . . . -125.7(2) ?
    O2 Co1 N1 C8 . . . . -33.4(2) ?
    O6 Co1 N1 C8 . . . . 149.7(2) ?
    N3 Co1 N1 C8 . . . . 59.6(2) ?
    N2 Co1 N1 C9 . . . . 32.29(16) ?
    O2 Co1 N1 C9 . . . . 124.64(17) ?
    O6 Co1 N1 C9 . . . . -52.28(17) ?
    N3 Co1 N1 C9 . . . . -142.42(17) ?
    C8 N1 C9 C10 . . . . 110.2(3) ?
    Co1 N1 C9 C10 . . . . -49.1(2) ?
    N1 C9 C10 N2 . . . . 42.5(3) ?
    C9 C10 N2 C11 . . . . 156.2(2) ?
    C9 C10 N2 Co1 . . . . -20.2(2) ?
    C10 N2 C11 C12 . . . . -179.6(2) ?
    Co1 N2 C11 C12 . . . . -3.7(4) ?
    N2 C11 C12 C13 . . . . -179.3(2) ?
    N2 C11 C12 C17 . . . . 1.3(4) ?
    C17 C12 C13 C14 . . . . -2.4(4) ?
    C11 C12 C13 C14 . . . . 178.3(2) ?
    C12 C13 C14 C15 . . . . -0.8(4) ?
    C13 C14 C15 C16 . . . . 2.2(4) ?
    C14 C15 C16 O4 . . . . 179.3(2) ?
    C14 C15 C16 C17 . . . . -0.3(4) ?
    C13 C12 C17 O3 . . . . -176.4(2) ?
    C11 C12 C17 O3 . . . . 2.9(4) ?
    C13 C12 C17 C16 . . . . 4.1(3) ?
    C11 C12 C17 C16 . . . . -176.6(2) ?
    O4 C16 C17 O3 . . . . -2.0(3) ?
    C15 C16 C17 O3 . . . . 177.7(2) ?
    O4 C16 C17 C12 . . . . 177.6(2) ?
    C15 C16 C17 C12 . . . . -2.7(4) ?
    C12 C17 O3 Co1 . . . . -4.1(3) ?
    C16 C17 O3 Co1 . . . . 175.44(16) ?
    N2 Co1 O3 C17 . . . . 1.57(19) ?
    O2 Co1 O3 C17 . . . . -90.37(18) ?
    O6 Co1 O3 C17 . . . . 86.58(18) ?
    N3 Co1 O3 C17 . . . . 176.50(19) ?
    C15 C16 O4 C18 . . . . 10.9(4) ?
    C17 C16 O4 C18 . . . . -169.5(2) ?
    C19 O5 C20 C21 . . . . -7.2(4) ?
    C19 O5 C20 C25 . . . . 172.4(3) ?
    O5 C20 C21 C22 . . . . 179.6(3) ?
    C25 C20 C21 C22 . . . . 0.0(4) ?
    C20 C21 C22 C23 . . . . -0.9(5) ?
    C21 C22 C23 C24 . . . . 1.2(4) ?
    C22 C23 C24 C25 . . . . -0.7(4) ?
    C22 C23 C24 C26 . . . . -171.9(3) ?
    C23 C24 C25 O6 . . . . -177.7(2) ?
    C26 C24 C25 O6 . . . . -6.6(4) ?
    C23 C24 C25 C20 . . . . -0.1(4) ?
    C26 C24 C25 C20 . . . . 171.0(2) ?
    O5 C20 C25 O6 . . . . -1.5(3) ?
    C21 C20 C25 O6 . . . . 178.2(2) ?
    O5 C20 C25 C24 . . . . -179.2(2) ?
    C21 C20 C25 C24 . . . . 0.4(4) ?
    C24 C25 O6 Co1 . . . . -29.1(3) ?
    C20 C25 O6 Co1 . . . . 153.33(18) ?
    C25 C24 C26 N3 . . . . 16.9(4) ?
    C23 C24 C26 N3 . . . . -171.9(2) ?
    C24 C26 N3 C27 . . . . -166.0(2) ?
    C24 C26 N3 Co1 . . . . 10.1(3) ?
    C26 N3 C27 C27 . . . 3_666 74.9(3) ?
    Co1 N3 C27 C27 . . . 3_666 -101.3(3) ?
loop_
    _geom_hbond_atom_site_label_D
    _geom_hbond_atom_site_label_H
    _geom_hbond_atom_site_label_A
    _geom_hbond_site_symmetry_A
    _geom_hbond_distance_DH
    _geom_hbond_distance_HA
    _geom_hbond_distance_DA
    _geom_hbond_angle_DHA
    _geom_hbond_publ_flag
    C1B H1BA N4 1_455 0.98 2.59 3.333(10) 132.9 yes
    C1B H1BB O2 . 0.98 2.44 2.985(8) 114.8 yes
    C8 H8 O5 4_566 0.96(3) 2.34(3) 3.119(3) 138(2) yes
    C9 H9B O6 . 1.00(3) 2.51(2) 2.924(3) 104.6(17) yes
    C27 H27A O2 . 0.94(2) 2.45(2) 3.042(3) 121.1(18) yes
    C27 H27B O3 3_666 0.93(3) 2.53(2) 3.180(3) 127.5(18) yes
    C28 H28C O1 1_655 0.98 2.52 3.266(5) 132.7 yes
    C30 H30C O3 . 0.98 2.52 3.188(3) 125.5 yes
    C30 H30C O6 . 0.98 2.34 3.245(3) 153.3 yes
    C9 H9A O5 4_566 0.95(2) 2.64(2) 3.293(3) 126.8(18) no
_shelx_space_group_comment
;
The symmetry employed for this shelxl refinement is uniquely defined
by the following loop, which should always be used as a source of
symmetry information in preference to the above space-group names.
They are only intended as comments.
;
_shelx_estimated_absorpt_T_min     0.888
_shelx_estimated_absorpt_T_max     0.972
_shelx_hkl_file
;
   2   0   0 3437.51 74.9355   2
  -2   0   0 3595.10 85.4846   5
  -2   0   0 2.46626 14.6821   2
   2   0   0-15.8979 18.1575   5
  -3   0   0 12200.0 306.512   5
   3   0   0 13037.8 312.895   5
  -3   0   0 12562.7 296.779   2
   3   0   0 12648.0 296.625   2
  -4   0   0 25282.1 549.094   2
  -4   0   0 24335.3 572.820   3
   4   0   0 24418.0 547.976   2
  -4   0   0 24947.6 565.690   5
   4   0   0 23849.9 564.822   5
   5   0   0 62.9020 55.6521   5
   5   0   0 86.9883 46.8378   2
  -5   0   0 55.0825 40.6082   2
   6   0   0 2145.79 115.627   2
   6   0   0 2424.98 142.026   5
   7   0   0 3197.69 168.589   5
   7   0   0 2894.71 144.376   2
   8   0   0 1799.06 152.238   1
   8   0   0 1869.26 121.571   2
   8   0   0 1685.36 133.485   5
   9   0   0 5326.66 259.320   5
   9   0   0 5255.97 225.023   2
   9   0   0 5139.84 274.289   1
  10   0   0 5029.03 232.198   2
  10   0   0 5653.81 278.686   5
  10   0   0 5107.05 284.086   1
  11   0   0 1769.68 142.027   2
  11   0   0 1670.01 178.300   1
  11   0   0 1965.70 177.747   5
  12   0   0 923.667 149.055   1
  12   0   0 834.993 135.107   5
  13   0   0 493.748 139.329   1
  14   0   0 365.813 137.645   1
  -2   1   0 8126.68 140.495   3
  -2   1   0 9.94853 25.4500   2
   2  -1   0 7928.35 136.781   3
  -2   1   0 7834.28 120.329   5
   2  -1   0 8119.26 108.515   2
   2   1   0-44.5118 32.1470   5
   2  -1   0-18.1942 27.0117   5
  -2  -1   0-11.5231 26.3585   2
  -2  -1   0 8194.61 140.490   5
   2   1   0 8192.58 124.624   2
  -3  -1   0 120.196 49.6638   5
  -3   1   0 72.4197 25.8736   2
   3   1   0 258.113 54.5746   5
  -3   1   0 166.434 41.6193   5
   3  -1   0 127.364 41.0340   5
  -3  -1   0 83.2796 33.3267   2
  -3   1   0 67.2109 36.7367   3
   3  -1   0 43.7353 27.5871   2
   3   1   0 63.3898 28.5024   2
   4  -1   0 477.716 55.3024   5
  -4  -1   0 477.158 58.2564   5
  -4  -1   0 543.587 52.2783   2
   4  -1   0 500.955 45.1381   2
  -4   1   0 437.983 51.9594   5
  -4   1   0 459.195 56.2933   3
   4   1   0 486.371 57.9992   5
  -4   1   0 589.009 47.0486   2
   4   1   0 578.197 55.6099   2
   5   1   0 2459.25 136.550   5
   5  -1   0 2421.44 128.408   5
  -5  -1   0 2234.23 111.494   2
  -5   1   0 2144.57 103.023   2
   5  -1   0 2259.28 107.638   2
   5   1   0 2140.70 111.208   2
  -5   1   0 2179.01 119.227   5
   6  -1   0 1161.60 99.7036   5
   6  -1   0 1142.54 82.1029   2
   6   1   0 1096.94 83.7678   2
   6   1   0 1148.23 106.925   5
   7  -1   0 7776.72 280.201   5
   7  -1   0 8102.22 260.348   2
   7   1   0 8081.25 293.527   5
   7   1   0 8047.12 268.887   2
   7  -1   0 7787.93 310.334   1
   8  -1   0 2241.21 168.697   1
   8   1   0 2010.23 163.618   1
   8  -1   0 2362.51 134.321   2
   8  -1   0 2248.80 152.576   5
   8   1   0 2439.22 140.988   2
   8   1   0 2084.93 152.032   5
   9   1   0 1111.87 110.397   2
   9  -1   0 1474.72 145.728   1
   9   1   0 1418.41 139.440   5
   9  -1   0 1220.20 125.342   5
   9   1   0 1223.26 138.926   1
   9  -1   0 1323.89 108.315   2
  10  -1   0 4454.83 243.774   5
  10   1   0 4371.00 260.696   1
  10   1   0 3894.23 241.403   5
  10  -1   0 4629.46 270.873   1
  10   1   0 4602.97 220.232   2
  10  -1   0 4457.49 210.406   2
  11  -1   0 1439.79 126.097   2
  11  -1   0 1544.71 174.260   1
  11   1   0 1524.67 165.802   5
  11  -1   0 1526.32 163.098   5
  11   1   0 1536.03 179.377   1
  11   1   0 1336.83 131.364   2
  12  -1   0 427.412 105.766   5
  12  -1   0 312.045 111.628   1
  12   1   0 502.181 130.696   5
  12   1   0 398.445 112.390   1
  13   1   0 1509.01 189.823   1
  13  -1   0 1306.41 187.760   1
  14  -1   0 1236.35 194.011   1
  14   1   0 1504.77 200.902   1
   1   2   0 8157.63 185.061   2
   1  -2   0 6988.87 179.578   1
  -1  -2   0 7912.85 191.921   5
  -2   2   0 1.51516 14.1784   2
  -2  -2   0-19.8378 24.2794   2
   2  -2   0-6.75124 16.6929   5
   2   2   0 2996.34 85.3183   2
  -2  -2   0 3059.83 94.5315   5
   2   2   0 22.3319 29.3493   5
   2  -2   0 2816.04 92.4643   3
  -2   2   0 3148.98 95.8205   3
  -3   2   0 8037.12 199.099   2
   3   2   0 7472.31 213.263   2
   3  -2   0 7027.31 222.388   3
  -3  -2   0 8064.37 229.978   5
   3   2   0 7664.61 229.285   5
   3  -2   0 8426.07 213.610   5
  -3   2   0 7955.26 208.886   5
  -3   2   0 7855.20 229.804   3
   3  -2   0 7631.25 197.366   2
  -3  -2   0 8003.71 215.261   2
  -4   2   0 1111.67 73.4404   5
   4   2   0 1095.96 73.1171   2
  -4  -2   0 1074.42 83.3895   5
  -4  -2   0 1106.88 72.3342   2
  -4   2   0 1190.47 65.7035   2
   4   2   0 1045.64 81.3971   5
   4  -2   0 948.337 68.5443   5
   4  -2   0 1106.74 65.3798   2
   5  -2   0 1428.48 85.0831   2
   5   2   0 2064.25 129.347   5
  -5   2   0 1603.84 99.1895   5
   5  -2   0 1822.59 111.283   5
  -5   2   0 1526.95 84.4260   2
   5   2   0 1583.78 97.0238   2
   6  -2   0 64.8724 51.5872   5
   6   2   0 80.0635 67.6609   5
   6  -2   0 73.1447 42.2582   2
   6   2   0 82.4790 43.3315   2
  -6   2   0 63.5518 35.4095   2
   7  -2   0 2092.13 157.664   1
   7   2   0 2179.24 128.368   2
   7  -2   0 2568.26 147.721   5
   7  -2   0 2459.35 127.066   2
   7   2   0 2320.59 151.742   5
   8   2   0-23.9579 44.8173   2
   8  -2   0-0.38151 40.4631   2
   8  -2   0 85.6181 61.4930   1
   8   2   0-33.3777 69.0877   5
   8  -2   0 44.3780 65.1615   5
   9   2   0 49.3384 73.8230   1
   9  -2   0 45.2374 63.8971   5
   9  -2   0-16.3773 48.1505   2
   9  -2   0 22.6695 72.4860   1
   9   2   0 34.7817 51.2140   2
   9   2   0 153.845 88.6240   5
  10   2   0 547.640 115.730   5
  10  -2   0 564.362 77.2503   2
  10   2   0 600.277 94.6199   2
  10   2   0 609.943 111.487   1
  10  -2   0 516.050 103.914   5
  10  -2   0 541.109 122.694   1
  11   2   0 259.901 99.5729   5
  11  -2   0 313.395 99.9748   1
  11   2   0 486.365 91.7586   2
  11  -2   0 354.941 97.5155   5
  11   2   0 450.760 112.673   1
  12  -2   0 174.696 101.102   1
  12  -2   0 2.61403 83.2093   5
  12   2   0 64.9445 90.2147   5
  12   2   0 76.1798 90.5427   1
  13   2   0 86.3991 102.105   1
  13   2   0 117.619 105.494   5
  13  -2   0-4.43531 102.777   1
  14  -2   0 114.113 117.107   1
  14   2   0 18.1805 109.339   1
   0   3   0 3.52375 18.6957   3
   0  -3   0 17.1191 24.0007   4
   0  -3   0-1.06896 10.9786   3
   1  -3   0-54.7986 36.6571   3
   1   3   0 1.75499 27.6129   4
   1   3   0 15433.3 180.269   2
  -1  -3   0 15622.6 157.335   4
  -1  -3   0-8.37486 27.9724   3
  -1   3   0 16509.9 195.331   3
  -1  -3   0 15912.9 202.159   5
   1  -3   0 15317.0 164.542   1
  -1  -3   0-3.85582 30.5673   2
   2  -3   0 24.2449 37.0236   3
  -2  -3   0 66.3900 37.1335   2
  -2  -3   0 128.874 44.4146   5
   2   3   0-15.0252 15.2320   4
   2   3   0 43.0995 41.7832   5
   2   3   0 52.6418 36.7356   2
   2  -3   0 89.2731 38.0604   1
  -2   3   0 49.7611 32.8688   3
  -3   3   0 227.640 52.7719   3
  -3  -3   0 190.904 49.3520   5
   3   3   0 152.245 51.8545   5
   3  -3   0 175.272 33.2859   5
   3  -3   0 146.592 42.5905   3
   3   3   0 213.286 40.2750   2
  -3   3   0 162.565 29.5069   2
  -3  -3   0 161.459 39.7231   2
  -4   3   0 152.252 32.2859   2
   4   3   0 177.850 58.0658   5
   4   3   0 98.1921 36.8121   2
  -4  -3   0 181.707 41.9016   2
   4  -3   0 163.586 38.3259   5
   4  -3   0 174.687 50.6140   3
   5  -3   0-58.9264 65.2045   1
  -5   3   0 23.6164 36.7139   2
   5   3   0-119.038 81.2110   5
  -5   3   0-27.9128 45.1173   5
   5   3   0 41.0054 49.6124   2
   5  -3   0 3.80764 48.4185   5
   6  -3   0 1845.00 141.272   1
   6  -3   0 1826.08 100.314   2
  -6   3   0 2097.65 104.770   2
   6   3   0 1849.27 135.930   5
   6  -3   0 1831.69 112.848   5
   6   3   0 2082.85 122.048   2
   7   3   0 32.1220 63.7958   5
   7  -3   0 49.3772 67.9934   1
   7   3   0 12.1646 43.4847   2
   7  -3   0-92.7956 55.8914   5
   7  -3   0-7.91116 33.6210   2
   8  -3   0 1483.52 104.234   2
   8  -3   0 1411.44 121.494   5
   8  -3   0 1256.19 129.709   1
   8   3   0 1568.85 117.908   2
   8   3   0 1417.58 138.488   5
   9  -3   0 104.083 53.4928   2
   9  -3   0 161.246 88.9379   1
   9   3   0 160.870 75.5401   1
   9   3   0 149.477 63.1648   2
   9   3   0 194.989 85.4039   5
   9  -3   0 187.845 75.6225   5
  10  -3   0 4830.75 284.700   1
  10   3   0 5090.58 276.279   1
  10   3   0 4569.62 263.055   5
  10   3   0 4812.33 236.439   2
  10  -3   0 4655.88 243.868   5
  11   3   0 919.343 134.366   1
  11   3   0 729.550 136.460   5
  11   3   0 853.706 109.691   2
  11  -3   0 673.954 120.780   5
  11  -3   0 763.578 135.878   1
  12  -3   0 9.01785 88.0392   1
  12   3   0-93.7853 111.245   5
  12   3   0 41.4595 80.8883   1
  13   3   0 15.7301 106.084   1
  13   3   0-59.0688 103.883   5
  13  -3   0 150.740 103.667   1
  14   3   0 704.411 150.902   1
  14  -3   0 981.771 181.198   1
   0  -4   0 36154.3 304.647   4
   0   4   0 39210.3 291.027   3
  -1   4   0 15498.0 209.131   3
  -1  -4   0 15513.5 228.671   5
   1   4   0 14544.4 199.811   2
  -1  -4   0-52.9731 49.7786   3
  -1   4   0 17.8917 46.4331   1
   1  -4   0 10011.7 175.364   3
   1   4   0 8.16884 47.6627   4
  -1  -4   0 15583.8 205.887   2
   1  -4   0 14028.0 172.500   1
  -1  -4   0 14808.2 186.322   4
   2   4   0 17431.6 421.079   2
   2   4   0 17454.5 435.901   5
  -2  -4   0 19147.0 442.243   5
   2   4   0 18051.7 395.293   4
   2  -4   0 17345.3 428.499   3
  -2  -4   0 18965.3 398.576   4
   2  -4   0 17461.8 419.589   1
  -2   4   0 18859.1 434.069   3
  -2  -4   0 18019.5 423.543   2
  -3   4   0 236.653 54.1112   3
  -3  -4   0 169.541 41.7569   2
  -3  -4   0 140.997 52.0480   5
   3   4   0 123.954 37.1248   2
   3   4   0 112.903 46.6587   5
   3  -4   0 151.406 43.6472   1
   3  -4   0 121.854 42.2902   3
   3   4   0 107.371 25.8619   4
   4   4   0 2076.47 126.030   5
   4  -4   0 2237.57 122.716   3
   4  -4   0 2146.66 122.150   1
  -4   4   0 2214.09 94.6997   2
   4  -4   0 2311.21 105.565   5
   4   4   0 2039.92 79.2709   4
   4   4   0 2247.59 116.292   2
   5   4   0 8025.84 282.214   5
  -5   4   0 8409.07 231.670   2
   5   4   0 7759.21 257.865   2
   5  -4   0 7973.02 276.414   3
   5  -4   0 8135.81 248.286   5
   5  -4   0 8043.18 283.237   1
   6   4   0 3362.96 180.396   5
  -6   4   0 3471.54 137.407   2
   6   4   0 3335.27 160.035   2
   6  -4   0 3040.79 147.948   5
   6  -4   0 3310.79 183.840   1
   7   4   0 2255.94 138.606   2
   7   4   0 1990.28 152.741   5
   7  -4   0 2292.23 161.129   1
   7  -4   0 2180.47 130.646   5
   8  -4   0 4097.83 231.292   1
   8   4   0 3908.67 197.120   2
   8   4   0 3937.23 223.794   5
   8  -4   0 4249.52 200.628   5
   9   4   0 3678.96 230.451   5
   9  -4   0 4223.05 247.376   1
   9  -4   0 4092.20 209.914   5
   9   4   0 3786.66 201.908   2
   9   4   0 3916.20 228.769   1
  10   4   0 247.796 92.1015   1
  10   4   0 221.376 98.8003   5
  10  -4   0 275.795 79.8910   5
  10  -4   0 317.843 92.3119   1
  10   4   0 275.244 76.4892   2
  11   4   0 138.507 68.3854   2
  11  -4   0-67.0103 83.9867   1
  11  -4   0-24.7660 72.0277   5
  11   4   0-7.98770 100.421   5
  11   4   0-48.7891 84.7467   1
  12   4   0 171.617 76.0453   2
  12  -4   0 200.100 118.724   1
  12   4   0 291.544 97.4216   1
  12   4   0 124.811 103.083   5
  13   4   0 631.669 145.968   5
  13   4   0 728.689 139.722   1
  13  -4   0 878.198 160.733   1
  14   4   0 62.7731 108.327   1
   0  -5   0-9.52699 34.1338   3
   0   5   0 11.5615 35.2435   3
   0  -5   0 73.1402 44.1765   4
   0   5   0-1.19882 10.4004   1
   0  -5   0 18.7955 18.0934   1
  -1   5   0 9112.47 223.388   3
   1   5   0 9100.80 210.461   3
  -1  -5   0 8476.32 208.273   3
   1  -5   0 8578.05 222.334   3
  -1  -5   0 9064.30 221.667   2
   1   5   0 8285.49 216.551   2
   1   5   0 8381.88 208.378   4
   1  -5   0 8590.83 197.050   1
  -1  -5   0 8374.20 208.897   4
   2   5   0 545.321 45.7923   4
   2  -5   0 499.853 53.2016   1
   2   5   0 448.805 50.3131   2
   2  -5   0 397.849 56.8776   3
  -2  -5   0 443.125 61.4955   5
  -2  -5   0 463.971 45.3810   4
  -2   5   0 630.380 66.9605   3
  -2  -5   0 557.251 55.0149   2
   3   5   0 6968.03 222.760   2
   3  -5   0 7520.21 230.101   1
   3   5   0 6823.15 238.078   5
   3   5   0 7122.47 188.845   4
   3  -5   0 7139.21 232.497   3
   4  -5   0 680.767 84.3578   1
   4   5   0 565.243 85.3357   5
   4   5   0 799.507 53.9844   4
   4  -5   0 736.231 84.1717   3
  -4   5   0 693.508 58.8961   2
   4   5   0 522.048 69.4959   2
   4  -5   0 662.529 62.5658   5
   5  -5   0 808.023 73.6906   5
   5  -5   0 898.761 98.4474   3
  -5   5   0 917.508 69.3987   2
   5  -5   0 877.001 99.7952   1
   5   5   0 821.700 105.881   5
   5   5   0 932.384 90.6786   2
   5   5   0 1041.50 63.5447   4
   6   5   0-38.8637 68.0984   5
   6  -5   0 22.3236 41.8235   5
   6  -5   0 25.4462 54.4181   3
   6   5   0 13.8664 29.1114   4
   6   5   0-5.56170 51.3737   2
   6  -5   0 28.8119 64.9829   1
  -6   5   0-3.10172 36.2505   2
   7  -5   0 1123.84 121.354   1
   7   5   0 955.034 96.2115   2
   7   5   0 956.701 62.0686   4
   7   5   0 1076.60 115.096   5
   7  -5   0 831.871 87.5617   5
   8  -5   0 5205.90 225.719   5
   8   5   0 5312.17 236.276   2
   8   5   0 5288.03 169.989   4
   8  -5   0 4908.67 269.733   1
   8   5   0 5088.78 260.191   5
   9  -5   0 1316.71 154.028   1
   9   5   0 1006.32 137.644   5
   9   5   0 991.448 109.191   2
   9  -5   0 969.286 107.950   5
   9   5   0 1015.85 122.274   1
  10  -5   0 440.540 89.8599   5
  10   5   0 491.326 114.062   5
  10   5   0 359.465 91.7880   1
  10  -5   0 250.740 106.503   1
  10   5   0 274.307 82.1870   2
  11  -5   0 220.941 111.939   1
  11  -5   0 208.457 86.1222   5
  11   5   0 129.196 94.5530   1
  11   5   0 133.118 64.6151   2
  11   5   0 47.7145 94.2014   5
  12   5   0 2069.71 177.911   2
  12   5   0 2399.40 215.818   1
  12  -5   0 2773.38 249.577   1
  12   5   0 1810.90 197.468   5
  13   5   0 2054.41 217.508   5
  13  -5   0 2830.98 259.256   1
  13   5   0 2203.91 221.297   1
  14   5   0 2058.40 229.732   1
   0  -6   0 2369.89 76.7884   1
   0   6   0 2568.04 107.561   3
   0   6   0 2627.50 77.0737   1
   0   6   0 2375.29 106.057   2
   0  -6   0 2466.42 108.494   3
   0  -6   0 2602.16 121.652   4
   1  -6   0 137.074 29.6631   1
  -1  -6   0 138.793 36.1505   3
   1  -6   0 143.626 49.4518   3
   1   6   0 149.240 41.6394   2
   1   6   0 167.053 37.5627   3
   1   6   0 197.379 19.3743   1
   1  -6   0 174.675 51.0831   4
  -1   6   0 152.956 28.3816   1
  -1   6   0 168.351 47.0387   3
  -1  -6   0 78.5991 42.5115   4
   1   6   0 126.220 39.1437   4
   2   6   0 26754.2 581.844   4
   2  -6   0 25222.4 611.749   3
   2  -6   0 26944.5 594.273   1
   2   6   0 26105.6 607.055   2
  -2  -6   0 26675.0 584.291   4
  -2  -6   0 26499.1 589.289   3
   3  -6   0 14880.6 403.704   3
   3   6   0 15231.2 355.575   4
   3  -6   0 15429.1 395.913   1
   3   6   0 15025.8 393.816   2
  -3  -6   0 14368.7 352.144   4
   4   6   0 7444.53 253.301   2
   4  -6   0 7458.03 270.339   3
   4   6   0 7788.79 213.254   4
   4  -6   0 7412.13 257.963   1
   4   6   0 7611.01 278.998   5
   5   6   0 9801.03 355.644   5
   5  -6   0 10429.3 346.795   1
   5   6   0 11519.0 277.132   4
  -5   6   0 10823.2 294.857   2
   5  -6   0 10746.6 351.102   3
   5  -6   0 10885.4 310.402   5
   5   6   0 10884.0 337.691   2
   6   6   0 10763.0 258.498   4
   6   6   0 9165.85 343.782   5
   6  -6   0 9338.55 298.280   5
   6  -6   0 9781.78 345.714   3
  -6   6   0 9479.18 279.788   2
   6   6   0 9485.40 320.373   2
   6  -6   0 9428.12 345.303   1
   7  -6   0 7490.56 263.657   5
   7   6   0 7531.76 311.082   5
   7   6   0 7128.14 277.077   2
   7  -6   0 7422.03 308.968   1
   7   6   0 7291.92 206.944   4
   8  -6   0 1661.86 125.869   5
   8  -6   0 1536.16 147.494   1
   8   6   0 1690.10 86.1257   4
   8   6   0 1692.02 152.564   5
   8   6   0 1668.02 133.934   2
   9   6   0 3058.04 190.917   2
   9   6   0 3270.99 222.924   5
   9  -6   0 3075.46 222.650   1
   9   6   0 3445.23 208.606   1
   9  -6   0 3350.55 182.793   5
  10   6   0 317.892 88.1190   1
  10   6   0 443.206 91.6276   2
  10  -6   0 407.514 89.1900   5
  10  -6   0 651.413 141.246   1
  10   6   0 423.493 117.911   5
  11   6   0 139.729 110.408   5
  11  -6   0 131.685 110.001   1
  11   6   0 114.688 88.4727   1
  11   6   0 110.251 71.9313   2
  12   6   0 153.114 101.028   5
  12  -6   0 399.954 122.448   1
  12   6   0 165.099 81.4076   2
  12   6   0 217.998 103.849   1
  13   6   0 183.489 108.980   5
  13   6   0 587.449 142.210   1
  13  -6   0 257.174 116.609   1
  14   6   0 23.8703 100.713   1
   0  -7   0-0.03813 38.0505   3
   0   7   0 4.48222 17.5313   1
   0   7   0-13.7771 36.6595   2
   0  -7   0-14.0790 42.9376   4
   0   7   0 56.8812 38.2025   3
   0  -7   0-7.86266 20.4130   1
  -1  -7   0 432.405 59.4916   4
  -1   7   0 434.490 39.1445   1
   1  -7   0 406.776 60.0755   3
  -1   7   0 478.846 59.3752   3
   1   7   0 388.895 55.4917   4
   1  -7   0 385.336 39.4420   1
   1   7   0 433.111 57.9865   2
   1   7   0 533.644 56.5892   3
   1   7   0 443.052 26.7614   1
  -1  -7   0 447.219 53.5185   3
   2   7   0 10116.3 302.984   2
  -2  -7   0 11172.4 293.239   3
  -2  -7   0 10682.3 290.880   4
   2  -7   0 10785.7 315.214   3
   2   7   0 11112.2 288.283   4
   2  -7   0 10608.5 287.988   1
   3   7   0 14309.6 398.102   2
   3  -7   0 14056.1 407.779   3
   3  -7   0 14708.7 395.686   1
   3   7   0 15857.4 366.611   4
  -3  -7   0 14695.5 363.318   4
   4  -7   0 526.005 78.6106   3
   4   7   0 557.004 95.0849   5
   4   7   0 631.788 87.0967   2
   4   7   0 689.374 65.4900   4
   4  -7   0 509.582 74.0523   1
   5  -7   0 92.3929 63.0258   1
   5  -7   0 55.5358 42.0980   5
   5  -7   0 14.4873 65.5138   3
   5   7   0 39.0792 38.4168   4
   5   7   0 4.69327 71.6405   5
  -5   7   0 146.320 43.7688   2
   5   7   0 73.2015 59.0808   2
   6   7   0 1524.28 137.013   5
   6  -7   0 1316.21 123.770   3
   6   7   0 1164.13 108.034   2
   6   7   0 1302.60 73.7320   4
   6  -7   0 1228.10 121.573   1
   6  -7   0 1354.67 98.3234   5
   7   7   0 209.408 37.6006   4
   7   7   0 237.162 67.6085   2
   7  -7   0 165.399 72.4126   1
   7  -7   0 243.820 58.5295   5
   7   7   0 232.571 89.5879   5
   7  -7   0 108.513 64.5166   3
   8   7   0 754.912 104.548   2
   8  -7   0 738.778 114.642   1
   8   7   0 967.261 138.549   5
   8   7   0 913.234 64.4012   4
   8  -7   0 586.667 81.3105   5
   9  -7   0 339.473 102.922   1
   9   7   0 206.907 85.2324   5
   9   7   0 451.506 89.3407   2
   9   7   0 564.795 94.5124   1
   9  -7   0 546.387 95.9035   5
  10  -7   0 446.745 94.6919   5
  10   7   0 421.609 108.148   1
  10  -7   0 461.604 114.147   1
  10   7   0 400.751 95.9295   2
  10   7   0 621.939 128.992   5
  11   7   0 580.152 131.884   5
  11  -7   0 669.056 140.443   1
  11   7   0 662.371 116.248   2
  11   7   0 698.474 129.699   1
  12  -7   0 1197.29 173.527   1
  12   7   0 1014.20 170.481   5
  12   7   0 1061.23 148.647   1
  12   7   0 1097.37 138.734   2
  13  -7   0 561.183 144.578   1
  13   7   0 834.051 154.157   1
  14   7   0 39.8586 99.1946   1
   0   8   0 3206.60 138.514   2
   0  -8   0 3277.64 101.064   1
   0  -8   0 3220.38 139.688   3
   0   8   0 3293.53 99.3986   1
  -1  -8   0 1204.38 93.2063   4
   1  -8   0 1132.41 90.1474   3
  -1   8   0 1175.32 64.9421   1
   1   8   0 1183.09 82.9892   3
  -1  -8   0 1163.42 81.3790   3
   1   8   0 1237.16 47.2100   1
   1   8   0 1169.72 88.6186   2
   1  -8   0 1081.84 64.0298   1
  -2  -8   0 547.523 69.3447   4
   2   8   0 668.154 41.1847   1
   2  -8   0 653.922 79.2512   3
  -2  -8   0 628.544 64.5607   3
   2   8   0 559.676 70.5046   2
   2   8   0 661.554 69.7769   4
   2  -8   0 660.035 65.8369   1
  -3  -8   0 1363.84 95.1000   3
   3  -8   0 1229.85 95.2742   1
  -3  -8   0 1177.29 88.2522   4
   3  -8   0 1271.36 122.060   3
   3   8   0 1162.19 102.926   2
   3   8   0 1348.32 93.1445   4
   4  -8   0 977.218 103.271   3
   4   8   0 1206.99 108.957   2
   4  -8   0 1187.96 101.119   1
  -4  -8   0 1182.38 81.0226   4
   4   8   0 1211.16 79.3260   4
   5   8   0 758.282 89.6186   2
   5   8   0 833.088 68.7661   4
   5  -8   0 859.064 98.0913   1
   5  -8   0 866.573 98.7269   3
   6  -8   0 418.480 78.2550   1
   6  -8   0 403.958 82.7567   3
   6  -8   0 484.683 69.9910   5
   6   8   0 404.900 79.2620   2
   6   8   0 476.706 56.4922   4
   6   8   0 496.330 97.1028   5
   7   8   0 10937.4 416.830   5
   7   8   0 11584.4 392.076   2
   7  -8   0 11248.4 411.539   1
   7  -8   0 11160.1 352.924   5
   7   8   0 11749.4 302.860   4
   7  -8   0 12862.3 432.165   3
   8   8   0 5839.78 305.227   5
   8   8   0 6547.00 283.803   2
   8  -8   0 6822.57 260.635   5
   8  -8   0 6231.36 304.691   1
   8   8   0 6438.57 195.076   4
   9   8   0 1464.54 139.896   1
   9  -8   0 1222.26 120.699   5
   9  -8   0 1491.18 165.869   1
   9   8   0 1264.86 154.123   5
   9   8   0 1276.64 134.408   2
  10   8   0 41.6436 78.4450   1
  10   8   0-2.03902 64.9151   2
  10  -8   0 139.663 75.8326   5
  10   8   0-21.9731 102.972   5
  10  -8   0-70.3585 104.906   1
  11   8   0 1281.06 148.284   2
  11   8   0 1092.61 141.943   1
  11  -8   0 1367.48 178.824   1
  11   8   0 994.655 160.685   5
  12   8   0 104.817 81.7987   2
  12  -8   0 342.332 121.323   1
  12   8   0 109.621 87.5364   1
  13   8   0 216.915 108.630   1
  13  -8   0 276.854 139.840   1
  14   8   0 70.4769 102.136   1
   0   9   0 25.1507 22.5357   1
   0  -9   0-4.87413 49.4062   3
   0  -9   0 4.88370 24.9543   1
   0   9   0 0.75211 48.0445   2
   1  -9   0 15814.2 377.922   1
   1   9   0 15678.5 341.564   1
  -1  -9   0 16185.0 417.663   3
   1   9   0 16144.7 427.655   2
   1  -9   0 16193.4 430.846   3
  -1   9   0 16647.1 379.141   1
   2  -9   0 9309.17 271.054   1
   2   9   0 9384.62 301.979   2
  -2  -9   0 9302.39 284.152   3
   2  -9   0 9241.40 310.113   3
   2   9   0 9515.60 222.687   1
   2   9   0 9821.59 286.669   4
  -3  -9   0 21084.4 518.450   3
   3  -9   0 20494.4 552.753   3
   3   9   0 21068.1 506.937   4
   3  -9   0 20521.0 520.193   1
   3   9   0 19657.6 536.015   2
  -3  -9   0 21426.5 512.206   4
   4   9   0 1718.44 127.338   2
   4  -9   0 1835.80 134.652   3
   4  -9   0 1819.09 117.608   1
   4   9   0 1664.63 98.3674   4
  -4  -9   0 1846.12 112.446   3
  -4  -9   0 1234.25 90.3699   4
   5   9   0 30.5231 37.7964   4
   5  -9   0-92.6685 73.6014   1
   5   9   0 66.1306 52.2398   2
   5  -9   0 42.4128 68.2798   3
   6  -9   0 227.774 57.9997   5
   6   9   0 154.832 44.0271   4
   6  -9   0 199.007 70.3912   3
   6   9   0 294.931 73.7824   2
   6  -9   0 347.767 85.0781   1
   7  -9   0 820.774 119.919   3
   7   9   0 705.791 63.6665   4
   7  -9   0 727.216 85.5241   5
   7  -9   0 797.790 102.759   1
   7   9   0 839.242 106.785   2
   8   9   0 3023.05 217.372   5
   8   9   0 2622.41 178.465   2
   8  -9   0 2552.27 155.272   5
   8  -9   0 2486.86 193.128   1
   8  -9   0 2377.75 193.082   3
   9  -9   0 14.5478 56.6058   5
   9   9   0 47.4908 68.2674   1
   9  -9   0 56.9220 78.6847   1
   9   9   0-20.0393 91.2843   5
   9   9   0 81.0430 73.4526   2
  10   9   0 455.978 99.2616   1
  10  -9   0 431.205 117.163   1
  10   9   0 474.389 101.953   2
  11   9   0 15.9889 82.6018   1
  11   9   0 30.0258 73.9402   2
  11  -9   0-13.4708 88.0176   1
  12   9   0-2.29112 80.4821   2
  12   9   0 44.8694 80.5403   1
  12  -9   0 109.612 112.732   1
  13  -9   0 10.7493 119.140   1
  13   9   0-42.0189 92.4348   1
   0  10   0 12644.5 369.689   2
   0 -10   0 12451.1 369.977   3
   0  10   0 13070.6 302.058   1
   0 -10   0 13479.2 306.378   1
  -1 -10   0 6282.05 226.618   3
   1  10   0 6367.02 157.809   1
   1 -10   0 6816.20 197.157   1
   1 -10   0 6773.39 243.996   3
   1  10   0 6086.90 235.254   2
   2  10   0 1574.42 115.413   2
   2  10   0 1469.15 59.6089   1
   2 -10   0 1543.25 94.8425   1
   2 -10   0 1639.93 130.041   3
   2  10   0 1814.68 113.150   4
  -2 -10   0 1609.17 109.606   3
   3 -10   0 199.044 56.6983   1
  -3 -10   0 211.039 54.7087   3
   3 -10   0 200.624 87.6754   3
   3  10   0 207.041 34.7991   1
   3  10   0 262.831 65.5623   4
   3  10   0 87.4780 57.0942   2
   4 -10   0 10007.8 356.786   3
   4 -10   0 10306.7 337.777   1
  -4 -10   0 10736.8 327.091   3
   4  10   0 10784.8 309.139   4
   4  10   0 10505.4 352.153   2
   5  10   0 1610.81 130.784   2
   5 -10   0 1605.29 126.784   1
   5  10   0 1789.82 100.261   4
   5 -10   0 1650.46 140.991   3
   6 -10   0 4208.06 221.366   1
   6 -10   0 4076.52 226.320   3
   6  10   0 4010.93 213.726   2
   6  10   0 4263.39 163.918   4
   6 -10   0 4117.25 185.594   5
   7  10   0 3322.25 136.640   4
   7 -10   0 3011.38 201.179   3
   7  10   0 2656.88 177.864   2
   7 -10   0 3085.42 169.875   5
   7 -10   0 2993.34 202.405   1
   8 -10   0 836.964 130.432   1
   8 -10   0 1120.22 137.896   3
   8 -10   0 1015.88 107.297   5
   8  10   0 937.275 123.750   2
   9 -10   0 341.347 108.711   1
   9  10   0 331.658 80.3450   1
   9  10   0 308.636 88.0306   2
   9 -10   0 214.689 70.9893   5
  10  10   0 1083.51 143.599   2
  10 -10   0 1044.61 154.420   1
  10  10   0 1151.53 133.205   1
  11  10   0 546.714 104.295   1
  11  10   0 628.554 111.467   2
  11 -10   0 756.656 141.196   1
  12  10   0 522.609 116.533   2
  12  10   0 456.328 106.666   1
  12 -10   0 391.171 131.852   1
  13  10   0 478.560 115.758   2
  13 -10   0 1012.44 190.619   1
   0 -11   0 94.7024 62.3081   3
   0  11   0 7.57319 55.5594   2
   0 -11   0 31.1473 26.7318   1
   0  11   0 37.0472 25.0720   1
  -1 -11   0 56.1967 57.7827   3
   1 -11   0-21.1134 35.2253   1
   1  11   0 6.14358 57.1484   2
   1 -11   0-74.1967 73.6424   3
   1  11   0 19.5615 17.6193   1
  -1  11   0 65.2114 57.3589   2
  -2 -11   0 4411.87 187.708   3
   2 -11   0 4717.97 212.638   3
   2  11   0 4376.50 200.822   2
   2 -11   0 4695.49 170.984   1
   2  11   0 4161.49 117.912   1
  -3 -11   0 532.992 73.9034   3
   3  11   0 528.189 41.9982   1
   3 -11   0 461.642 67.1560   1
   3 -11   0 544.900 84.5104   3
   3  11   0 559.309 72.3296   4
   3  11   0 473.431 80.1839   2
   4  11   0 97.0519 68.3430   2
   4 -11   0-32.3155 73.2319   3
   4  11   0 88.3265 47.3805   4
  -4 -11   0 84.4585 45.0123   3
   4 -11   0 96.1475 55.1445   1
   5 -11   0 35.9214 73.2998   3
  -5 -11   0 57.0429 50.6444   3
   5 -11   0 10.4084 53.3888   1
   5  11   0 48.0903 44.1068   4
   5  11   0-1.98952 54.1429   2
   6  11   0 454.225 62.6155   4
   6 -11   0 581.062 101.888   3
   6  11   0 438.204 83.4868   2
   6 -11   0 602.833 94.8989   1
   7  11   0 1536.47 145.237   2
   7 -11   0 1464.53 149.318   1
   7 -11   0 1751.43 125.644   5
   7 -11   0 1690.02 163.862   3
   7  11   0 1572.66 101.105   4
   8  11   0 1530.04 149.906   2
   8 -11   0 1613.75 129.169   5
   8 -11   0 1685.05 169.419   3
   8 -11   0 1670.20 166.283   1
   9  11   0 460.599 100.311   2
   9 -11   0 526.112 111.185   1
   9 -11   0 661.055 97.7006   5
   9  11   0 635.663 98.2460   1
   9 -11   0 702.297 137.794   3
  10  11   0 708.101 122.577   2
  10  11   0 439.472 91.9808   1
  10 -11   0 540.926 135.672   1
  11  11   0 181.596 94.4146   2
  11 -11   0 206.103 115.356   1
  11  11   0 26.0340 76.2488   1
  12 -11   0 312.844 120.341   1
  12  11   0 306.938 104.550   2
  13  11   0 205.308 108.974   2
   0  12   0 164.918 30.7299   1
   0  12   0 181.908 63.9432   2
   0 -12   0 272.920 71.1138   3
   0 -12   0 197.780 36.8887   1
   1  12   0 7983.50 202.373   1
   1 -12   0 8689.46 308.978   3
   1  12   0 8857.32 308.242   2
  -1 -12   0 8994.93 299.797   3
   1 -12   0 9607.30 250.513   1
  -1  12   0 9431.82 299.824   2
   2  12   0 7243.79 180.115   1
  -2 -12   0 8280.89 278.128   3
   2 -12   0 8281.87 248.992   1
   2 -12   0 7737.21 294.691   3
   2  12   0 7461.36 285.871   2
  -3 -12   0 2765.10 151.038   3
   3 -12   0 2510.06 167.487   3
   3  12   0 2664.76 94.4246   1
   3 -12   0 2763.02 144.465   1
   3  12   0 2450.47 156.282   2
   4 -12   0 2376.96 169.540   3
   4 -12   0 2652.06 148.822   1
  -4 -12   0 2425.46 143.893   3
   4  12   0 2337.83 102.275   1
   4  12   0 2763.80 143.193   4
   4  12   0 2548.87 166.316   2
  -5 -12   0 630.255 84.9850   3
   5  12   0 556.654 95.0984   2
   5 -12   0 757.117 105.696   3
   5  12   0 643.883 79.8052   4
   5 -12   0 566.743 87.9566   1
   6 -12   0 80.4251 81.4715   3
  -6 -12   0 106.654 58.8192   3
   6  12   0 35.7575 44.9772   4
   6 -12   0 124.057 59.8503   1
   6  12   0 14.1178 66.0077   2
   7 -12   0 1030.86 106.983   5
   7  12   0 1131.08 132.991   2
   7  12   0 917.971 79.1137   4
   7 -12   0 1061.93 138.846   3
   7 -12   0 903.992 122.709   1
   8 -12   0 1147.44 146.911   1
   8 -12   0 1001.07 146.930   3
   8  12   0 1080.41 130.886   2
   8 -12   0 969.888 106.812   5
   8  12   0 1143.40 108.897   1
   9 -12   0 11.0930 87.6450   3
   9  12   0 81.5087 73.2056   2
   9 -12   0 9.07486 91.5621   1
   9  12   0-8.71527 61.8327   1
   9 -12   0 41.6594 65.7842   5
  10  12   0 150.367 69.2213   1
  10  12   0 71.7238 74.6906   2
  10 -12   0 109.626 86.5312   1
  11  12   0 942.165 138.859   2
  11 -12   0 1224.15 171.130   1
  12 -12   0 59.3065 119.733   1
  12  12   0 140.648 93.1935   2
  13  12   0 402.543 120.972   2
   0 -13   0-44.7246 26.2827   1
   0  13   0-0.86396 55.0563   2
   0 -13   0-7.99825 55.1091   3
   1 -13   0 8671.49 242.508   1
   1 -13   0 8332.60 306.037   3
   1  13   0 8640.00 307.651   2
   1  13   0 7684.76 195.607   1
  -1 -13   0 8853.47 303.436   3
  -1  13   0 8538.30 295.011   2
   2 -13   0 5428.36 187.868   1
  -2 -13   0 5143.81 215.152   3
   2  13   0 4234.89 117.460   1
   2 -13   0 5211.71 238.903   3
   2  13   0 5377.95 234.677   2
   3 -13   0 85.3158 66.1607   3
   3 -13   0 59.5652 43.8481   1
   3  13   0 41.1076 18.2814   1
   3  13   0 120.867 59.9461   2
  -3 -13   0 89.8065 56.6469   3
  -4 -13   0 3.35203 50.6496   3
   4  13   0-28.1635 63.6467   2
   4 -13   0 128.802 78.4909   3
   4  13   0 11.3211 24.4664   1
   4 -13   0-6.73040 48.5494   1
   5 -13   0 47.8083 78.0929   3
   5  13   0-21.1197 35.5872   1
  -5 -13   0-7.61682 54.1630   3
   5  13   0 4.18338 64.9124   2
   5 -13   0 24.8333 59.5508   1
   6 -13   0 977.219 120.651   1
   6  13   0 801.091 117.581   2
  -6 -13   0 1007.80 106.517   3
   6 -13   0 997.908 136.583   3
   7  13   0-20.7357 75.4269   2
   7 -13   0 1.89215 55.5103   5
  -7 -13   0 62.4987 64.1776   3
   7 -13   0 123.958 88.3901   1
   7 -13   0 48.1232 80.0639   3
   8 -13   0 884.014 127.916   1
  -8 -13   0 819.271 106.798   3
   8  13   0 849.358 97.2485   1
   8 -13   0 792.445 99.2023   5
   8 -13   0 937.444 136.428   3
   8  13   0 927.331 131.289   2
   9 -13   0 751.738 144.729   3
   9  13   0 667.208 124.115   2
   9 -13   0 455.766 111.892   1
  10 -13   0 430.503 119.353   1
  10  13   0 417.282 105.067   2
  11 -13   0 284.094 109.475   1
  11  13   0 298.717 99.7888   2
  12  13   0-27.1240 89.5284   2
  12 -13   0 72.6896 99.6844   1
  13  13   0 81.5400 95.4388   2
   0 -14   0 269.021 71.5979   3
   0  14   0 211.057 64.6426   2
   0 -14   0 188.745 33.0612   1
   1  14   0 19.4715 16.4348   1
   1 -14   0-7.65688 31.8923   1
   1  14   0 54.6463 60.6692   2
   1 -14   0 100.544 61.0239   3
  -1 -14   0 42.5535 58.9927   3
  -1  14   0-7.03396 59.6168   2
   2  14   0 1104.77 45.9334   1
  -2  14   0 1706.58 124.236   2
   2 -14   0 1897.03 107.421   1
   2  14   0 1562.51 130.942   2
   2 -14   0 1641.61 140.980   3
  -2 -14   0 2014.53 138.068   3
   3  14   0 2885.14 94.7552   1
   3 -14   0 3414.94 207.526   3
  -3 -14   0 3629.16 184.463   3
   3  14   0 3418.81 195.538   2
   3 -14   0 3805.90 170.175   1
   4  14   0 1445.14 73.5468   1
  -4 -14   0 1847.08 133.285   3
   4  14   0 1555.18 145.171   2
   4 -14   0 1717.67 125.523   1
   4 -14   0 1554.59 150.693   3
   5 -14   0 3345.57 218.508   3
   5 -14   0 3124.12 185.766   1
  -5 -14   0 3322.26 186.192   3
   5  14   0 3289.80 208.769   2
  -6 -14   0 9970.31 353.469   3
   6 -14   0 9322.23 399.216   3
   6 -14   0 9571.42 368.701   1
   6  14   0 9462.09 385.299   2
   7 -14   0 686.526 129.377   3
   7 -14   0 693.903 113.705   1
   7  14   0 720.990 115.412   2
  -7 -14   0 879.997 106.628   3
   8 -14   0 1035.64 143.190   3
  -8 -14   0 1195.07 126.550   3
   8  14   0 828.565 129.933   2
   8 -14   0 1010.95 140.752   1
   8 -14   0 997.065 113.140   5
   9 -14   0 638.031 127.386   3
   9  14   0 736.406 127.959   2
   9 -14   0 673.710 136.943   1
  -9 -14   0 739.479 106.495   3
  10  14   0 421.414 115.329   2
  10 -14   0 415.277 128.228   3
  10 -14   0 223.249 104.944   1
 -10 -14   0 292.684 89.9253   3
  11 -14   0 158.697 119.837   1
  11  14   0 79.5623 85.4444   2
  12  14   0 236.507 116.631   2
  12 -14   0 325.701 118.687   1
  13  14   0 408.583 129.000   2
   0  15   0-23.8800 64.0981   2
   0 -15   0 62.0233 71.3074   3
   0 -15   0 2.48263 23.6697   1
   1 -15   0 413.480 95.1952   3
   1  15   0 400.831 81.4327   2
  -1 -15   0 399.079 84.2250   3
  -1  15   0 377.500 70.7701   2
   1 -15   0 474.554 54.3347   1
  -2  15   0 700.960 93.0876   2
   2 -15   0 819.622 78.2299   1
  -2 -15   0 767.224 98.5901   3
   2 -15   0 577.101 98.6832   3
   2  15   0 834.805 104.132   2
   3 -15   0-100.226 73.4809   3
   3 -15   0 5.90069 49.5018   1
  -3 -15   0 49.8723 58.5601   3
   3  15   0 17.3906 11.2803   1
   3  15   0-31.0085 68.8601   2
   4  15   0 560.026 103.340   2
  -4 -15   0 714.143 96.3283   3
   4 -15   0 757.631 122.356   3
   4 -15   0 629.160 81.8431   1
   5  15   0 1690.88 161.347   2
   5 -15   0 1802.94 140.812   1
   5 -15   0 1583.62 155.731   3
  -5 -15   0 1929.62 144.060   3
  -6 -15   0 522.092 89.3971   3
   6 -15   0 731.051 115.074   1
   6  15   0 502.294 108.363   2
   6 -15   0 593.448 116.241   3
   7  15   0 1157.77 147.222   2
   7 -15   0 1102.19 144.947   3
  -7 -15   0 1146.02 121.718   3
   7 -15   0 1218.24 143.401   1
  -8 -15   0 3291.19 205.050   3
   8  15   0 2874.09 225.877   2
   8 -15   0 3113.48 242.842   3
   8 -15   0 3384.01 240.403   1
   8 -15   0 2853.59 190.639   5
  -9 -15   0 452.130 95.3826   3
   9 -15   0 571.960 128.516   3
   9  15   0 463.160 113.501   2
   9 -15   0 371.587 98.8667   1
  10 -15   0 124.763 119.476   1
  10 -15   0 194.357 117.762   3
  10  15   0 163.136 97.3896   2
  11  15   0 346.330 118.331   2
  11 -15   0 330.655 114.137   1
  12  15   0 1347.10 188.558   2
  12 -15   0 1547.19 218.693   1
  13  15   0 703.893 156.146   2
   0 -16   0 58.1342 28.5791   1
   0 -16   0 150.601 78.2666   3
   0  16   0 103.813 61.6245   2
  -1  16   0 436.214 87.0530   2
   1  16   0 500.828 93.7571   2
  -1 -16   0 465.576 88.0755   3
   1 -16   0 453.259 53.1393   1
   1 -16   0 642.299 111.640   3
  -2 -16   0 10319.8 376.646   3
   2 -16   0 11668.0 333.564   1
   2 -16   0 10755.0 408.451   3
  -2  16   0 11339.3 381.258   2
   2  16   0 10567.0 397.665   2
   3 -16   0 6630.89 252.982   1
   3  16   0 6235.07 295.456   2
  -3  16   0 6876.40 274.854   2
  -3 -16   0 6602.00 280.318   3
   3 -16   0 6120.22 305.136   3
   4  16   0 7593.06 336.480   2
   4 -16   0 7794.50 351.107   3
   4 -16   0 7856.47 296.179   1
  -4 -16   0 7582.97 305.896   3
   5 -16   0 11405.2 392.094   1
   5 -16   0 10310.6 430.419   3
   5  16   0 10728.3 424.535   2
  -5 -16   0 11320.4 394.393   3
   6  16   0 9259.33 399.079   2
   6 -16   0 9188.36 408.152   3
   6 -16   0 9823.46 379.568   1
  -6 -16   0 9568.60 362.602   3
   7 -16   0 1112.97 149.525   3
   7  16   0 914.340 140.987   2
  -7 -16   0 951.261 115.929   3
   7 -16   0 970.046 132.287   1
   8 -16   0 694.622 132.056   3
  -8 -16   0 934.893 121.565   3
   8  16   0 621.125 132.320   2
   8 -16   0 784.200 131.130   1
   9 -16   0 1209.17 170.949   3
   9  16   0 1331.08 163.020   2
  -9 -16   0 1146.81 140.371   3
   9 -16   0 1046.07 155.680   1
  10 -16   0 1529.13 188.708   1
  10 -16   0 1506.74 184.645   3
  10  16   0 1368.81 182.678   2
  11  16   0 224.118 103.810   2
  11 -16   0 365.517 137.196   1
  12  16   0 221.397 120.825   2
   0  17   0-58.0516 62.2670   2
   0 -17   0-28.1674 75.1258   3
   0 -17   0 30.2990 26.8941   1
   1 -17   0-4.06141 34.0424   1
   1 -17   0 99.1881 85.0354   3
  -1  17   0-8.85044 60.3779   2
  -1 -17   0 108.075 78.6136   3
   1  17   0-25.3546 70.9731   2
   2 -17   0 1618.71 159.863   3
  -2  17   0 2081.32 162.707   2
  -2 -17   0 1733.29 148.787   3
   2 -17   0 1863.36 116.961   1
   2  17   0 2087.67 170.392   2
   3 -17   0 952.378 137.199   3
  -3 -17   0 1091.86 120.883   3
   3 -17   0 1124.62 103.551   1
   3  17   0 991.971 126.703   2
  -3  17   0 1178.97 129.413   2
  -4 -17   0 362.336 85.5012   3
   4 -17   0 347.089 68.2842   1
   4 -17   0 233.309 90.1062   3
   4  17   0 225.018 87.5046   2
   5 -17   0 2525.88 209.556   3
  -5 -17   0 2220.75 170.835   3
   5 -17   0 2134.85 163.865   1
   5  17   0 2294.89 191.121   2
   6  17   0 871.900 129.412   2
   6 -17   0 950.828 119.821   1
   6 -17   0 985.908 151.978   3
  -6 -17   0 961.685 116.954   3
   7 -17   0 510.068 118.223   3
   7  17   0 426.299 115.277   2
  -7 -17   0 522.950 100.185   3
   7 -17   0 526.768 108.368   1
   8 -17   0-186.693 104.545   1
  -8 -17   0-66.6350 68.2793   3
   8 -17   0-41.0518 97.5552   3
   8  17   0 132.898 92.0059   2
   9  17   0-60.8300 94.6868   2
   9 -17   0 30.4073 103.193   3
  -9 -17   0 18.8878 67.7388   3
   9 -17   0-209.248 103.074   1
  10 -17   0-68.9500 110.924   3
  10  17   0-64.5568 87.8421   2
  11  17   0 238.914 113.577   2
  11 -17   0 255.326 114.578   1
   0  18   0 183.695 73.7001   2
   0 -18   0 285.628 87.6133   3
   1 -18   0 703.816 119.441   3
   1  18   0 832.952 121.060   2
  -1 -18   0 792.997 113.156   3
  -1  18   0 831.118 107.937   2
   1 -18   0 852.908 72.5634   1
   2 -18   0 507.302 70.8892   1
  -2  18   0 338.315 91.2689   2
  -2 -18   0 422.224 92.6164   3
   2 -18   0 195.105 84.9320   3
   2  18   0 497.010 101.106   2
  -3  18   0 107.371 66.9938   2
  -3 -18   0 79.4162 72.9324   3
   3 -18   0 67.7746 87.8754   3
   3  18   0-158.089 80.0201   2
   3 -18   0-16.6632 51.4333   1
   4 -18   0 1105.12 114.478   1
   4  18   0 1180.50 145.054   2
  -4  18   0 1087.45 119.547   2
   4 -18   0 998.386 154.566   3
  -4 -18   0 1044.44 123.080   3
  -5 -18   0 1719.85 152.061   3
   5 -18   0 1845.93 191.018   3
   5 -18   0 1435.67 134.961   1
   5  18   0 1598.20 172.190   2
  -6 -18   0 84.9148 67.7032   3
   6  18   0 149.605 91.7237   2
   6 -18   0 27.6206 88.7554   3
   6 -18   0 80.8216 72.4548   1
   7 -18   0 419.639 125.345   3
  -7 -18   0 436.905 96.5881   3
   7  18   0 619.832 134.088   2
   7 -18   0 367.570 107.200   1
   8 -18   0 350.932 101.580   1
  -8 -18   0 574.231 106.903   3
   8 -18   0 771.158 148.485   3
   8  18   0 535.912 120.735   2
   9 -18   0 96.3253 91.6069   1
   9 -18   0 193.965 116.926   3
   9  18   0 65.1133 86.5033   2
  10 -18   0 356.458 146.590   3
  10  18   0 532.790 141.746   2
  10 -18   0 589.127 144.572   1
  11 -18   0 5.91444 111.072   1
  11  18   0 39.4438 100.090   2
   0 -19   0 86.4996 87.8512   3
   0  19   0 60.5597 82.6534   2
  -1  19   0 120.369 81.4123   2
  -1 -19   0 138.677 88.8330   3
   1 -19   0 13.5931 88.0054   3
   1  19   0 142.944 86.2053   2
  -2  19   0 36.3092 70.8042   2
   2  19   0 68.2974 74.1543   2
   2 -19   0-44.0047 90.4562   3
  -2 -19   0-79.4732 72.6705   3
   3 -19   0 700.225 125.784   3
  -3 -19   0 379.991 95.9352   3
   3  19   0 529.063 106.210   2
  -3  19   0 447.240 87.9406   2
   3 -19   0 516.696 82.3101   1
   4  19   0 388.250 103.813   2
  -4 -19   0 464.847 96.5934   3
   4 -19   0 327.001 81.5825   1
  -4  19   0 486.431 100.525   2
   4 -19   0 455.343 115.335   3
  -5 -19   0 18.5790 76.3953   3
   5 -19   0 26.8341 68.5529   1
  -5  19   0 58.2953 64.0638   2
   5 -19   0 135.356 110.563   3
   5  19   0 66.6593 85.8200   2
  -6 -19   0 167.447 72.3276   3
  -6  19   0 75.1580 70.2171   2
   6 -19   0-16.2891 102.781   3
   6  19   0 226.327 108.292   2
   6 -19   0 188.972 89.8898   1
   7 -19   0 609.296 137.751   3
   7  19   0 744.979 145.693   2
   7 -19   0 585.391 120.329   1
  -7 -19   0 514.118 105.179   3
   8 -19   0 655.480 137.479   1
  -8 -19   0 486.657 103.194   3
   8  19   0 624.091 134.646   2
   8 -19   0 755.749 154.966   3
   9 -19   0 162.698 101.857   3
   9 -19   0 383.305 113.861   1
   9  19   0 349.699 120.669   2
  10  19   0 37.1098 95.6671   2
  10 -19   0 7.47190 108.243   1
  10 -19   0-24.1160 99.6702   3
  11 -19   0-73.8523 115.319   1
   0  20   0 2598.92 199.837   2
   0 -20   0 2601.14 203.264   3
   1 -20   0-142.093 109.514   3
  -1 -20   0 106.364 96.0181   3
   1  20   0 88.4119 89.9296   2
  -1  20   0 145.704 81.0734   2
  -2  20   0 1263.02 138.494   2
  -2 -20   0 1235.56 150.683   3
   2  20   0 1232.48 150.393   2
   2 -20   0 843.719 137.903   3
   3 -20   0 475.653 119.930   3
   3  20   0 771.138 134.592   2
  -3  20   0 529.859 105.482   2
  -3 -20   0 556.323 115.186   3
   4  20   0 1453.80 169.804   2
  -4  20   0 1422.47 144.158   2
  -4 -20   0 1238.25 145.844   3
   4 -20   0 1282.47 169.426   3
   5 -20   0 2193.24 173.078   1
  -5  20   0 2129.81 166.848   2
   5 -20   0 2110.49 202.320   3
   5  20   0 1737.12 182.758   2
  -5 -20   0 1857.08 169.366   3
  -6 -20   0 2643.06 202.155   3
  -6  20   0 3004.77 201.785   2
   6 -20   0 2976.63 247.899   3
   6  20   0 2974.86 238.457   2
   6 -20   0 3324.90 221.189   1
   7 -20   0 1445.48 195.402   3
  -7 -20   0 1216.32 144.393   3
   7  20   0 1215.06 165.542   2
   7 -20   0 1155.47 144.077   1
   8 -20   0 443.293 115.470   1
   8  20   0 275.993 104.205   2
   8 -20   0 384.873 129.554   3
   9  20   0 577.447 146.817   2
   9 -20   0 531.480 131.087   1
   9 -20   0 623.224 145.552   3
  10 -20   0 585.961 156.501   1
  11 -20   0 740.842 160.015   1
   0  21   0 206.671 95.1018   2
   0 -21   0 47.6840 89.9718   3
  -1  21   0 440.634 101.430   2
   1 -21   0 218.785 98.4020   3
  -1 -21   0 222.920 88.3928   3
   1  21   0 284.225 94.3961   2
  -2 -21   0 1210.13 145.923   3
   2  21   0 1287.02 159.018   2
   2 -21   0 1390.84 172.769   3
  -2  21   0 1332.45 146.158   2
   3  21   0 65.8336 87.9231   2
  -3 -21   0-1.76620 81.5284   3
  -3  21   0 59.4994 70.9431   2
   3 -21   0 245.355 119.163   3
   4  21   0 403.239 107.488   2
  -4  21   0 585.385 112.332   2
   4 -21   0 517.634 127.889   3
  -4 -21   0 462.784 107.981   3
   5  21   0 189.038 99.3192   2
  -5  21   0 228.395 80.7145   2
  -5 -21   0 193.118 91.2470   3
   5 -21   0 110.463 103.667   3
   6  21   0 26.9779 94.1837   2
  -6 -21   0 74.4040 72.2056   3
   6 -21   0 132.814 110.540   3
   7  21   0 144.963 113.760   2
   7 -21   0 42.2719 109.183   3
  -7 -21   0-136.660 76.6187   3
   8 -21   0 139.253 117.718   3
   8  21   0 159.855 102.088   2
   9 -21   0 213.095 112.909   1
   9  21   0 641.421 160.313   2
  10 -21   0 872.980 170.440   1
   0  22   0 5343.02 302.467   2
   0 -22   0 5305.58 303.896   3
  -1  22   0 1762.01 177.630   2
  -1 -22   0 1549.68 167.342   3
   1 -22   0 1788.34 184.323   3
   1  22   0 1556.04 173.134   2
   2 -22   0 209.370 101.189   3
  -2  22   0 167.656 84.6531   2
  -2 -22   0 79.4014 83.2364   3
   2  22   0 156.725 90.7186   2
   3 -22   0 1899.31 195.495   3
  -3 -22   0 2305.46 194.771   3
   3  22   0 2287.05 214.063   2
  -3  22   0 2426.79 193.329   2
   4 -22   0 1052.78 159.253   3
   4  22   0 1168.05 170.428   2
  -4 -22   0 947.840 144.454   3
  -4  22   0 802.817 125.305   2
  -5  22   0 1158.06 138.598   2
  -5 -22   0 949.412 136.174   3
   5  22   0 1139.22 166.976   2
   5 -22   0 1264.06 174.019   3
   6  22   0 609.728 133.168   2
   6 -22   0 459.905 133.051   3
  -6 -22   0 504.309 111.531   3
   7 -22   0 725.799 152.216   3
   7  22   0 828.963 155.764   2
   8  22   0 310.129 129.126   2
   8 -22   0 503.262 153.238   3
   0  23   0 74.1192 90.0220   2
   0 -23   0 206.167 111.741   3
  -1 -23   0 312.278 106.232   3
   1  23   0 218.839 89.2912   2
   1 -23   0 405.890 121.111   3
  -1  23   0 375.524 99.5351   2
  -2 -23   0 32.0902 97.3724   3
  -2  23   0 47.5803 87.9987   2
   2  23   0 153.658 93.6998   2
   2 -23   0 88.1731 104.332   3
  -3  23   0 616.270 117.020   2
  -3 -23   0 459.048 113.261   3
   3  23   0 223.262 107.868   2
   3 -23   0 229.227 108.432   3
   4 -23   0-74.0051 102.231   3
  -4  23   0-67.1207 77.3771   2
   4  23   0-58.1214 87.0715   2
  -4 -23   0 142.574 89.0635   3
   5  23   0 224.537 104.075   2
  -5  23   0 183.626 84.5920   2
   5 -23   0 57.0376 106.608   3
  -5 -23   0 175.984 89.6475   3
   6  23   0-59.6344 102.502   2
  -6 -23   0 186.094 92.9275   3
   6 -23   0-31.6674 113.009   3
   7  23   0 32.2011 98.4487   2
   7 -23   0 27.3176 121.101   3
   0  24   0 63.6230 89.4154   2
   0 -24   0-123.294 112.424   3
   1  24   0 5.81779 86.4722   2
  -1 -24   0-68.8694 99.8210   3
  -1  24   0 92.0408 80.1003   2
   1 -24   0 149.540 107.377   3
   2 -24   0 896.302 154.529   3
  -2  24   0 414.739 105.353   2
  -2 -24   0 840.495 146.716   3
   2  24   0 671.980 144.148   2
  -3 -24   0 148.883 101.364   3
  -3  24   0 148.385 93.7232   2
   3 -24   0 131.909 110.772   3
   3  24   0 197.923 105.009   2
  -4  24   0-27.3994 86.3074   2
   4  24   0-6.10512 107.319   2
  -4 -24   0-45.6598 99.0738   3
   4 -24   0-160.940 105.812   3
   5 -24   0 576.215 145.452   3
   5  24   0 211.541 113.343   2
  -5 -24   0 474.025 119.350   3
   6 -24   0-6.57640 110.246   3
   6  24   0 462.831 135.210   2
   0 -25   0-190.092 113.125   3
   0  25   0-30.6365 82.2992   2
  -1 -25   0 75.3296 99.1501   3
   1 -25   0-83.2578 105.449   3
   1  25   0 121.565 83.6700   2
  -1  25   0 73.1375 84.1965   2
  -2 -25   0 129.290 111.658   3
   2 -25   0-45.6512 106.057   3
  -2  25   0-35.2650 85.8036   2
   2  25   0 53.9969 96.9848   2
   3 -25   0 82.0779 106.100   3
   3  25   0-39.2368 89.8988   2
  -3  25   0 113.295 101.955   2
  -3 -25   0 18.5048 95.5875   3
  -4 -25   0 503.366 128.605   3
  -4  25   0 782.726 139.309   2
   4  25   0 781.800 162.823   2
   4 -25   0 910.207 171.123   3
   5 -25   0 76.6615 121.646   3
   5  25   0 170.705 97.6414   2
  -5 -25   0 93.4658 95.4188   3
   0  26   0 908.590 152.203   2
   0 -26   0 1019.98 179.768   3
   1  26   0 922.946 157.962   2
  -1 -26   0 1144.54 181.177   3
   1 -26   0 1506.74 199.698   3
  -1  26   0 1108.22 161.701   2
  -2  26   0 1965.78 201.886   2
   2  26   0 2270.37 230.173   2
  -2 -26   0 1780.19 205.461   3
   2 -26   0 1989.67 227.851   3
   3  26   0 1170.88 182.586   2
   3 -26   0 1162.81 178.904   3
  -3  26   0 1128.74 155.971   2
  -3 -26   0 1001.32 165.580   3
  -4 -26   0 1477.86 185.981   3
   4 -26   0 1751.43 222.670   3
   4  26   0 1744.38 208.145   2
   0  27   0-1.07924 88.7258   2
   0 -27   0 97.8158 112.587   3
   1  27   0 134.295 115.079   2
   1 -27   0 142.142 123.714   3
  -1 -27   0 88.5539 106.139   3
  -1  27   0-63.1590 103.542   2
  -2 -27   0 194.345 111.034   3
  -2  27   0 310.050 112.645   2
   2 -27   0 581.676 154.310   3
   2  27   0 99.6515 111.134   2
  -3  27   0 117.936 100.019   2
   3 -27   0 221.907 130.224   3
  -3 -27   0 227.632 111.403   3
   0 -28   0 48.6771 107.858   3
   0  28   0-16.8925 100.369   2
   1 -28   0 131.316 118.414   3
  -1 -28   0 359.079 135.781   3
  -1  28   0 394.218 130.355   2
  -2  28   0 1058.81 170.963   2
  -2 -28   0 820.720 173.130   3
  -3 -28   0 679.328 160.570   3
  -3  28   0 1010.35 166.686   2
  -1 -29   0-28.6501 130.637   3
  -2 -29   0 70.8017 121.829   3
  14   0  -1 455.611 153.467   1
  13   0  -1 31.2225 100.989   1
  13   0  -1 12.6370 96.1606   5
  12   0  -1-25.8658 94.0776   5
  12   0  -1 18.9861 101.362   1
  11   0  -1 108.672 92.6647   5
  11   0  -1 42.6699 87.2908   1
  11   0  -1 27.8786 51.4928   2
  10   0  -1 17.1100 85.6509   5
  10   0  -1-16.4050 50.3224   2
   9   0  -1-35.6476 70.3923   5
   9   0  -1 22.0673 42.3961   2
   8   0  -1 61.7951 63.9556   5
   8   0  -1-13.5511 36.0161   2
   7   0  -1 13.2013 63.0175   5
   7   0  -1 29.0039 35.8383   2
   6   0  -1-1.49557 35.3304   2
  -6   0   1-3.24958 33.7430   2
   6   0  -1 139.485 68.6748   5
   5   0  -1-7.73393 51.0255   5
  -5   0   1-16.0084 28.0368   2
  -5   0   1-32.0301 40.3507   3
   5   0  -1 20.9200 30.1782   2
  -4   0   1 3.77156 20.2698   2
   4   0  -1-8.97298 22.7488   2
  -4   0   1 11.1603 29.7152   3
   4   0  -1-19.6086 44.9775   5
  -4   0   1 33.5980 42.9968   5
  -3   0   1-9.05976 27.0343   3
   3   0  -1 19.7788 19.7694   2
  -3   0   1 10.2053 36.0007   5
  -3   0   1-6.07555 14.3664   2
   3   0  -1-20.9238 36.0621   5
   2   0  -1 12.7821 17.1144   3
  -2   0   1 8.49447 28.6158   5
   2   0  -1-16.9844 19.7871   5
  -2   0   1 9.02723 9.59855   3
   1   0   1 0.42611 22.4820   2
  -1   0  -1-3.98452 16.8423   1
  -1   0  -1-7.93988 18.3652   2
   1   0   1-19.9350 22.6327   1
   2   0   1 33.7466 38.0501   1
   2   0   1-42.5540 23.6133   5
   2   0   1 8.85336 32.6177   2
  -2   0  -1 35.9877 30.0601   2
  -2   0  -1-0.05285 26.5654   5
   2   0   1 14.3563 18.5373   4
  -2   0  -1 0.79144 35.8351   1
   3   0   1-1.11357 33.6812   2
   3   0   1 10.9778 40.1466   1
   3   0   1-39.4823 34.0013   5
  -3   0  -1 1.93997 30.7400   2
  -3   0  -1-6.77791 29.4378   5
  -4   0  -1-23.0106 35.9795   2
  -4   0  -1 25.4479 37.0745   5
   4   0   1-24.5368 42.8035   2
   4   0   1 55.2246 47.0828   1
   4   0   1 28.8799 43.2067   5
  -5   0  -1 48.1061 49.0785   5
   5   0   1-17.6216 59.3730   1
   5   0   1-21.8065 46.3527   2
   5   0   1 96.3238 57.7103   5
   6   0   1 12.6971 45.6128   2
   6   0   1 111.090 54.2586   5
   6   0   1 22.6597 53.8515   1
   7   0   1 79.7396 67.4719   5
   7   0   1 40.6649 43.5933   2
   7   0   1-55.1120 63.4302   1
   8   0   1 29.0183 53.8914   2
   8   0   1 70.7475 68.3127   1
   8   0   1-60.4665 67.3665   5
   9   0   1 110.553 61.7363   2
   9   0   1 0.13797 70.7751   5
   9   0   1-42.7294 73.2917   1
  10   0   1 8.14668 87.7354   1
  10   0   1 63.4218 62.2662   2
  10   0   1-64.6935 92.4843   5
  11   0   1 17.3249 75.0645   5
  11   0   1-50.5913 80.6876   1
  11   0   1 53.7075 66.8352   2
  12   0   1 74.6642 110.673   1
  13   0   1 111.695 110.752   1
  14   1  -1 43.1563 100.021   1
  14  -1  -1 60.9668 110.261   1
  13  -1  -1 335.978 117.733   5
  13   1  -1 411.512 133.943   5
  13   1  -1 299.527 118.382   1
  13  -1  -1 370.124 130.216   1
  12   1  -1 123.513 112.598   5
  12  -1  -1 116.605 95.9329   5
  12   1  -1-23.2231 86.0824   1
  12  -1  -1 135.968 89.8002   1
  11  -1  -1 101.327 77.8989   5
  11   1  -1-89.7690 95.6141   5
  11   1  -1-44.0061 90.5199   1
  11   1  -1-55.5830 57.1135   2
  11  -1  -1 38.8013 79.2992   1
  10  -1  -1 249.988 98.6889   5
  10   1  -1 253.028 66.4728   2
  10   1  -1 96.6165 77.7650   5
  10  -1  -1 119.373 50.1494   2
   9  -1  -1 757.453 76.6813   2
   9  -1  -1 663.742 106.226   5
   9   1  -1 539.088 70.7176   2
   9   1  -1 559.496 103.840   5
   8   1  -1 170.377 72.1027   5
   8  -1  -1 185.861 77.3416   5
   8   1  -1 195.968 47.7883   2
   8  -1  -1 89.1704 43.9789   2
   7   1  -1 5468.27 236.805   5
   7  -1  -1 5624.90 230.132   5
   7   1  -1 5345.32 191.951   2
   7  -1  -1 5504.20 183.709   2
  -7   1   1 5315.77 179.748   2
   6   1  -1 2675.59 121.642   2
  -6  -1   1 2745.67 119.393   2
   6   1  -1 2476.06 149.210   5
   6  -1  -1 2933.94 153.680   5
   6  -1  -1 2858.84 113.639   2
  -6   1   1 3055.67 114.265   2
  -5   1   1 9241.71 231.454   2
  -5  -1   1 9201.31 246.229   2
   5   1  -1 9098.99 247.067   2
   5  -1  -1 9032.04 231.772   2
   5   1  -1 8309.32 281.357   5
  -5  -1   1 10128.9 268.015   3
   5  -1  -1 8731.09 276.686   5
  -4   1   1 2695.31 112.984   3
   4  -1  -1 2705.15 121.098   5
   4   1  -1 2689.16 126.547   5
  -4  -1   1 2910.13 100.840   2
  -4   1   1 2656.75 122.500   5
   4  -1  -1 2766.98 88.5204   2
   4  -1  -1 2593.74 113.000   3
  -4  -1   1 3066.16 109.170   3
  -4  -1   1 2865.50 126.831   5
  -4   1   1 2569.88 86.0713   2
   4   1  -1 2722.95 100.211   2
   3  -1  -1 3447.65 64.5554   2
  -3   1   1 3722.81 113.260   5
   3  -1  -1 3438.59 99.6877   3
  -3  -1   1 461.358 43.0998   2
  -3  -1   1 3459.11 89.5907   3
   3   1  -1 3716.81 86.7992   2
   3   1  -1 3413.36 113.076   5
  -3   1   1 6.70667 27.9180   2
  -3  -1   1 3364.28 113.705   5
  -3   1   1 3666.91 102.117   3
   3  -1  -1 3595.67 111.700   5
  -2  -1   1 1920.05 74.3816   5
   2  -1  -1-8.42737 21.5288   5
  -2   1   1-18.2657 17.4574   3
  -2   1   1 2041.62 73.5261   5
   2   1  -1-52.1634 28.8562   5
   2   1  -1 1993.56 54.6381   2
   2  -1  -1 1949.23 62.2630   3
   1   1   1-36.3675 28.1723   1
  -1  -1  -1-5.75106 27.5730   2
  -1   1  -1-68.7070 34.7138   1
   1  -1   1 8.00415 24.0076   4
  -1   1  -1 7833.43 109.258   4
  -1  -1  -1 8692.24 125.968   1
   1  -1   1 8492.83 132.113   2
   1  -1   1 8336.92 136.802   1
  -1   1  -1-12.6619 25.3660   2
   1   1   1 8562.98 135.129   2
   2  -1   1 26577.0 319.465   1
   2   1   1 3980.13 165.206   5
  -2   1  -1 26147.5 321.038   1
  -2  -1  -1 26554.0 304.383   2
  -2  -1  -1 30245.6 296.877   5
   2   1   1 26495.7 302.926   1
   2  -1   1 25840.1 293.392   2
  -2   1  -1 22724.1 222.782   5
   2   1   1 26374.6 302.481   2
   2  -1   1-7.31895 132.507   5
  -2   1  -1 24046.9 282.040   2
   2  -1   1 26599.5 255.054   4
  -3   1  -1 638.993 47.8655   5
   3   1   1 581.439 58.1687   1
   3   1   1 603.889 56.6460   2
  -3   1  -1 651.282 55.4623   2
   3  -1   1 629.204 54.1018   2
   3  -1   1 633.351 65.3423   1
  -3  -1  -1 626.956 55.4702   2
   3   1   1 637.488 54.9301   5
   3  -1   1 563.144 45.6288   5
  -3  -1  -1 637.197 52.2348   5
   4   1   1 1027.82 77.4339   5
   4  -1   1 1037.62 72.0756   5
   4  -1   1 853.965 70.8185   2
   4   1   1 950.517 84.6868   1
   4   1   1 928.024 77.0612   2
  -4   1  -1 1021.37 77.4863   2
  -4   1  -1 1003.20 67.2125   5
   4  -1   1 900.773 87.7084   1
  -4  -1  -1 984.935 76.9621   5
   5  -1   1 96.7365 59.6247   5
   5  -1   1-23.9826 64.1522   1
   5   1   1-13.7344 57.0171   1
  -5   1  -1 63.5091 45.8338   5
   5   1   1-25.0291 53.4722   2
   5   1   1 150.787 57.8803   5
   5  -1   1 37.3654 46.4004   2
   6   1   1 450.529 78.7964   1
   6   1   1 344.360 68.8278   5
   6  -1   1 569.264 87.8774   1
   6  -1   1 497.254 70.8681   5
   6   1   1 369.381 60.1210   2
   6  -1   1 503.960 68.3121   2
   7   1   1 1212.09 116.585   1
   7  -1   1 1317.47 109.916   5
   7  -1   1 1289.15 132.586   1
   7   1   1 1273.36 107.385   2
   7   1   1 1350.79 118.969   5
   7  -1   1 1291.23 101.922   2
   8   1   1 1380.44 139.339   1
   8   1   1 1311.78 123.755   5
   8  -1   1 1375.53 147.814   1
   8  -1   1 1527.50 125.074   5
   8  -1   1 1197.85 109.535   2
   8   1   1 1371.79 115.084   2
   9   1   1 1822.34 169.481   1
   9  -1   1 2077.80 155.488   5
   9   1   1 2079.21 163.957   5
   9  -1   1 2018.83 179.320   1
   9   1   1 2219.97 156.428   2
   9  -1   1 2108.72 148.857   2
  10   1   1 2837.92 198.598   5
  10   1   1 2968.57 189.541   2
  10  -1   1 2683.23 211.254   1
  10   1   1 2505.28 207.834   1
  10  -1   1 2659.98 172.694   2
  10  -1   1 3120.91 198.427   5
  11  -1   1 367.855 93.0166   5
  11  -1   1 929.161 156.486   1
  11   1   1 580.008 108.354   2
  11   1   1 691.891 130.832   1
  11   1   1 642.922 118.466   5
  11  -1   1 782.535 105.606   2
  12  -1   1 1286.77 180.711   1
  12   1   1 1158.88 159.228   1
  13   1   1 422.136 133.264   1
  13  -1   1 221.695 105.907   1
  14   2  -1 1086.27 182.869   1
  14  -2  -1 833.233 171.991   1
  14   2  -1 675.333 148.447   5
  13   2  -1 1400.51 183.730   1
  13  -2  -1 1068.84 161.574   1
  13  -2  -1 997.023 149.361   5
  13   2  -1 1032.73 171.382   5
  12   2  -1 438.815 129.804   5
  12   2  -1 113.621 107.218   1
  12  -2  -1 307.002 103.598   5
  12  -2  -1 325.202 103.588   1
  11  -2  -1-93.7237 97.6473   5
  11  -2  -1-134.452 111.011   1
  11   2  -1-56.0876 56.5606   2
  11   2  -1 8.96142 91.6147   5
  10   2  -1 70.3180 79.3307   5
  10   2  -1 62.9390 55.1529   2
  10  -2  -1 178.476 88.8910   5
  10  -2  -1-107.560 99.4203   1
  10  -2  -1 105.520 49.6946   2
   9  -2  -1 1738.95 148.514   5
   9   2  -1 1956.33 127.122   2
   9  -2  -1 1725.36 108.147   2
   9   2  -1 1955.40 164.418   5
   8  -2  -1 4527.04 214.868   5
   8   2  -1 4332.58 185.877   2
   8  -2  -1 4540.24 169.795   2
   8   2  -1 4409.77 229.630   5
   7  -2  -1 3047.41 129.035   2
   7   2  -1 3313.02 146.553   2
  -7   2   1 3487.22 130.823   2
   7  -2  -1 3388.40 175.504   5
   7   2  -1 3456.39 185.689   5
   6  -2  -1 579.361 79.6056   5
   6  -2  -1 619.813 54.6430   2
   6   2  -1 765.698 69.9888   2
  -6   2   1 773.132 54.7046   2
   6   2  -1 575.232 91.0743   5
  -5  -2   1 162.204 40.6990   2
   5  -2  -1 180.795 52.8801   3
   5  -2  -1 235.612 59.2591   5
  -5   2   1 171.800 29.5568   2
   5   2  -1 212.581 45.5565   2
   5   2  -1 80.2437 57.1829   5
   5  -2  -1 231.365 34.0633   2
  -4   2   1 201.838 23.7099   2
   4  -2  -1 202.197 45.9874   5
  -4   2   1 167.688 43.9018   5
   4  -2  -1 208.348 25.5087   2
   4   2  -1 262.550 41.0513   2
   4   2  -1 171.131 52.3875   5
   4  -2  -1 221.382 45.7752   3
  -4  -2   1 209.784 55.3230   5
  -4  -2   1 204.459 33.7005   2
  -4   2   1 242.597 48.1141   3
  -3   2   1 33966.1 706.727   3
   3   2  -1 32038.8 718.771   5
  -3  -2   1 32870.5 688.741   2
   3   2  -1 32426.6 688.063   2
   3  -2  -1 32003.0 703.057   3
  -3  -2   1 33603.3 722.133   5
   3  -2  -1 32111.8 707.639   5
   2  -2  -1 12478.8 284.234   3
  -2  -2   1 13888.6 300.971   5
   2   2  -1 13711.6 278.924   2
  -2   2   1 14680.1 290.867   3
  -1  -2   1-20.0485 15.0374   5
   1   2  -1-35.3215 20.6436   5
  -1   2   1-6.73578 12.7161   3
  -1  -2   1 327.075 29.3380   1
   1  -2  -1-11.7267 15.1677   3
  -1  -2   1 358.483 31.6528   4
   1   2  -1-2.34981 16.4242   4
   0  -2   1-44.6337 25.1711   4
   0   2  -1 2754.70 63.4547   3
   0  -2   1 3160.89 73.2341   1
   0  -2  -1-8.58956 17.2960   2
   0   2   1-16.0198 16.4296   2
  -1   2  -1 18877.7 196.563   4
  -1  -2  -1-14.7944 35.4978   2
   1   2   1 19615.2 213.360   2
  -1  -2  -1 20018.2 176.262   1
   1  -2   1 6111.87 117.568   4
   1  -2   1 18790.7 214.334   1
   1  -2   1-6.97210 35.7624   3
  -1   2  -1-59.2549 39.6741   1
  -1   2  -1 20064.4 219.510   3
  -2   2  -1 5407.37 112.645   5
   2   2   1 5480.36 154.811   2
   2  -2   1 5547.12 159.700   1
  -2   2  -1 5836.46 159.947   3
  -2  -2  -1 5707.91 155.338   2
  -2   2  -1 5679.93 162.110   1
   2  -2   1 5531.42 139.501   4
   2   2   1 5179.58 144.188   1
  -2  -2  -1 5654.92 151.874   5
  -2   2  -1 5465.71 146.063   2
  -3  -2  -1 2703.78 117.467   2
   3  -2   1 2546.60 125.452   1
   3  -2   1 2881.39 107.406   4
  -3   2  -1 2543.19 93.1335   5
   3  -2   1 2636.33 110.978   2
  -3  -2  -1 2831.52 119.165   5
   3  -2   1 2759.35 95.5094   5
   3   2   1 2641.59 117.245   2
  -3   2  -1 2605.71 109.576   2
   3   2   1 2544.17 117.162   5
   3   2   1 2681.59 114.270   1
   4   2   1 18.7067 46.6106   1
  -4   2  -1 64.9766 40.6179   2
   4  -2   1 37.7234 56.8616   1
   4   2   1-11.6038 47.2908   2
   4   2   1-1.37479 45.4467   5
   4  -2   1 17.5135 34.6209   5
   4  -2   1 46.7023 39.9260   2
  -4   2  -1-12.8646 31.7304   5
  -4  -2  -1 61.1330 49.5738   5
   5  -2   1 3667.47 153.471   2
   5   2   1 3569.27 161.429   2
  -5   2  -1 3298.74 137.511   5
   5  -2   1 3783.93 182.780   1
   5   2   1 3721.30 171.977   1
   5   2   1 3897.36 169.330   5
   5  -2   1 2910.83 135.838   5
   6  -2   1 2.59136 43.1548   2
   6   2   1 3.62174 55.3285   5
   6  -2   1-68.1968 66.6765   1
   6   2   1 52.8223 54.8335   1
   6  -2   1 62.0375 45.7926   5
   6   2   1 71.0040 50.0582   2
   7  -2   1 62.2911 47.2845   2
   7   2   1-83.5473 68.2797   5
   7  -2   1-10.5767 63.2641   1
   7  -2   1-29.3020 54.5615   5
   7   2   1 16.6776 43.3884   2
   7   2   1-28.5157 55.2122   1
   8  -2   1 924.227 98.3660   5
   8  -2   1 971.730 100.203   2
   8   2   1 882.138 97.6284   2
   8  -2   1 868.602 118.353   1
   8   2   1 973.214 119.625   1
   8   2   1 804.233 105.713   5
   9   2   1 2197.21 160.210   2
   9  -2   1 2292.36 152.093   2
   9  -2   1 2509.06 196.892   1
   9   2   1 2210.28 174.953   5
   9  -2   1 2335.20 163.418   5
   9   2   1 2612.07 193.321   1
  10  -2   1 1741.97 152.417   5
  10   2   1 1888.50 177.935   1
  10   2   1 1395.43 147.437   5
  10  -2   1 1711.20 141.964   2
  10   2   1 1616.54 142.877   2
  10  -2   1 2016.85 192.613   1
  11   2   1 1122.40 153.095   1
  11  -2   1 1178.21 159.657   1
  11   2   1 808.175 133.504   5
  11  -2   1 1121.91 123.027   2
  11   2   1 1031.13 126.094   2
  12   2   1 2163.58 207.652   1
  12  -2   1 1666.84 194.213   1
  13  -2   1 247.741 111.822   1
  13   2   1 93.3460 100.437   1
  14   2   1 67.8657 96.4514   1
  14  -3  -1 437.656 139.766   1
  14   3  -1 129.097 106.624   1
  14   3  -1 84.5554 108.196   5
  13  -3  -1 149.072 103.642   1
  13   3  -1 172.204 84.9013   1
  13   3  -1 397.110 135.996   5
  12   3  -1 107.985 93.0924   1
  12  -3  -1 44.4295 94.7733   1
  12   3  -1-15.8485 98.3051   5
  12  -3  -1 74.1441 93.1008   5
  11  -3  -1 327.028 111.067   1
  11  -3  -1 164.052 82.8506   5
  11   3  -1 199.685 72.4475   2
  11   3  -1 272.686 104.818   5
  10  -3  -1 375.033 100.018   1
  10   3  -1 584.113 85.8174   2
  10  -3  -1 576.533 104.636   5
  10   3  -1 613.485 128.807   5
   9   3  -1 1133.77 141.336   5
   9   3  -1 1091.07 106.404   2
   9  -3  -1 884.112 114.187   5
   8   3  -1 2330.88 167.568   5
  -8   3   1 2271.61 108.164   2
   8   3  -1 2442.20 140.538   2
   8  -3  -1 2537.88 157.645   5
   8  -3  -1 2377.58 112.965   2
   7  -3  -1 9393.68 313.260   5
  -7   3   1 9235.74 251.178   2
   7  -3  -1 9140.55 252.759   2
   7   3  -1 9226.67 290.231   2
   7   3  -1 9449.50 334.965   5
   6   3  -1 444.738 62.9322   2
   6   3  -1 491.522 88.0119   5
   6  -3  -1 350.412 68.3987   3
  -6   3   1 520.755 45.3811   2
   6  -3  -1 434.116 77.8271   5
  -5   3   1 7077.47 179.215   2
   5  -3  -1 6462.52 233.297   3
  -5  -3   1 6913.30 218.016   2
   5   3  -1 6695.56 247.561   5
   5  -3  -1 6862.67 231.277   5
   5   3  -1 6640.41 214.989   2
   4  -3  -1 3734.82 146.575   5
   4  -3  -1 3783.74 152.084   3
  -4  -3   1 3929.48 139.895   2
  -4   3   1 3872.41 151.919   3
   4   3  -1 3736.83 137.619   2
  -4   3   1 3854.72 105.689   2
   4   3  -1 3574.31 156.743   5
  -3  -3   1 603.264 69.5826   5
   3  -3  -1 651.044 65.8908   3
  -3  -3   1 549.972 48.6285   2
  -3   3   1 580.345 59.0723   3
   3  -3  -1 695.180 58.4781   5
   3   3  -1 739.636 81.3347   5
  -3   3   1 553.652 28.5246   2
   3   3  -1 529.938 48.5549   2
   2   3  -1 8710.38 184.184   5
  -2  -3   1 8958.41 185.433   5
   2   3  -1 8583.66 162.317   2
  -2   3   1 8972.11 172.225   3
   2  -3  -1 8318.64 168.447   3
  -1   3   1 73881.4 397.030   3
  -1  -3   1 44681.5 312.170   5
   1   3  -1 72132.2 396.306   5
   1   3  -1 73579.8 284.021   3
   1  -3  -1 29888.1 251.105   3
   1  -3  -1 75135.2 310.737   2
  -1  -3   1 75454.1 414.078   4
  -1  -3   1 74676.4 361.579   1
   0  -3   1 41920.4 315.920   4
   0   3   1 39852.3 278.817   2
   0  -3   1 40327.2 276.291   1
   0   3  -1 43801.9 280.290   3
   0  -3  -1 33458.3 255.395   2
   1   3   1 4347.78 116.853   2
  -1   3  -1 4194.05 117.689   4
   1  -3   1 4084.42 114.655   1
  -1  -3  -1 4333.33 85.7251   1
  -1  -3  -1 4691.19 121.516   2
  -1   3  -1 4555.86 120.250   3
   1  -3   1 4249.97 115.421   4
   1  -3   1 3420.20 106.622   3
  -1   3  -1 815.854 64.8677   1
   1   3   1 150.496 42.2045   1
  -2  -3  -1 14498.9 349.813   2
   2  -3   1 13530.0 350.500   3
  -2   3  -1 14269.0 352.319   1
  -2  -3  -1 14472.7 354.866   5
   2  -3   1 13503.3 348.193   1
   2  -3   1 13980.6 340.288   4
   2  -3   1 14177.5 301.236   5
   2   3   1 12736.7 323.909   1
  -2   3  -1 14827.1 357.174   3
   2   3   1 14002.7 346.410   2
  -2   3  -1 13558.7 334.167   2
   3  -3   1 11228.2 267.004   5
   3  -3   1 11840.8 302.179   4
   3   3   1 11291.9 296.786   1
   3   3   1 11299.3 309.162   2
  -3   3  -1 11698.4 298.907   2
   3   3   1 11427.1 312.363   5
  -3  -3  -1 11735.0 311.766   2
  -3  -3  -1 10800.5 309.356   5
   3  -3   1 10950.3 318.532   1
   4   3   1 4492.06 179.147   5
   4   3   1 4358.63 171.060   1
  -4   3  -1 4304.60 143.398   5
   4  -3   1 4273.20 187.692   1
   4   3   1 4418.56 175.577   2
   4  -3   1 4342.65 143.925   5
  -4   3  -1 4426.94 161.634   2
   5  -3   1 180.225 49.7429   5
  -5   3  -1 169.335 45.0577   5
   5  -3   1 138.243 48.6824   2
   5   3   1 190.067 54.8530   2
   5  -3   1 207.942 69.6267   1
   5   3   1 87.2997 60.1326   5
   5   3   1 180.357 58.1830   1
   6   3   1 13.3709 46.4294   2
   6  -3   1 56.9296 45.4558   2
   6  -3   1 65.6433 42.4860   5
   6  -3   1 27.9509 57.4562   1
   6   3   1 67.2469 51.6399   1
   6   3   1-9.11861 59.2830   5
   7   3   1 2399.07 158.646   1
   7   3   1 2291.75 157.541   5
   7  -3   1 2246.85 133.190   2
   7  -3   1 2367.77 172.567   1
   7   3   1 2359.32 147.268   2
   7  -3   1 2250.48 134.420   5
   8   3   1 8431.34 337.483   1
   8   3   1 8083.29 322.413   5
   8  -3   1 7834.18 343.099   1
   8  -3   1 8004.51 287.778   2
   8  -3   1 8472.82 298.297   5
   8   3   1 8331.73 314.606   2
   9  -3   1 4718.26 223.712   5
   9  -3   1 4493.37 267.534   1
   9   3   1 4645.79 248.563   5
   9   3   1 4316.17 226.503   2
   9   3   1 4541.20 255.096   1
  10  -3   1 2897.01 224.576   1
  10  -3   1 3351.68 199.711   5
  10   3   1 3157.70 202.824   2
  10   3   1 3310.90 230.851   1
  10   3   1 2909.50 213.652   5
  11   3   1 1714.33 159.712   2
  11   3   1 2090.24 197.935   1
  11  -3   1 1864.36 200.584   1
  11   3   1 1826.80 182.561   5
  12   3   1 460.774 101.712   2
  12  -3   1 506.502 127.984   1
  12   3   1 343.134 113.501   5
  12   3   1 453.371 114.031   1
  13  -3   1 35.4018 112.624   1
  13   3   1 62.0409 94.1592   1
  14   3   1 569.183 157.728   1
  14   4  -1 749.321 159.083   1
  14   4  -1 747.639 161.848   5
  14  -4  -1 567.598 154.573   1
  13   4  -1 328.031 112.702   1
  13  -4  -1 303.241 134.331   1
  13   4  -1 146.487 110.829   5
  12  -4  -1 976.781 143.558   5
  12  -4  -1 905.903 158.054   1
  12   4  -1 1136.22 162.255   1
  12   4  -1 1162.77 170.134   5
  11  -4  -1-35.7820 97.3847   1
  11  -4  -1-82.3972 80.3224   5
  11   4  -1 116.913 105.647   5
  11   4  -1-36.1523 68.1793   2
  10  -4  -1 1842.02 158.301   5
  10  -4  -1 1707.54 173.631   1
  10   4  -1 1749.71 137.965   2
  10   4  -1 1754.61 181.400   5
   9   4  -1 585.638 80.6688   2
   9  -4  -1 604.930 107.059   1
   9  -4  -1 695.721 96.7239   5
   9   4  -1 545.049 110.670   5
   8  -4  -1 1487.81 124.907   5
   8   4  -1 1680.29 119.481   2
  -8   4   1 1561.58 89.6002   2
   8   4  -1 1557.75 146.964   5
   7   4  -1 207.637 76.4001   5
   7   4  -1 97.4178 49.5429   2
   7  -4  -1 166.494 52.7816   5
  -7   4   1 193.795 35.8146   2
  -6   4   1 4421.35 139.618   2
   6  -4  -1 3967.82 194.325   3
   6  -4  -1 4485.39 192.237   5
   6   4  -1 4396.95 177.976   2
   6   4  -1 5159.74 230.280   5
   5   4  -1 516.506 106.615   5
   5  -4  -1 295.386 76.6155   3
  -5   4   1 172.615 32.1572   2
   5   4  -1 215.126 55.3678   2
   5  -4  -1 278.935 64.3030   5
   4   4  -1 888.169 92.3756   5
  -4   4   1 950.373 46.8114   2
  -4  -4   1 836.447 67.4698   2
   4   4  -1 942.031 72.9328   2
   4  -4  -1 998.759 75.8738   5
   4  -4  -1 967.633 82.4230   3
   3   4  -1 209.952 39.4726   2
  -3  -4   1 242.942 47.7532   5
  -3  -4   1 211.337 41.0730   2
   3  -4  -1 222.027 50.1892   3
   3   4  -1 195.321 38.3801   4
  -3   4   1 265.645 44.7608   3
   3   4  -1 280.689 61.2608   5
   2   4  -1 33473.7 325.988   2
  -2   4   1 35147.5 344.379   3
  -2  -4   1 34206.9 324.085   4
  -2  -4   1 34829.5 363.985   5
   2   4  -1 33387.7 356.709   5
   2  -4  -1 32775.7 338.051   3
   2   4  -1 33222.6 313.990   4
   1  -4  -1 6608.81 118.742   2
  -1  -4   1 6666.00 122.509   1
   1   4  -1-12.8366 44.5653   1
   1  -4  -1 6313.70 140.478   3
  -1  -4   1 6708.66 146.238   4
  -1  -4   1-6.60284 45.3244   3
   1   4  -1 1716.20 86.2292   4
  -1  -4   1 6781.00 147.090   5
   1   4  -1 6693.70 114.984   3
  -1   4   1 6643.09 142.866   3
  -1   4   1 6556.24 117.701   2
   1   4  -1 6515.63 146.557   5
   0   4  -1 7.50365 15.2620   1
   0  -4  -1 61.8946 29.5653   2
   0  -4   1 60.1996 40.9364   4
   0  -4   1 46.7528 27.7409   1
   0  -4  -1 67.1491 34.8768   3
   0  -4   1-61.7044 26.2551   3
   0   4   1 64.9538 33.0688   2
   0   4   1 115.270 35.3128   3
   0   4  -1 46.7571 32.0557   3
   0   4  -1 120.684 47.3952   4
  -1  -4  -1 12.2986 24.3720   4
   1  -4   1-4.00553 37.4991   4
  -1   4  -1 13.1249 40.6958   3
   1   4   1 64.8397 17.1828   1
   1  -4   1 9.68890 32.5824   1
   1  -4   1 35.8446 34.8209   3
   1   4   1 58.4514 35.6426   2
  -1   4  -1-52.7209 48.7346   4
  -1  -4  -1 59.6093 36.7282   2
  -1   4  -1 120.941 40.5535   1
  -2  -4  -1 506.725 54.6808   2
   2  -4   1 395.835 57.2716   3
  -2   4  -1 618.172 65.2702   3
  -2  -4  -1 351.667 28.9276   4
   2  -4   1 432.988 58.2600   1
  -2  -4  -1 514.089 67.1086   5
  -2   4  -1 422.388 52.4139   1
   2  -4   1 516.930 57.7517   4
   2   4   1 389.699 36.4432   1
   2   4   1 450.699 55.7044   2
   3  -4   1 913.187 74.7022   4
   3  -4   1 802.051 77.8022   1
   3  -4   1 843.497 78.1189   3
  -3   4  -1 826.351 63.9376   2
   3  -4   1 968.122 54.0515   5
   3   4   1 829.550 73.8543   2
   3   4   1 860.693 63.2169   1
  -3  -4  -1 965.952 84.9628   5
   4  -4   1 3020.12 117.230   5
  -4   4  -1 3010.30 131.982   2
   4   4   1 2755.71 134.848   1
   4  -4   1 3147.82 159.618   1
   4   4   1 3124.07 157.743   5
   4   4   1 2973.53 146.570   2
   5   4   1 6008.23 232.229   2
   5   4   1 6172.99 246.910   5
   5  -4   1 6538.35 202.918   5
   5   4   1 6167.80 231.295   1
   5  -4   1 6283.49 253.809   1
   6   4   1 6750.66 257.518   2
   6  -4   1 7494.18 233.465   5
   6   4   1 6815.68 260.678   1
   6   4   1 6762.67 164.481   4
   6  -4   1 7114.73 288.983   1
   6   4   1 6626.52 267.227   5
   7  -4   1 854.855 110.752   1
   7  -4   1 962.744 90.7565   5
   7   4   1 950.601 106.225   1
   7   4   1 859.945 96.7096   2
   7   4   1 958.613 47.2109   4
   7   4   1 850.459 108.956   5
   8   4   1 1160.22 116.628   2
   8  -4   1 1056.35 103.627   5
   8  -4   1 1116.93 134.145   1
   8   4   1 1037.31 119.003   1
   8   4   1 1300.40 135.309   5
   8   4   1 1083.57 53.4576   4
   9  -4   1 790.857 100.089   5
   9   4   1 923.410 123.349   1
   9   4   1 829.448 108.848   2
   9  -4   1 1200.93 145.297   1
   9   4   1 834.768 118.859   5
  10   4   1 103.365 78.9804   2
  10  -4   1 18.5493 75.6710   1
  10  -4   1 103.262 79.4847   5
  10   4   1 69.9026 77.9142   1
  10   4   1 19.4790 82.9376   5
  11  -4   1 363.696 117.994   1
  11   4   1 273.388 105.079   5
  11   4   1 564.368 121.586   1
  11   4   1 225.232 79.8220   2
  12   4   1 832.973 126.071   2
  12   4   1 972.646 153.264   5
  12  -4   1 931.376 165.459   1
  12   4   1 1183.32 165.740   1
  13  -4   1-46.0748 106.935   1
  13   4   1 74.8509 93.7196   1
  14   4   1 296.963 129.791   1
  14   5  -1 101.730 107.196   1
  14   5  -1 66.3969 109.814   5
  14  -5  -1 145.667 130.939   1
  13   5  -1-237.133 120.075   5
  13  -5  -1-0.28874 110.676   1
  13   5  -1-75.1367 108.023   1
  12  -5  -1 590.941 140.343   1
  12  -5  -1 365.067 106.377   5
  12   5  -1 407.274 90.6415   2
  12   5  -1 353.038 102.914   1
  12   5  -1 172.784 97.2092   5
  11  -5  -1-102.928 98.9461   1
  11   5  -1 63.9557 105.600   5
  11  -5  -1-38.0621 84.4340   5
  11   5  -1 91.0634 66.9036   2
  10  -5  -1 2517.62 179.267   5
  10  -5  -1 2280.47 197.696   1
  10   5  -1 2582.06 211.606   5
  10   5  -1 2479.94 168.048   2
   9  -5  -1 635.913 117.885   1
   9   5  -1 683.322 87.4119   2
   9  -5  -1 801.427 108.829   5
   9   5  -1 795.962 123.964   5
   8   5  -1 204.146 81.6141   5
  -8   5   1 149.922 34.7817   2
   8  -5  -1 158.643 62.3548   5
   8   5  -1 230.332 58.8090   2
   7   5  -1 3631.95 205.866   5
   7   5  -1 3700.27 172.970   2
  -7   5   1 3391.34 128.933   2
   7  -5  -1 3734.73 180.615   5
   7  -5  -1 3730.26 194.907   3
   6  -5  -1 668.259 88.4580   3
   6   5  -1 693.293 75.3139   2
   6   5  -1 439.093 85.6668   5
  -6   5   1 664.440 50.8094   2
   6  -5  -1 619.528 76.5545   5
   5  -5  -1 4816.60 191.316   5
   5   5  -1 5042.77 191.312   2
   5  -5  -1 4904.58 206.432   3
   5   5  -1 4428.78 210.891   5
   5   5  -1 5158.06 172.959   4
  -5   5   1 5187.33 147.907   2
   4   5  -1 10273.7 292.877   2
   4   5  -1 10518.3 276.648   4
   4   5  -1 10034.4 321.909   5
   4  -5  -1 10390.0 308.578   3
   3  -5  -1 212.173 49.4420   3
   3   5  -1 200.490 44.5003   2
   3   5  -1 144.951 41.2165   4
  -3   5   1 241.997 49.3481   3
   3   5  -1 159.366 59.4928   5
  -2  -5   1 24809.4 529.990   3
  -2   5   1 23954.3 524.754   2
   2   5  -1 23635.1 575.146   5
  -2  -5   1 26068.9 580.647   5
   2   5  -1 24957.0 555.905   4
  -2  -5   1 25752.0 559.002   4
   2   5  -1 25483.3 538.480   1
  -2   5   1 25664.0 568.389   3
   2  -5  -1 23858.3 564.883   3
   2   5  -1 24100.1 558.370   2
   1   5  -1 12076.2 335.246   1
  -1   5   1 16851.8 378.655   3
  -1  -5   1 17088.6 382.304   4
   1  -5  -1 16088.0 375.786   3
   1   5  -1 16137.8 378.211   4
   1   5  -1 16658.4 352.988   3
  -1  -5   1 16620.5 351.155   1
  -1  -5   1 13624.3 344.966   3
  -1   5   1 16292.0 355.566   2
  -1  -5   1 17479.2 383.010   5
   0  -5  -1 710.591 54.1648   2
   0   5   1 636.683 56.5779   3
   0  -5   1 495.449 47.8243   3
   0   5  -1 634.975 45.9124   1
   0   5  -1 579.650 61.7280   4
   0  -5   1 649.891 65.8538   4
   0  -5   1 585.418 46.7109   1
   0   5   1 653.705 56.7309   2
   0  -5  -1 597.763 55.2714   3
   0   5  -1 748.957 56.7086   3
   1   5   1 2475.50 111.835   2
   1  -5   1 2504.33 121.816   4
  -1  -5  -1 2815.81 116.004   2
  -1   5  -1 2557.24 117.818   4
  -1  -5  -1 2496.03 106.646   3
   1  -5   1 2499.39 113.771   3
  -1   5  -1 2668.00 117.832   3
  -1  -5  -1 2448.17 94.8840   4
   1  -5   1 2252.32 100.898   1
  -1   5  -1 2446.93 101.219   1
   2  -5   1 349.960 55.0031   4
   2  -5   1 215.294 48.4682   1
  -2  -5  -1 407.616 62.6058   5
   2  -5   1 328.370 53.4158   3
  -2   5  -1 397.459 53.6295   1
   2   5   1 337.007 54.7244   2
   2   5   1 341.443 33.9690   1
  -2  -5  -1 334.251 34.0754   4
   3  -5   1 96.2428 49.3870   1
   3   5   1 55.1549 45.5921   2
   3  -5   1-42.1487 52.3061   3
   3   5   1 15.5902 31.7779   1
   4   5   1 374.700 56.8702   1
   4   5   1 395.304 28.0546   4
   4  -5   1 225.310 65.7213   3
   4  -5   1 352.450 74.1621   1
   4  -5   1 288.461 45.5018   5
  -4   5  -1 261.752 53.9282   2
   4   5   1 379.592 67.8037   2
   5  -5   1 695.482 62.9485   5
   5  -5   1 463.281 83.4523   1
   5   5   1 557.125 86.8368   5
   5   5   1 551.639 84.6719   2
   5   5   1 490.139 69.0407   1
   6  -5   1 494.238 85.8244   1
   6   5   1 519.805 81.2611   2
   6   5   1 621.114 93.0442   5
   6   5   1 721.183 88.0142   1
   6  -5   1 523.167 60.7327   5
   7   5   1 743.905 93.4731   2
   7   5   1 584.250 95.5399   5
   7  -5   1 717.291 109.345   1
   7   5   1 550.081 30.3259   4
   7  -5   1 676.288 76.2386   5
   7   5   1 869.564 101.269   1
   8  -5   1-1.35537 66.7242   1
   8   5   1 250.053 92.6655   5
   8  -5   1 118.364 59.7064   5
   8   5   1 100.827 72.9040   2
   8   5   1 36.4661 59.1983   1
   9   5   1 1480.22 152.269   1
   9   5   1 1372.63 152.091   5
   9   5   1 1362.06 139.092   2
   9  -5   1 1674.40 171.451   1
   9  -5   1 1404.03 123.976   5
  10   5   1 17.9402 85.0346   5
  10  -5   1 102.085 93.2742   1
  10   5   1-16.3658 86.9083   1
  10   5   1 42.1132 65.4816   2
  11   5   1 69.2684 92.0771   5
  11   5   1 3.15445 91.7886   1
  11  -5   1 235.506 110.207   1
  11   5   1 172.720 94.0113   2
  12   5   1 26.6246 83.4634   1
  12   5   1 128.821 89.1780   2
  13   5   1 914.471 151.775   1
  13  -5   1 1062.81 182.076   1
  14   5   1-200.792 117.935   1
  15   6  -1 522.878 162.795   5
  14  -6  -1 212.473 149.987   1
  14   6  -1 20.2286 120.134   5
  14   6  -1 151.262 110.131   1
  13  -6  -1 50.0199 120.450   1
  13   6  -1 42.1196 103.050   5
  13   6  -1-109.175 88.7718   1
  12   6  -1-112.099 108.809   5
  12  -6  -1-30.9542 89.0304   5
  12   6  -1 183.212 79.6217   2
  12   6  -1-85.1615 84.0033   1
  12  -6  -1 170.717 117.492   1
  11   6  -1 422.814 110.582   5
  11  -6  -1 598.892 101.473   5
  11  -6  -1 552.040 132.687   1
  11   6  -1 381.611 86.2555   2
  10   6  -1 2467.94 173.971   2
  10   6  -1 2447.24 202.577   5
  10  -6  -1 2544.31 215.898   1
  10  -6  -1 2598.77 184.574   5
   9  -6  -1 95.3716 64.3097   5
   9  -6  -1 104.579 88.4464   1
   9   6  -1 106.845 98.3210   5
   9   6  -1 76.7952 62.8183   2
   9   6  -1-7.94459 46.1979   4
   8  -6  -1 3545.86 187.410   5
   8  -6  -1 3431.03 204.241   3
   8   6  -1 3703.30 187.915   2
   8  -6  -1 3605.67 218.686   1
   8   6  -1 3850.31 156.918   4
   8   6  -1 3773.60 223.597   5
  -8   6   1 3404.68 135.484   2
  -7   6   1 1195.72 70.4595   2
   7  -6  -1 1303.03 124.083   3
   7   6  -1 1159.15 129.711   5
   7  -6  -1 1255.30 107.403   5
   7   6  -1 1229.67 103.411   2
   7   6  -1 928.044 76.3271   4
   6   6  -1 1831.90 120.936   2
  -6   6   1 1810.48 84.1442   2
   6   6  -1 1805.72 100.189   4
   6   6  -1 1746.68 143.715   5
   6  -6  -1 1645.45 112.748   5
   6  -6  -1 1774.95 132.398   3
   5   6  -1 183.556 88.9765   5
   5   6  -1 98.8983 55.7676   4
  -5   6   1 59.6824 28.7329   2
   5  -6  -1 127.564 72.1740   3
   5   6  -1 166.831 61.1540   2
   5  -6  -1 90.7388 54.5846   5
   4   6  -1 1253.90 79.9329   4
   4   6  -1 985.582 100.360   5
   4   6  -1 1176.52 94.1022   2
   4  -6  -1 1094.09 99.9720   3
   3   6  -1 8294.20 238.908   4
  -3  -6   1 8439.22 223.057   3
  -3  -6   1 8833.98 244.350   4
   3  -6  -1 8155.07 260.823   3
   3   6  -1 7838.07 269.445   5
   3   6  -1 8110.38 251.365   2
   2   6  -1 37474.8 847.623   2
  -2  -6   1 39345.7 817.737   3
  -2  -6   1 40558.6 870.885   5
  -2  -6   1 40117.7 846.569   4
   2   6  -1 37726.2 863.901   5
   2  -6  -1 38009.4 855.361   3
  -2   6   1 39722.7 857.597   3
   2   6  -1 39517.0 818.058   3
   2   6  -1 38821.3 845.537   4
   2   6  -1 39889.8 816.548   1
  -2   6   1 37971.8 813.273   2
   1  -6  -1 2942.10 128.031   3
  -1   6   1 3266.33 117.369   2
   1   6  -1 3261.46 114.881   3
  -1   6   1 3276.07 130.622   3
   1   6  -1 3070.78 132.241   4
  -1  -6   1 3254.30 133.577   5
  -1  -6   1 3143.53 132.898   4
  -1  -6   1 3267.80 107.128   1
  -1  -6   1 3028.97 112.952   3
   1   6  -1 3147.75 105.098   1
   0  -6   1 926.679 83.6282   4
   0   6  -1 820.329 76.5724   4
   0   6  -1 952.644 58.8200   1
   0  -6  -1 970.930 72.4113   3
   0  -6   1 925.889 71.9361   3
   0  -6  -1 1007.96 68.2857   2
   0  -6   1 1079.74 62.1772   1
   0   6  -1 1184.00 71.6853   3
   0   6   1 1032.81 73.5808   3
   0   6   1 955.467 67.1607   2
   1  -6   1 4890.34 188.017   4
   1   6   1 5259.87 180.452   2
  -1   6  -1 5587.99 184.503   3
  -1  -6  -1 4910.63 161.111   4
  -1  -6  -1 5422.18 177.022   3
   1  -6   1 5270.88 169.584   1
   1  -6   1 5060.34 179.798   3
  -1   6  -1 4890.89 186.579   4
  -1  -6  -1 5585.13 182.704   2
  -1   6  -1 5709.52 172.093   1
   2   6   1 4243.16 164.894   2
  -2  -6  -1 4211.46 131.207   4
   2   6   1 4095.78 117.398   1
   2  -6   1 3881.59 155.409   1
  -2   6  -1 4133.04 156.945   1
   2  -6   1 3759.59 161.595   3
  -3  -6  -1 6193.49 157.875   4
   3   6   1 5311.03 172.188   1
   3  -6   1 5495.67 209.766   1
   3   6   1 5660.60 213.017   2
   3  -6   1 5288.73 214.616   3
   4   6   1 959.783 49.8133   4
   4   6   1 965.452 75.8117   1
   4  -6   1 1053.92 70.7363   5
   4   6   1 822.011 91.5022   2
   4  -6   1 883.114 94.7480   1
   4  -6   1 963.047 101.003   3
   5  -6   1 860.507 70.8687   5
   5   6   1 851.670 40.2291   4
   5   6   1 920.324 83.6604   1
   5   6   1 838.009 92.8250   2
   5  -6   1 864.277 103.668   3
   5  -6   1 833.935 100.555   1
   6   6   1 3067.14 184.933   5
   6  -6   1 3038.42 136.849   5
   6  -6   1 3319.51 190.837   1
   6   6   1 2909.30 81.2766   4
   6   6   1 3402.87 166.233   1
   6   6   1 3100.70 174.420   2
   7  -6   1 29.4906 76.7539   1
   7   6   1 13.4675 71.9118   5
   7   6   1 24.1656 61.9017   1
   7   6   1-36.7498 57.4190   2
   7  -6   1-11.4442 46.5823   5
   8   6   1 272.710 83.0686   2
   8   6   1 429.476 100.642   5
   8  -6   1 464.326 73.4761   5
   8   6   1 492.874 94.9532   1
   8  -6   1 364.341 92.7560   1
   9  -6   1 155.604 92.5764   1
   9   6   1 210.135 81.1910   1
   9   6   1 270.527 108.724   5
   9  -6   1 172.221 65.1356   5
   9   6   1 218.197 78.6829   2
  10  -6   1 793.964 135.212   1
  10   6   1 711.438 128.781   5
  10   6   1 500.812 109.621   1
  10   6   1 641.097 107.918   2
  11   6   1 590.259 109.084   2
  11   6   1 513.927 116.782   1
  11  -6   1 587.805 133.032   1
  12  -6   1 1467.15 176.586   1
  12   6   1 1410.21 173.977   1
  12   6   1 1280.86 158.557   2
  13  -6   1 252.072 129.473   1
  13   6   1 234.135 106.504   1
  14   6   1 217.968 127.702   1
  15   7  -1 115.887 104.531   1
  15   7  -1 431.538 159.084   5
  14  -7  -1 890.068 165.620   1
  14   7  -1 636.923 153.827   5
  14   7  -1 871.181 155.214   1
  13   7  -1 108.471 109.981   5
  13  -7  -1 311.964 131.850   1
  13   7  -1 270.012 112.283   1
  12  -7  -1 58.5498 101.564   1
  12   7  -1 98.1446 70.9159   2
  12   7  -1 242.249 111.089   5
  12   7  -1 141.723 91.3409   1
  11  -7  -1 1700.94 160.379   5
  11   7  -1 1436.91 143.914   2
  11   7  -1 1526.66 177.941   5
  11  -7  -1 1361.61 169.930   1
  10  -7  -1 647.824 102.951   5
  10   7  -1 416.783 114.727   5
  10  -7  -1 407.479 114.742   1
  10   7  -1 467.251 89.5430   2
   9  -7  -1 3396.23 198.055   5
   9   7  -1 3204.44 186.766   2
   9  -7  -1 3159.22 221.768   1
   9   7  -1 3470.60 235.977   5
   9   7  -1 3414.89 153.901   4
   8  -7  -1 9508.51 330.088   5
   8   7  -1 9380.14 276.579   4
   8   7  -1 8832.72 367.306   5
   8  -7  -1 8984.94 359.825   1
  -8   7   1 8208.08 250.415   2
   8   7  -1 9200.95 330.642   2
   8  -7  -1 8991.58 356.843   3
   7   7  -1 3139.74 171.647   2
   7   7  -1 2923.98 193.298   5
   7  -7  -1 3289.12 194.892   1
   7   7  -1 3592.95 148.883   4
   7  -7  -1 3037.89 184.293   3
   7  -7  -1 3357.22 173.040   5
  -7   7   1 3011.61 122.606   2
   6   7  -1 1966.50 154.871   5
   6  -7  -1 2391.25 138.115   5
   6  -7  -1 1847.55 134.629   3
   6   7  -1 2143.43 132.663   2
  -6   7   1 2047.68 95.5167   2
   6   7  -1 1546.61 100.377   4
   5  -7  -1 14016.6 427.420   3
   5   7  -1 14370.3 448.880   5
   5   7  -1 15275.7 381.420   4
   5   7  -1 14530.7 412.705   2
   4   7  -1 5944.08 219.770   2
   4   7  -1 6202.43 252.828   5
   4  -7  -1 6445.94 241.444   3
   4   7  -1 5980.85 204.840   4
   3   7  -1 4928.67 176.030   4
  -3  -7   1 4688.85 155.807   3
  -3  -7   1 4838.28 173.114   4
   3   7  -1 4570.35 199.754   5
   3  -7  -1 4319.90 186.128   3
   3   7  -1 4610.60 181.387   2
  -2   7   1 28299.0 630.336   2
   2  -7  -1 27994.1 670.062   3
   2   7  -1 28394.6 664.295   2
   2   7  -1 29743.6 635.745   3
   2   7  -1 28150.2 657.963   4
  -2  -7   1 29636.1 635.564   3
  -2  -7   1 29032.7 662.207   4
   2   7  -1 29768.4 621.549   1
   2  -7  -1 29866.6 632.313   1
   1  -7  -1 21449.2 455.420   1
  -1  -7   1 21143.4 517.683   4
  -1  -7   1 21128.2 469.772   1
  -1  -7   1 21139.4 520.354   5
   1   7  -1 21681.4 469.836   1
   1  -7  -1 20423.5 510.920   3
   1   7  -1 22141.4 491.794   3
  -1  -7   1 21467.0 490.219   3
   1   7  -1 21189.2 511.269   4
  -1   7   1 20456.9 489.239   2
   0   7  -1 21280.9 471.024   1
   0  -7  -1 21180.1 498.766   2
   0   7   1 21283.4 497.556   2
   0  -7  -1 20200.8 500.223   3
   0  -7   1 20436.7 494.664   3
   0   7   1 22214.7 509.570   3
   0  -7   1 20307.7 472.900   1
   0   7  -1 20943.8 512.809   4
   0   7  -1 21749.3 497.616   3
   1   7   1 14703.0 395.977   2
  -1  -7  -1 15633.9 382.469   4
   1  -7   1 15507.2 400.909   3
  -1   7  -1 16053.9 379.340   1
   1  -7   1 15552.4 380.947   1
  -1  -7  -1 15104.9 396.001   3
  -2  -7  -1 17715.7 449.219   3
   2   7   1 17087.5 457.541   2
   2  -7   1 18026.6 448.763   1
  -2  -7  -1 18168.3 419.447   4
   2   7   1 17627.2 384.360   1
   2  -7   1 19218.0 471.188   3
   3   7   1 3234.96 161.881   2
  -3  -7  -1 4079.60 129.275   4
   3  -7   1 3172.16 159.695   1
   3   7   1 3162.85 119.825   1
   3  -7   1 3939.25 186.092   3
   4   7   1 5876.25 232.416   2
   4  -7   1 5646.06 235.272   3
   4   7   1 6002.71 194.676   1
   4  -7   1 5929.69 235.824   1
   5   7   1 13918.8 395.680   1
   5  -7   1 14416.9 372.017   5
   5  -7   1 14995.4 452.601   3
   5   7   1 14452.6 431.675   2
   5  -7   1 15146.4 449.337   1
   6   7   1 12403.4 399.669   2
   6   7   1 13095.9 378.343   1
   6   7   1 11948.4 272.616   4
   6  -7   1 12772.9 346.913   5
   6  -7   1 12381.4 418.971   1
   6  -7   1 12430.8 418.673   3
   7  -7   1 7866.23 262.024   5
   7   7   1 7630.56 306.783   2
   7   7   1 7999.24 297.003   1
   7  -7   1 7453.75 326.711   1
   8  -7   1 17262.2 467.644   5
   8  -7   1 16489.7 557.686   1
   8   7   1 16313.4 510.033   1
   8   7   1 16682.4 525.036   2
   9   7   1 3643.31 214.815   1
   9  -7   1 3467.41 181.720   5
   9  -7   1 3070.05 230.187   1
   9   7   1 3512.68 219.908   2
  10   7   1 861.033 126.792   2
  10  -7   1 1041.22 158.987   1
  10   7   1 842.643 123.809   1
  11   7   1 1451.05 162.270   1
  11   7   1 1410.78 155.769   2
  11  -7   1 1898.64 206.191   1
  12   7   1 970.003 156.135   1
  12   7   1 1109.26 153.908   2
  12  -7   1 1211.83 179.718   1
  13   7   1 72.0146 97.6052   1
  13  -7   1 82.7132 117.559   1
  14   7   1 273.702 130.312   1
  15   8  -1 959.974 187.981   1
  14   8  -1 480.213 143.768   5
  14   8  -1 743.452 150.885   1
  13  -8  -1 1730.70 194.245   1
  13   8  -1 1762.41 227.359   5
  13   8  -1 1897.33 209.239   1
  12   8  -1 746.634 130.439   1
  12   8  -1 487.691 97.8822   2
  12  -8  -1 867.940 161.100   1
  12   8  -1 655.391 150.333   5
  11   8  -1 1216.48 173.498   5
  11  -8  -1 1580.25 179.725   1
  11   8  -1 1341.75 141.741   2
  11  -8  -1 1560.66 149.153   5
  10  -8  -1 3272.63 237.845   1
  10   8  -1 3281.73 207.487   2
  10   8  -1 2893.84 231.912   5
  10  -8  -1 3392.06 206.004   5
   9   8  -1 3861.26 252.818   5
   9   8  -1 3509.47 157.477   4
   9  -8  -1 3925.42 239.400   3
   9   8  -1 3757.55 212.404   2
   9  -8  -1 3827.83 210.345   5
   9  -8  -1 3467.85 229.938   1
   8   8  -1 5407.63 245.341   2
   8   8  -1 5350.40 284.789   5
   8  -8  -1 5070.74 260.156   3
   8  -8  -1 4749.38 258.466   1
   8   8  -1 5254.08 193.960   4
   8  -8  -1 4954.91 228.401   5
   7  -8  -1 2841.48 161.493   5
   7  -8  -1 2872.42 181.591   1
   7   8  -1 2900.17 135.242   4
   7   8  -1 2501.43 188.002   5
   7   8  -1 2649.81 164.380   2
  -7   8   1 2636.48 117.238   2
   7  -8  -1 2893.50 184.356   3
   6   8  -1 1002.26 100.776   2
   6   8  -1 1063.20 124.964   5
   6   8  -1 959.563 77.6346   4
   6  -8  -1 1021.68 92.8763   5
   6  -8  -1 1055.05 114.995   3
  -6   8   1 996.456 67.9482   2
   6  -8  -1 1205.76 109.203   1
   5   8  -1 947.897 95.8130   2
   5  -8  -1 868.980 102.190   3
   5   8  -1 806.402 79.9077   4
   5  -8  -1 887.238 97.0685   1
   5   8  -1 807.981 110.297   5
   4  -8  -1 5660.53 212.115   1
   4   8  -1 5652.07 207.947   4
   4  -8  -1 5496.41 231.607   3
  -4  -8   1 5461.07 186.314   3
   4   8  -1 5768.57 246.044   5
   4   8  -1 5444.35 217.484   2
  -3  -8   1 1632.64 93.0695   3
   3  -8  -1 1279.43 112.971   3
   3   8  -1 1613.07 110.702   4
   3   8  -1 1561.98 111.926   2
   3  -8  -1 1476.84 97.1563   1
   3   8  -1 1758.89 86.9297   1
  -2   8   1 26.5259 37.6420   2
   2   8  -1-11.7418 55.0732   4
   2  -8  -1 83.1061 54.5508   3
   2   8  -1 89.6472 31.5924   1
   2   8  -1 35.5033 34.5481   3
  -2  -8   1 55.9737 37.5640   3
   2   8  -1-16.9801 46.4899   2
   2  -8  -1 45.0665 31.3153   1
   1  -8  -1 3435.36 107.774   1
   1  -8  -1 3548.85 155.513   3
  -1   8   1 3353.21 139.651   2
   1   8  -1 3577.23 119.336   1
   1   8  -1 3741.31 141.470   3
   1   8  -1 3518.92 158.016   4
  -1  -8   1 3732.40 122.383   1
  -1  -8   1 3695.85 143.162   3
   0   8  -1 631.077 51.8842   1
   0  -8  -1 657.381 70.6562   3
   0  -8   1 588.181 69.0860   3
   0  -8   1 596.286 54.0700   1
   0   8  -1 588.617 77.9902   4
   0  -8  -1 621.710 74.2129   4
   0   8   1 654.395 70.1053   2
   1  -8   1 5101.43 195.374   3
   1   8   1 4999.15 190.610   2
  -1  -8  -1 5332.70 184.468   4
   1  -8   1 4953.64 174.606   1
  -1  -8  -1 5169.54 192.705   3
  -1   8  -1 5228.53 172.134   1
  -2  -8  -1 926.978 84.0652   3
   2  -8   1 885.701 90.4348   3
   2   8   1 907.446 44.4056   1
   2  -8   1 987.977 87.0126   1
   2   8   1 1091.37 96.8671   2
  -2  -8  -1 1097.26 81.8393   4
   3  -8   1 2929.03 168.716   3
  -3  -8  -1 3022.83 123.602   4
   3   8   1 2935.53 158.458   2
   3  -8   1 2708.62 148.667   1
   3   8   1 3150.12 110.905   1
   4   8   1-3.17794 55.4006   2
   4   8   1 23.8764 34.2044   1
  -4  -8  -1 3.76569 34.5634   4
   4  -8   1 3.85978 62.2449   1
   4  -8   1 25.1749 66.5889   3
   5  -8   1 1309.87 116.904   1
   5   8   1 1460.34 120.907   2
   5  -8   1 1177.55 121.363   3
   5  -8   1 1189.45 83.2653   5
   5   8   1 1188.13 90.5081   1
   6  -8   1 1948.49 151.943   1
   6  -8   1 2230.28 163.638   3
   6   8   1 1998.64 148.480   2
   6  -8   1 2283.61 118.939   5
   6   8   1 2177.94 130.883   1
   7   8   1 5636.77 266.322   2
   7   8   1 5887.70 244.832   1
   7  -8   1 6139.12 225.668   5
   7  -8   1 6107.86 293.115   1
   8  -8   1 3961.99 182.757   5
   8  -8   1 4033.93 249.566   1
   8   8   1 4027.56 227.190   2
   8   8   1 4242.85 219.402   1
   9   8   1 324.463 87.5213   1
   9  -8   1 322.459 101.466   1
   9   8   1 282.317 82.2715   2
  10   8   1 1109.77 140.920   2
  10  -8   1 1118.17 152.520   1
  10   8   1 1310.04 145.447   1
  11   8   1 155.173 92.5910   1
  11  -8   1 166.122 115.199   1
  11   8   1 101.783 78.0174   2
  12   8   1 1105.41 158.808   1
  12   8   1 862.499 143.473   2
  12  -8   1 766.438 149.789   1
  13   8   1 1229.27 182.151   1
  14   9  -1 116.595 104.921   1
  13   9  -1 44.8172 138.962   5
  13  -9  -1 52.4428 110.844   1
  13   9  -1 132.041 106.060   1
  12   9  -1 199.555 134.006   5
  12  -9  -1-147.077 123.883   1
  12   9  -1 46.2787 71.7217   2
  12   9  -1 38.7545 78.7978   1
  11   9  -1 233.392 86.9229   2
  11   9  -1 75.7497 100.809   5
  11  -9  -1 138.788 89.7605   1
  11  -9  -1 115.919 78.5236   5
  10  -9  -1 111.594 83.0473   5
  10  -9  -1-47.3790 109.112   1
  10   9  -1 84.3886 73.1282   2
   9  -9  -1 1924.07 176.856   3
   9   9  -1 2028.19 191.942   5
   9  -9  -1 1954.44 151.536   5
   9   9  -1 1724.83 147.905   2
   9  -9  -1 1967.38 179.150   1
   8  -9  -1 3119.49 209.829   1
   8   9  -1 3249.90 151.350   4
   8   9  -1 3322.27 231.311   5
   8  -9  -1 3084.12 209.349   3
   8   9  -1 3000.91 185.382   2
   8  -9  -1 2979.65 179.288   5
   7   9  -1 7314.95 290.414   2
   7  -9  -1 7417.51 279.249   5
   7   9  -1 6688.04 235.179   4
   7  -9  -1 7133.08 306.378   3
   7   9  -1 7183.52 325.948   5
   7  -9  -1 7498.41 310.280   1
  -7   9   1 7154.05 223.882   2
   6   9  -1 4843.32 222.740   2
   6  -9  -1 5035.51 236.883   1
   6  -9  -1 5001.59 240.856   3
   6   9  -1 4816.31 186.752   4
   6   9  -1 5036.53 259.017   5
  -5  -9   1 5407.82 193.040   3
   5   9  -1 5017.96 246.806   5
   5  -9  -1 4732.44 219.815   1
   5   9  -1 4802.68 217.382   2
   5  -9  -1 5387.46 239.160   3
   5   9  -1 5469.13 200.320   4
   4  -9  -1 6277.06 252.192   3
   4  -9  -1 6879.71 243.853   1
   4   9  -1 6865.03 256.536   2
   4   9  -1 7343.45 242.153   4
  -4  -9   1 6800.73 224.399   3
  -3  -9   1 17164.1 435.900   3
   3   9  -1 17208.0 472.557   2
   3   9  -1 18262.0 418.843   1
   3   9  -1 17147.9 454.245   4
   3  -9  -1 16739.7 480.776   3
   3  -9  -1 18169.3 446.575   1
   2   9  -1 6595.40 233.777   4
   2  -9  -1 6328.72 242.407   3
   2  -9  -1 6818.27 200.411   1
  -2   9   1 6972.26 216.240   2
   2   9  -1 6567.41 214.360   3
   2   9  -1 6749.99 189.177   1
   2   9  -1 7029.71 244.202   2
  -2  -9   1 6353.39 212.316   3
  -1   9   1 2641.10 129.811   2
   1  -9  -1 2788.50 144.696   3
   1   9  -1 2918.86 144.987   4
   1  -9  -1 2862.27 96.6669   1
  -1  -9   1 2762.70 107.374   1
  -1  -9   1 2765.98 133.230   3
   1   9  -1 2975.63 108.228   1
   0  -9   1 14976.7 367.114   1
   0  -9   1 15373.3 404.271   3
   0   9  -1 15279.9 419.587   4
   0   9  -1 15408.8 363.918   1
   0  -9  -1 14615.4 405.988   3
   0   9   1 14495.9 398.448   2
   1  -9   1 5788.68 223.732   3
  -1   9  -1 6110.92 197.411   1
  -1  -9  -1 6084.57 220.172   3
   1  -9   1 6069.25 201.263   1
   1   9   1 5662.57 215.797   2
   2  -9   1 360.517 71.7698   3
   2  -9   1 522.538 67.9993   1
   2   9   1 363.086 26.7961   1
  -2  -9  -1 539.760 73.7529   4
   2   9   1 434.855 77.5102   2
  -2  -9  -1 405.381 65.7449   3
  -3  -9  -1 6928.63 246.525   3
   3  -9   1 6759.17 249.034   1
  -3  -9  -1 6984.20 219.108   4
   3   9   1 7074.73 188.258   1
   3   9   1 6747.59 257.463   2
   3  -9   1 6643.74 264.611   3
   4   9   1 15107.8 367.205   1
   4  -9   1 14475.6 432.785   1
  -4  -9  -1 14353.9 359.686   4
   4   9   1 14611.6 438.632   2
   4  -9   1 13854.0 442.168   3
   5   9   1 5113.22 232.323   2
   5  -9   1 4985.18 245.177   3
   5  -9   1 5208.95 188.190   5
   5   9   1 5110.35 188.090   1
   5  -9   1 5064.22 234.419   1
   6  -9   1 2479.83 127.994   5
   6  -9   1 2579.19 177.174   1
   6  -9   1 2564.44 181.596   3
   6   9   1 2458.66 136.743   1
   6   9   1 2275.87 162.234   2
   7  -9   1 240.630 59.4724   5
   7  -9   1 232.884 84.6080   1
   7  -9   1 331.171 93.1481   3
   7   9   1 289.838 68.8275   1
   7   9   1 249.197 79.8724   2
   8   9   1 866.430 117.125   2
   8  -9   1 793.807 120.890   1
   8   9   1 752.210 104.444   1
   8  -9   1 870.839 92.3032   5
   9   9   1 981.945 131.183   2
   9  -9   1 879.785 135.319   1
   9   9   1 959.090 116.285   1
  10  -9   1 329.954 116.035   1
  10   9   1 132.171 73.8692   2
  10   9   1 115.704 77.7879   1
  11   9   1 1061.37 139.749   1
  11   9   1 863.738 137.962   2
  11  -9   1 1112.40 170.106   1
  12  -9   1 717.865 161.662   1
  12   9   1 502.751 115.384   1
  12   9   1 296.436 102.532   2
  13  10  -1 138.866 87.6341   1
  13 -10  -1 168.573 127.677   1
  12 -10  -1 175.523 99.2876   1
  12  10  -1 258.264 90.5762   2
  12  10  -1 246.955 127.814   5
  12  10  -1 154.921 95.1770   1
  11 -10  -1 383.350 124.448   1
  11  10  -1 282.079 94.4373   2
  11  10  -1 525.611 144.994   5
  10 -10  -1 604.203 113.506   1
  10 -10  -1 722.223 105.134   5
  10  10  -1 665.553 115.533   2
  10  10  -1 609.434 138.644   5
   9  10  -1 226.105 80.1330   2
   9  10  -1 255.838 109.226   5
   9 -10  -1 219.512 93.8566   3
   9 -10  -1 135.837 73.0866   5
   9 -10  -1 120.233 78.3777   1
   8 -10  -1 153.684 76.5155   1
   8  10  -1 56.6108 66.6147   2
   8  10  -1 21.4680 104.205   5
   8 -10  -1 69.1375 79.1306   3
   8 -10  -1 88.9741 63.5449   5
   8  10  -1 85.2514 52.1614   4
   7  10  -1 119.799 55.3918   4
   7  10  -1 200.742 69.6086   2
   7 -10  -1 144.913 63.6656   5
   7  10  -1-31.0221 83.4065   5
   7 -10  -1 53.3389 59.3525   1
   7 -10  -1 105.117 77.3197   3
   6  10  -1 27.1436 74.7979   5
   6  10  -1 155.586 50.9199   4
  -6 -10   1 167.237 50.2953   3
   6 -10  -1 82.1269 55.5651   1
   6 -10  -1 150.587 65.0775   3
   6  10  -1 63.9832 53.7139   2
   5 -10  -1 33.4729 54.1910   1
   5 -10  -1-5.72009 62.0682   3
   5  10  -1 42.3903 54.0048   4
  -5 -10   1 21.0931 40.1754   3
   5  10  -1 10.0495 53.0561   2
   4  10  -1 1586.81 122.871   2
  -4 -10   1 1984.24 110.645   3
   4  10  -1 1797.00 100.391   1
   4  10  -1 1839.70 117.977   4
   4 -10  -1 1991.14 147.057   3
   4 -10  -1 1724.75 118.029   1
   3 -10  -1 6324.47 262.227   3
   3  10  -1 7037.10 204.605   1
   3  10  -1 7398.84 251.624   4
   3 -10  -1 7278.84 233.251   1
  -3 -10   1 6856.44 231.003   3
   3  10  -1 6910.24 260.519   2
   2 -10  -1 24267.8 629.640   3
   2  10  -1 26162.2 622.256   4
   2  10  -1 23845.0 619.814   2
   2  10  -1 25098.3 549.374   1
   2 -10  -1 25519.3 566.575   1
  -2 -10   1 25106.9 595.613   3
  -2  10   1 24262.0 588.721   2
   1  10  -1 372.486 45.5004   1
  -1 -10   1 342.211 64.1645   3
   1 -10  -1 413.471 78.8022   3
  -1 -10   1 460.951 51.8806   1
  -1  10   1 279.272 63.2347   2
   1 -10  -1 381.234 40.6648   1
   1  10  -1 295.930 76.6914   4
   0 -10   1 8410.21 276.396   3
   0 -10  -1 8523.59 281.181   3
   0  10  -1 8628.00 235.759   1
   0  10   1 7700.09 266.346   2
   0 -10   1 8537.97 239.578   1
   0  10  -1 8318.34 285.831   4
  -1  10  -1 8292.91 244.062   1
   1 -10   1 7752.57 242.650   1
   1 -10   1 7669.29 273.714   3
   1  10   1 7835.97 271.897   2
  -1 -10  -1 7531.62 264.372   3
  -2 -10  -1 6917.59 251.338   3
   2 -10   1 6878.89 265.444   3
   2  10   1 7020.14 260.163   2
   2 -10   1 6839.00 234.339   1
   3 -10   1 6846.32 252.638   1
   3 -10   1 6949.77 273.285   3
   3  10   1 7108.45 271.756   2
  -3 -10  -1 6844.09 226.918   4
   3  10   1 7154.34 185.395   1
  -3 -10  -1 7330.22 258.242   3
  -4 -10  -1 52.0640 37.5223   4
   4  10   1 42.9441 55.7302   2
   4 -10   1-8.73353 55.3215   1
   4  10   1 12.0600 26.4679   1
  -4 -10  -1 60.2816 51.0481   3
   4 -10   1-16.8776 59.2862   3
   5  10   1-24.7272 59.5339   2
   5 -10   1 30.3740 66.6737   3
   5  10   1 55.1121 36.9038   1
   5 -10   1-16.0180 58.2813   1
   6 -10   1 1354.30 141.154   3
   6  10   1 1296.15 129.804   2
   6  10   1 1413.48 104.254   1
   6 -10   1 1206.31 130.233   1
   6 -10   1 1264.20 97.8723   5
   7  10   1 6801.51 307.577   2
   7 -10   1 7186.73 328.912   1
   7  10   1 6905.63 267.041   1
   7 -10   1 6822.81 250.018   5
   7 -10   1 6850.50 323.891   3
   8 -10   1 3085.04 216.496   1
   8 -10   1 3243.10 170.904   5
   8  10   1 3286.65 185.401   1
   8  10   1 2993.83 206.227   2
   9 -10   1 266.839 105.005   1
   9  10   1 166.435 73.3481   1
   9  10   1 276.773 90.3839   2
  10  10   1 256.430 101.526   1
  10  10   1 113.412 82.5439   2
  10 -10   1 94.9968 86.2651   1
  11 -10   1 388.359 130.443   1
  11  10   1 501.265 114.222   1
  11  10   1 107.748 84.6437   2
  12  10   1-145.491 100.286   2
  12 -10   1-24.3490 112.393   1
  13  10   1-205.274 112.662   2
  13 -11  -1 1179.49 187.115   1
  13  11  -1 880.927 138.924   2
  12  11  -1 1135.29 151.439   2
  12  11  -1 1103.73 153.193   1
  12 -11  -1 1330.17 177.993   1
  11  11  -1 541.312 111.458   2
  11 -11  -1 539.610 132.109   1
  10 -11  -1 8.34981 90.6795   1
  10  11  -1 45.6425 107.032   5
  10 -11  -1-103.481 105.614   3
  10  11  -1-43.6444 74.0417   2
  10 -11  -1 122.065 81.1363   5
   9  11  -1 239.491 84.9364   2
   9 -11  -1 202.442 88.3074   3
   9  11  -1 285.643 122.572   5
   9 -11  -1 366.307 106.874   1
   9 -11  -1 123.021 69.7608   5
   8 -11  -1 192.688 94.0020   3
   8 -11  -1 159.409 87.0311   1
   8  11  -1 101.641 72.2597   2
   8 -11  -1 66.3086 61.7815   5
   8  11  -1-0.14758 55.3664   4
   8  11  -1 177.888 100.660   5
   7  11  -1 1321.39 102.935   4
   7 -11  -1 1471.81 123.445   5
  -7 -11   1 1491.65 110.789   3
   7  11  -1 1272.58 128.206   2
   7 -11  -1 1303.38 136.731   1
   7 -11  -1 1514.75 150.322   3
   6 -11  -1 1452.64 139.743   3
  -6 -11   1 1590.06 110.201   3
   6  11  -1 1520.56 109.823   4
   6  11  -1 1543.39 134.766   2
   6 -11  -1 1476.72 130.132   1
   5  11  -1-6.21545 54.1043   4
   5 -11  -1 86.1145 67.6900   3
   5 -11  -1-30.2513 53.5959   1
   5  11  -1 4.60413 52.0096   2
  -5 -11   1 77.9059 50.7741   3
   4  11  -1 362.743 78.4594   2
   4 -11  -1 377.988 66.3472   1
   4  11  -1 418.234 70.2808   4
   4  11  -1 427.873 53.8313   1
  -4 -11   1 470.468 61.8760   3
   4 -11  -1 348.365 83.6493   3
   3  11  -1-51.1114 57.7663   2
   3  11  -1 54.0904 60.6878   4
  -3 -11   1 16.6056 47.8923   3
   3  11  -1 5.25195 29.0245   1
   3 -11  -1 8.26734 67.7312   3
  -3  11   1-18.5147 43.2774   2
   3 -11  -1 76.3361 42.7466   1
   2 -11  -1 2739.31 115.875   1
   2  11  -1 2594.37 156.688   4
   2  11  -1 2424.08 148.086   2
  -2 -11   1 2662.62 135.353   3
   2  11  -1 2593.35 103.268   1
   2 -11  -1 2653.96 163.433   3
  -2  11   1 2734.10 137.301   2
   1 -11  -1 1282.66 65.1634   1
   1  11  -1 1328.15 72.2745   1
  -1 -11   1 1140.81 100.162   3
   1  11  -1 1214.08 118.628   4
  -1  11   1 1377.29 102.681   2
   1 -11  -1 1236.66 111.887   3
   1  11  -1 1305.90 110.392   2
  -1 -11   1 1291.47 74.8798   1
   0 -11   1 303.814 47.2234   1
   0 -11  -1 201.247 67.7333   3
   0 -11   1 255.514 71.4690   3
   0  11   1 169.448 59.5706   2
   0  11  -1 205.851 46.1338   1
   1  11   1 6.39963 54.0509   2
  -1 -11  -1 123.738 64.1272   3
   1 -11   1 22.6108 43.1218   1
   1 -11   1 115.764 76.4812   3
   2 -11   1 1397.18 103.663   1
  -2 -11  -1 1499.31 115.068   3
   2 -11   1 1395.10 118.772   3
   2  11   1 1514.87 122.306   2
   3 -11   1 3435.81 169.027   1
   3  11   1 3200.28 176.956   2
   3  11   1 3240.80 102.318   1
  -3 -11  -1 3576.21 176.475   3
   3 -11   1 3315.97 187.076   3
  -4 -11  -1 2128.61 137.874   3
   4 -11   1 1985.94 151.661   3
   4  11   1 2295.13 96.7671   1
   4  11   1 1981.26 148.670   2
   4 -11   1 2051.63 141.284   1
   5  11   1 1544.96 136.618   2
   5 -11   1 1305.61 124.468   1
   5  11   1 1366.64 86.7502   1
   5 -11   1 1201.18 126.664   3
   6  11   1 1715.66 155.832   2
   6 -11   1 1919.40 166.495   3
   6 -11   1 1816.77 116.112   5
   6 -11   1 1734.85 148.199   1
   6  11   1 1934.12 119.379   1
   7 -11   1 501.947 109.849   3
   7  11   1 341.014 91.1185   2
   7 -11   1 504.139 106.920   1
   7 -11   1 426.355 70.8072   5
   7  11   1 484.813 74.1816   1
   8 -11   1 226.680 92.6250   1
   8  11   1 247.773 67.2032   1
   8 -11   1 200.548 62.4847   5
   8  11   1 301.516 96.7722   2
   9  11   1 76.6268 65.7584   1
   9  11   1 24.3965 73.4588   2
   9 -11   1 204.260 98.5450   1
  10  11   1 27.9956 73.2342   1
  10  11   1-25.6975 79.6980   2
  10 -11   1-15.7779 97.8030   1
  11  11   1 99.1384 93.6693   2
  11 -11   1-16.4968 95.9851   1
  12 -11   1 235.690 145.970   1
  12  11   1-60.7928 85.0326   2
  13  11   1 54.7386 97.3496   2
  13  12  -1 144.221 95.8274   2
  13 -12  -1 381.434 142.275   1
  12 -12  -1 476.689 145.520   1
  12  12  -1 706.068 130.778   2
  11 -12  -1 221.409 118.873   1
  11  12  -1 138.520 94.5715   1
  11  12  -1 78.7402 78.6230   2
  10 -12  -1 868.749 133.429   1
  10 -12  -1 881.727 118.494   5
  10 -12  -1 1081.19 145.422   3
  10  12  -1 1044.15 136.043   2
   9 -12  -1 2602.64 208.070   1
   9  12  -1 2479.39 193.608   2
   9 -12  -1 2668.53 216.355   3
   9 -12  -1 2341.09 173.723   5
   8 -12  -1 1382.52 131.109   5
   8 -12  -1 1533.06 159.887   1
   8  12  -1 1156.02 134.290   2
  -8 -12   1 1350.83 115.115   3
   8 -12  -1 1401.88 147.318   3
   8  12  -1 1112.50 101.871   4
   7  12  -1-26.4367 68.9564   2
  -7 -12   1-53.2618 55.2367   3
   7 -12  -1 95.0178 78.2971   1
   7  12  -1 129.805 63.8887   4
   7 -12  -1 24.2011 85.0013   3
   6  12  -1 517.029 79.1239   4
   6  12  -1 622.228 97.1695   2
  -6 -12   1 439.973 66.7239   3
   6 -12  -1 440.399 83.7085   1
   6 -12  -1 544.553 99.9595   3
   5  12  -1 448.867 73.0347   4
  -5 -12   1 467.613 71.3992   3
   5  12  -1 300.037 74.1991   2
   5 -12  -1 510.586 78.8909   1
   5 -12  -1 542.295 103.790   3
   4 -12  -1 2430.93 137.623   1
   4  12  -1 2195.32 152.745   2
   4  12  -1 2161.28 105.407   1
   4  12  -1 2270.12 139.139   4
  -4 -12   1 2137.21 129.282   3
   4 -12  -1 2087.80 153.577   3
  -3 -12   1 105.613 48.0288   3
   3 -12  -1 159.007 78.9186   3
   3  12  -1 206.259 36.3259   1
  -3  12   1 208.838 55.8225   2
   3 -12  -1 285.814 57.8961   1
   3  12  -1 198.550 65.4404   2
   3  12  -1 131.275 60.9402   4
   2  12  -1 344.352 79.4767   4
  -2  12   1 273.153 55.7862   2
   2  12  -1 245.365 37.1529   1
   2 -12  -1 212.760 39.2986   1
  -2 -12   1 345.620 64.7988   3
   2 -12  -1 382.984 86.8122   3
   2  12  -1 228.718 67.2869   2
  -1 -12   1 430.439 48.4629   1
   1 -12  -1 347.138 39.4663   1
  -1  12   1 339.691 70.7873   2
   1  12  -1 341.726 79.0204   4
   1 -12  -1 427.405 84.9404   3
  -1 -12   1 305.604 70.0803   3
   1  12  -1 325.955 41.4341   1
   1  12  -1 400.807 79.9168   2
   0 -12  -1 601.939 86.8015   3
   0 -12   1 741.652 89.2680   3
   0  12  -1 618.116 58.8013   1
   0 -12   1 730.997 65.3308   1
   0  12   1 690.104 84.3653   2
   1 -12   1 2331.88 151.205   3
   1  12   1 2327.87 147.583   2
   1 -12   1 2471.04 123.253   1
  -1 -12  -1 2333.87 145.644   3
  -2 -12  -1 542.871 80.0953   3
   2  12   1 508.925 82.0280   2
   2 -12   1 522.351 68.4667   1
   2 -12   1 480.234 84.7245   3
   3 -12   1 1111.17 117.029   3
   3  12   1 763.492 43.2228   1
   3  12   1 962.671 43.7691   1
  -3 -12  -1 947.547 98.0324   3
   3  12   1 1025.41 109.487   2
   3 -12   1 1005.41 96.2530   1
   4  12   1 249.687 66.9966   2
   4  12   1 305.346 37.7183   1
   4 -12   1 338.623 93.0512   3
  -4 -12  -1 367.657 66.1992   3
   4 -12   1 252.337 63.7514   1
   5 -12   1 1806.76 144.436   1
   5  12   1 2130.56 105.874   1
   5 -12   1 2063.16 169.624   3
   5  12   1 1920.36 154.129   2
  -5 -12  -1 2006.66 144.469   3
   6  12   1 69.5622 43.0390   1
   6 -12   1-86.2872 83.8288   3
   6 -12   1 42.1056 74.9550   1
   6 -12   1 46.3709 50.6216   5
   6  12   1 41.7172 66.3240   2
   7  12   1 461.918 104.130   2
   7 -12   1 392.287 68.2160   5
   7 -12   1 357.324 98.5260   3
   7  12   1 396.459 71.7704   1
   7 -12   1 294.020 91.9400   1
   8 -12   1 271.508 90.6569   1
   8  12   1 245.993 67.1047   1
   8 -12   1 436.705 106.640   3
   8  12   1 208.332 84.8177   2
   9  12   1 10.6670 65.6267   1
   9 -12   1-26.1811 95.7444   1
   9  12   1 91.6155 79.3223   2
  10  12   1 126.067 85.8071   2
  10 -12   1 131.277 101.600   1
  11  12   1 169.406 97.2297   2
  11 -12   1 141.416 83.7174   1
  12  12   1 196.139 103.806   2
  12 -12   1 299.199 119.304   1
  13  12   1-114.420 123.500   2
  13  13  -1 1175.64 169.848   2
  13 -13  -1 982.843 174.504   1
  12 -13  -1 1334.77 191.873   1
  12  13  -1 1279.23 170.973   2
  11  13  -1 638.739 121.091   2
  11 -13  -1 894.358 151.522   1
  10  13  -1 110.632 87.3624   2
  10 -13  -1 37.4891 89.7247   3
  10 -13  -1 54.7795 95.3503   1
   9 -13  -1 2761.13 215.903   1
   9 -13  -1 2637.04 219.457   3
   9 -13  -1 2729.78 185.753   5
  -9 -13   1 3028.07 182.941   3
   9  13  -1 3043.57 220.630   2
   8 -13  -1 2054.92 185.955   3
   8 -13  -1 2325.31 168.213   5
   8  13  -1 1957.68 170.592   2
  -8 -13   1 2116.43 147.591   3
   8  13  -1 1998.80 133.821   4
   8 -13  -1 2118.28 187.899   1
   7 -13  -1 1122.99 140.115   3
   7 -13  -1 979.708 123.418   1
   7  13  -1 1110.90 132.367   2
  -7 -13   1 1230.89 113.164   3
   7  13  -1 1129.86 106.461   4
   6  13  -1 4054.08 190.861   4
   6 -13  -1 4055.42 243.680   3
  -6 -13   1 3987.85 190.716   3
   6 -13  -1 3950.52 215.928   1
   6  13  -1 3517.80 217.369   2
  -5 -13   1 7941.30 282.017   3
   5  13  -1 7584.88 313.050   2
   5 -13  -1 7574.20 330.404   3
   5 -13  -1 7574.21 295.874   1
   5  13  -1 8170.32 291.098   4
   4  13  -1 3148.71 189.722   2
  -4  13   1 3515.54 161.277   2
   4 -13  -1 3298.00 166.753   1
   4  13  -1 3546.26 179.805   4
   4  13  -1 3225.96 130.934   1
   4 -13  -1 3101.98 198.238   3
  -4 -13   1 3485.61 168.511   3
  -3 -13   1 3555.38 173.717   3
   3 -13  -1 3635.90 205.468   3
   3 -13  -1 3559.03 156.264   1
   3  13  -1 3374.81 125.827   1
   3  13  -1 3558.91 190.828   4
   3  13  -1 3378.76 193.438   2
  -3  13   1 3834.90 171.572   2
  -2 -13   1 8504.81 294.202   3
   2  13  -1 8444.39 313.957   2
   2 -13  -1 8477.16 248.090   1
   2 -13  -1 8297.99 318.989   3
   2  13  -1 8427.86 229.664   1
  -2  13   1 8850.56 293.064   2
   2  13  -1 9170.34 317.137   4
  -1 -13   1 7000.50 260.141   3
  -1  13   1 6463.50 252.513   2
   1  13  -1 6340.11 263.272   2
   1 -13  -1 6881.16 274.338   3
   1  13  -1 6507.32 196.101   1
   1 -13  -1 7004.17 188.606   1
  -1 -13   1 6924.36 206.199   1
   0  13   1 6116.43 247.335   2
   0 -13  -1 5871.77 249.823   3
   0  13  -1 5799.66 193.512   1
   0 -13   1 6237.22 201.452   1
   0 -13   1 6120.66 250.885   3
   1  13   1 6033.58 253.135   2
   1 -13   1 6427.01 260.295   3
  -1 -13  -1 6108.17 251.797   3
   1 -13   1 6411.89 223.134   1
   2  13   1 6815.36 279.228   2
   2 -13   1 6926.97 246.540   1
  -2 -13  -1 6688.12 265.774   3
   2 -13   1 6571.09 279.584   3
   3  13   1 6232.42 274.328   2
  -3 -13  -1 6420.41 260.739   3
   3 -13   1 6341.03 250.956   1
   3 -13   1 6479.87 284.352   3
   4  13   1 10089.8 264.504   1
   4  13   1 10622.4 266.951   1
   4  13   1 11368.6 399.351   2
   4 -13   1 11431.2 375.268   1
   4 -13   1 11094.9 401.439   3
  -4 -13  -1 11574.5 375.922   3
  -5 -13  -1 10188.9 358.181   3
   5 -13   1 9499.07 364.317   1
   5  13   1 9854.42 385.127   2
   5 -13   1 9422.35 388.421   3
   5  13   1 10451.8 280.529   1
   6 -13   1 7922.10 358.018   3
  -6 -13  -1 8366.68 324.845   3
   6 -13   1 7514.84 333.717   1
   6  13   1 8035.24 348.777   2
   6  13   1 8135.76 260.718   1
   7 -13   1 1195.78 148.085   1
   7 -13   1 1116.77 105.435   5
   7 -13   1 1277.76 158.051   3
   7  13   1 1301.00 145.056   2
   7  13   1 1390.73 108.145   1
   8 -13   1-54.0121 87.3565   3
   8  13   1-22.6424 78.2933   2
   8 -13   1 21.8191 85.1806   1
   9  13   1 1047.70 147.721   2
   9 -13   1 919.243 152.900   1
  10 -13   1 1647.94 197.706   1
  10  13   1 1641.85 179.595   2
  11 -13   1 277.560 127.278   1
  11  13   1-75.2909 88.7283   2
  12 -13   1 804.177 155.882   1
  12  13   1 709.555 146.379   2
  13  13   1 766.994 155.877   2
  13  14  -1 1118.71 172.737   2
  12 -14  -1 775.217 138.916   1
  12  14  -1 468.218 123.063   2
  11 -14  -1 57.4901 88.6963   1
  11  14  -1 118.898 90.4038   2
  11 -14  -1 69.3133 101.802   3
  10  14  -1 847.122 132.864   2
  10 -14  -1 881.488 143.529   3
  10 -14  -1 1190.88 167.424   1
  -9 -14   1 416.820 88.7727   3
   9  14  -1 400.849 112.125   2
   9 -14  -1 306.690 101.375   1
   9 -14  -1 488.986 93.3529   5
   9 -14  -1 498.104 129.022   3
   8 -14  -1 1233.46 132.975   5
   8 -14  -1 1314.28 147.691   1
   8 -14  -1 1475.02 167.063   3
   8  14  -1 1149.61 140.137   2
  -8 -14   1 1432.79 126.947   3
   7 -14  -1 177.344 87.4283   3
   7 -14  -1 167.646 78.3181   1
   7  14  -1 219.746 91.1947   2
   7  14  -1 283.854 71.1011   4
  -7 -14   1 386.603 83.6278   3
  -6 -14   1 1713.98 129.261   3
   6  14  -1 1540.40 123.812   4
   6 -14  -1 1519.51 137.425   1
   6 -14  -1 1752.44 170.866   3
   6  14  -1 1672.35 155.798   2
   5 -14  -1 5250.01 231.657   1
  -5 -14   1 4764.13 214.918   3
   5 -14  -1 4837.11 257.160   3
   5  14  -1 4630.38 247.762   2
   5  14  -1 5292.30 227.204   4
   4 -14  -1 2719.08 149.909   1
   4  14  -1 2388.84 158.941   4
  -4  14   1 2507.45 143.532   2
   4  14  -1 2579.54 177.200   2
  -4 -14   1 2548.28 147.827   3
   4  14  -1 2212.19 106.421   1
   4 -14  -1 2449.77 182.543   3
   3  14  -1 1178.26 70.0297   1
  -3  14   1 1395.25 106.448   2
   3 -14  -1 1335.77 97.2190   1
   3  14  -1 1201.14 121.106   2
  -3 -14   1 1137.88 105.028   3
   3  14  -1 1628.96 133.514   4
   3 -14  -1 1151.71 127.224   3
   2 -14  -1-12.7442 33.3350   1
   2 -14  -1-22.1886 68.4181   3
   2  14  -1-55.9154 62.7303   2
   2  14  -1 5.74686 27.9088   1
  -2  14   1-27.6244 47.6751   2
  -2 -14   1 43.9911 58.6283   3
   1 -14  -1 325.197 35.7962   1
  -1 -14   1 405.247 71.9049   3
   1  14  -1 317.518 73.9839   2
  -1 -14   1 351.823 46.9503   1
  -1  14   1 254.896 67.6250   2
   1 -14  -1 288.759 78.2787   3
   1  14  -1 328.532 43.9685   1
   0  14  -1 272.199 47.7762   1
   0  14   1 270.290 69.0675   2
   0 -14   1 291.277 50.8373   1
   0 -14  -1 368.999 78.9125   3
   0  14  -1 384.713 81.2089   2
   0 -14   1 263.831 74.6807   3
   1 -14   1 189.315 84.2087   3
  -1 -14  -1 117.416 66.1961   3
   1  14   1 160.936 63.3307   2
   1 -14   1 116.056 37.7181   1
  -2 -14  -1 190.004 71.1634   3
   2  14   1 129.133 66.5701   2
   2 -14   1 135.755 50.8391   1
   2 -14   1 107.630 68.5592   3
  -3 -14  -1 66.2007 62.7993   3
   3 -14   1 118.134 70.2684   3
   3 -14   1 46.3325 50.8620   1
   3  14   1 89.3306 67.2413   2
   4 -14   1-6.00739 82.7699   3
   4 -14   1 6.08808 55.6665   1
  -4 -14  -1 10.4355 58.2528   3
   4  14   1-8.88549 18.8993   1
   4  14   1-10.8925 65.8181   2
   5 -14   1 228.230 82.8837   1
  -5 -14  -1 327.937 78.3008   3
   5  14   1 266.852 44.7928   1
   5  14   1 282.348 92.7601   2
   5 -14   1 301.875 102.305   3
   6 -14   1 562.959 112.378   1
   6  14   1 623.557 114.078   2
   6 -14   1 644.054 120.772   3
  -6 -14  -1 522.297 85.6438   3
   7 -14   1 1335.39 113.947   5
   7  14   1 1274.65 155.658   2
  -7 -14  -1 1400.24 143.581   3
   7 -14   1 1319.29 151.778   1
   7 -14   1 1251.16 154.608   3
   8 -14   1 21.7641 89.7719   1
  -8 -14  -1-18.6363 64.6800   3
   8 -14   1 203.747 102.474   3
   8  14   1-99.3235 93.6226   2
   9 -14   1 121.161 87.4916   1
   9  14   1-0.68565 83.6454   2
  10 -14   1 152.375 126.111   1
  10  14   1 100.352 94.2997   2
  11 -14   1 268.070 130.798   1
  11  14   1 217.278 114.064   2
  12  14   1 177.262 98.9361   2
  13  15  -1 148.721 108.172   2
  12 -15  -1-14.8835 117.602   1
  12  15  -1 343.433 123.612   2
  11 -15  -1 135.338 103.168   1
  11 -15  -1 120.060 106.014   3
  11  15  -1 247.409 98.8792   2
  10 -15  -1 394.194 112.059   1
  10  15  -1 373.093 99.9438   2
  10 -15  -1 241.526 111.013   3
   9  15  -1 2391.55 208.346   2
   9 -15  -1 2587.91 229.627   3
   9 -15  -1 1965.28 164.969   5
  -9 -15   1 2267.27 169.468   3
   9 -15  -1 1941.56 189.450   1
   8 -15  -1 604.427 129.299   3
  -8 -15   1 606.862 94.0211   3
   8 -15  -1 549.797 101.734   5
   8 -15  -1 654.727 128.632   1
   8  15  -1 598.368 118.274   2
   7 -15  -1 605.301 102.930   1
   7 -15  -1 707.760 132.257   3
  -7 -15   1 543.111 85.9002   3
   7  15  -1 680.727 98.6872   4
   7  15  -1 526.448 110.342   2
   6  15  -1 212.496 96.8546   2
   6 -15  -1 293.273 88.7795   3
   6  15  -1 202.426 74.4590   4
  -6 -15   1 232.214 71.5381   3
   6 -15  -1 207.967 72.9625   1
   5  15  -1 923.021 110.191   4
  -5 -15   1 716.626 93.1823   3
  -5  15   1 647.856 78.1628   2
   5 -15  -1 640.622 122.998   3
   5 -15  -1 783.481 102.441   1
   5  15  -1 828.608 121.442   2
   4  15  -1 475.370 87.7934   4
  -4  15   1 355.139 70.0759   2
   4  15  -1 489.406 97.4375   2
  -4 -15   1 445.979 78.0270   3
   4 -15  -1 435.089 74.5027   1
   4 -15  -1 385.827 98.5094   3
  -3 -15   1 86.9365 60.2781   3
   3 -15  -1 114.877 82.7502   3
   3  15  -1 72.4358 62.1565   4
   3  15  -1 103.227 31.7023   1
   3  15  -1 89.1988 65.6081   2
   3 -15  -1 137.130 49.3958   1
  -3  15   1 152.523 56.8505   2
   2  15  -1 9.00331 25.3381   1
  -2  15   1 37.9167 56.6539   2
   2 -15  -1-26.9207 75.3125   3
  -2 -15   1 38.7010 56.8528   3
   2 -15  -1 10.0520 31.9816   1
   2  15  -1-53.4503 63.6836   2
   1  15  -1 126.620 35.0636   1
  -1  15   1 51.7823 59.4412   2
   1  15  -1 127.782 64.9156   2
  -1 -15   1 115.458 33.8943   1
  -1 -15   1 119.438 64.5499   3
   1 -15  -1 200.624 73.1270   3
   1 -15  -1 107.372 28.3979   1
   0 -15   1 63.3796 64.6682   3
   0 -15  -1-28.8027 62.0169   3
   0 -15   1 34.7786 36.8731   1
   0  15  -1 59.9450 39.9354   1
   0  15  -1-13.6512 54.7700   2
   0  15   1 60.2451 55.5247   2
   1 -15   1 459.727 92.3607   3
   1  15   1 481.012 92.6116   2
   1 -15   1 454.931 60.6641   1
  -1 -15  -1 474.949 92.7095   3
   2 -15   1 1822.15 153.516   3
   2  15   1 1731.38 146.095   2
  -2 -15  -1 1806.32 146.128   3
   2 -15   1 1880.78 125.335   1
  -3 -15  -1 3249.41 193.396   3
   3 -15   1 3223.30 178.894   1
   3  15   1 3595.91 214.095   2
   3 -15   1 2918.56 202.841   3
   4 -15   1 21.3356 82.7081   3
   4  15   1-22.0498 67.8969   2
   4 -15   1-8.42887 58.9410   1
  -4 -15  -1 27.8085 63.9013   3
   5 -15   1 56.9563 70.0621   1
   5 -15   1-7.99307 82.4297   3
   5  15   1 97.7357 84.4567   2
  -5 -15  -1-32.5622 60.6127   3
   6 -15   1 139.042 96.1841   3
   6 -15   1 47.9189 85.1991   1
  -6 -15  -1 141.970 74.8702   3
   6  15   1-55.4653 77.9019   2
   7 -15   1 109.480 87.8715   3
   7  15   1 102.211 78.9724   2
  -7 -15  -1 174.639 76.6868   3
   7 -15   1 11.5597 73.7179   1
  -8 -15  -1 243.898 82.8073   3
   8  15   1 275.760 104.092   2
   8 -15   1 307.336 107.681   1
   8 -15   1 81.2382 98.2292   3
   9 -15   1-97.1174 103.658   1
   9 -15   1 159.760 118.605   3
  -9 -15  -1 165.736 77.8671   3
   9  15   1 49.2808 88.7992   2
 -10 -15  -1 179.327 77.3348   3
  10  15   1 258.886 105.896   2
  10 -15   1 277.726 115.568   1
  11  15   1-93.1399 110.100   2
  11 -15   1-231.637 117.938   1
  12  15   1 236.340 107.000   2
  13  16  -1 93.8763 101.463   2
  12  16  -1 276.451 120.921   2
  12 -16  -1 260.420 131.927   1
  11 -16  -1 487.372 135.120   3
  11  16  -1 546.096 130.351   2
  11 -16  -1 361.387 127.422   1
  10 -16  -1 694.294 137.923   1
  10  16  -1 714.471 138.538   2
  10 -16  -1 905.593 165.066   3
   9 -16  -1 1651.90 176.604   1
   9 -16  -1 1878.60 196.476   3
   9  16  -1 1812.38 186.459   2
   8 -16  -1 38.5016 91.6063   3
   8 -16  -1 23.4398 67.1481   5
   8  16  -1 15.0426 79.9735   2
   8 -16  -1-69.4418 78.4283   1
  -8 -16   1 41.4532 60.6280   3
   7 -16  -1 1160.66 159.235   3
   7  16  -1 1606.31 167.003   2
   7 -16  -1 1292.63 142.571   1
   7  16  -1 1281.41 128.301   4
  -7 -16   1 1246.93 122.575   3
   6 -16  -1 462.226 117.857   3
  -6  16   1 383.165 72.1946   2
   6  16  -1 454.080 105.879   2
   6 -16  -1 418.141 95.7560   1
  -6 -16   1 443.211 86.5284   3
   6  16  -1 760.514 105.463   4
   5 -16  -1 85.1516 61.9037   1
  -5  16   1 55.4135 50.6169   2
   5  16  -1 23.3812 73.1984   2
   5  16  -1 46.0724 71.1593   4
  -5 -16   1 44.0093 57.4104   3
   5 -16  -1 13.4382 86.0155   3
   4 -16  -1 467.057 74.5135   1
   4 -16  -1 274.266 94.9512   3
  -4  16   1 518.306 82.0935   2
   4  16  -1 353.918 88.7560   2
  -4 -16   1 287.387 70.0802   3
  -3 -16   1 999.512 110.765   3
  -3  16   1 845.774 96.2404   2
   3 -16  -1 1128.65 146.573   3
   3  16  -1 945.438 122.763   2
   3 -16  -1 1003.61 87.1706   1
   2 -16  -1 104.652 85.2340   3
   2 -16  -1 72.0256 37.4830   1
  -2  16   1-116.106 67.4316   2
   2  16  -1 161.030 83.8027   2
  -2 -16   1 93.5075 65.5755   3
  -1 -16   1 50.5779 65.4608   3
  -1 -16   1 35.1488 36.1664   1
   1 -16  -1 35.7258 22.6637   1
   1  16  -1 8.31391 30.9082   1
   1 -16  -1 139.744 83.0179   3
  -1  16   1 4.62514 58.5694   2
   1  16  -1-54.3517 62.2486   2
   0  16  -1 355.399 87.0516   2
   0  16   1 498.604 88.2072   2
   0 -16   1 397.821 55.8521   1
   0 -16  -1 277.787 86.8709   3
   0 -16   1 352.264 87.0144   3
   1 -16   1 69.4898 53.6833   1
   1 -16   1 26.5691 69.4790   3
   1  16   1 25.2017 60.3496   2
  -1 -16  -1-136.797 80.2091   3
   2  16   1 156.610 73.6107   2
   2 -16   1 103.842 52.1736   1
  -2 -16  -1 127.238 71.9722   3
   2 -16   1 121.769 84.4431   3
  -3 -16  -1 78.3162 67.3742   3
   3  16   1 63.7369 75.3067   2
   3 -16   1-23.4620 55.9956   1
   3 -16   1 71.8753 86.0722   3
   4  16   1 4062.48 243.384   2
  -4 -16  -1 4172.07 230.648   3
   4 -16   1 4464.52 226.007   1
   4 -16   1 4314.00 255.773   3
  -5 -16  -1 35.0098 64.8932   3
   5 -16   1 57.0105 74.8238   1
   5 -16   1 45.0350 86.7813   3
   6  16   1 395.339 107.114   2
  -6 -16  -1 713.892 112.197   3
   6 -16   1 511.465 101.700   1
   6 -16   1 554.160 126.189   3
   7 -16   1 126.256 91.7202   1
   7 -16   1 102.917 89.1288   3
   7  16   1 16.9377 81.0483   2
  -7 -16  -1 98.5557 68.3580   3
   8  16   1-19.8172 83.4066   2
   8 -16   1 9.70050 98.0026   3
   8 -16   1-60.0318 85.8021   1
  -8 -16  -1 88.9484 70.8928   3
   9 -16   1 477.722 131.843   3
  -9 -16  -1 375.929 98.0526   3
   9 -16   1 300.789 117.158   1
   9  16   1 327.149 116.335   2
  10 -16   1 440.927 121.373   1
  10  16   1 262.638 104.934   2
 -10 -16  -1 121.055 77.5517   3
  11  16   1 69.1985 93.2008   2
  11 -16   1 172.463 124.163   1
  12  17  -1 73.3429 122.038   2
  12 -17  -1 98.8817 124.147   1
  11 -17  -1 579.772 144.707   3
  11 -17  -1 340.594 114.258   1
  11  17  -1 470.302 121.591   2
  10 -17  -1 278.336 107.280   1
  10  17  -1 425.882 125.238   2
  10 -17  -1 446.366 144.396   3
   9 -17  -1 332.571 119.263   1
   9 -17  -1 185.819 102.914   3
   9  17  -1 238.742 100.888   2
  -8 -17   1 424.695 91.3426   3
   8 -17  -1 564.335 109.496   1
   8  17  -1 412.671 110.668   2
   8 -17  -1 433.650 119.265   3
   7  17  -1 4993.75 295.857   2
  -7 -17   1 5688.52 266.895   3
   7 -17  -1 5800.75 290.866   1
   7 -17  -1 5484.83 315.429   3
   6 -17  -1 137.636 69.1387   1
   6  17  -1 80.0283 77.6933   2
   6 -17  -1 188.733 105.330   3
  -6  17   1 227.656 66.7686   2
  -6 -17   1 147.863 64.6311   3
  -5 -17   1 1320.44 127.685   3
   5 -17  -1 1461.51 126.523   1
   5  17  -1 1181.99 140.977   2
  -5  17   1 1446.10 126.583   2
   5 -17  -1 1528.52 168.495   3
   4  17  -1 1767.40 161.588   2
   4 -17  -1 1672.12 169.143   3
  -4 -17   1 2141.49 156.176   3
   4 -17  -1 1883.12 130.655   1
  -4  17   1 1719.63 133.806   2
  -3 -17   1 2888.11 181.780   3
  -3  17   1 2577.65 168.883   2
   3 -17  -1 2532.52 202.041   3
   3 -17  -1 2737.41 141.645   1
   3  17  -1 2816.02 198.143   2
   2  17  -1 837.224 117.488   2
   2 -17  -1 659.747 120.353   3
  -2  17   1 599.183 91.7775   2
  -2 -17   1 797.328 106.240   3
   2 -17  -1 884.661 74.3380   1
   1 -17  -1 621.749 48.1020   1
  -1  17   1 675.322 104.908   2
   1 -17  -1 748.269 114.343   3
   1  17  -1 531.331 103.948   2
  -1 -17   1 392.365 91.7027   3
  -1 -17   1 586.033 58.9355   1
   0 -17   1 1105.61 129.410   3
   0  17  -1 1207.52 129.002   2
   0 -17  -1 1451.99 141.699   3
   0  17   1 998.771 125.165   2
   0 -17   1 1120.26 84.9575   1
   1 -17   1 334.781 98.8243   3
   1 -17   1 464.947 65.3780   1
   1  17   1 391.139 90.8161   2
  -1  17  -1 425.650 95.4018   2
  -1 -17  -1 484.412 92.7850   3
   2  17   1 1906.31 162.503   2
  -2 -17  -1 1866.20 155.502   3
   2 -17   1 1904.74 130.479   1
   2 -17   1 1796.89 162.217   3
   3 -17   1 648.240 116.625   3
  -3 -17  -1 770.338 115.725   3
   3 -17   1 740.564 99.5724   1
   3  17   1 773.568 121.764   2
   4 -17   1 8190.03 373.613   3
   4  17   1 7943.52 357.388   2
   4 -17   1 8382.17 331.428   1
  -4 -17  -1 8551.25 344.979   3
   5 -17   1 5136.61 289.526   3
  -5 -17  -1 4869.87 255.754   3
   5 -17   1 4927.66 257.880   1
   5  17   1 4529.13 281.756   2
   6  17   1 1502.56 172.105   2
   6 -17   1 1529.65 160.126   1
  -6 -17  -1 1768.39 165.101   3
   6 -17   1 1961.26 188.280   3
   7  17   1 162.262 89.6312   2
   7 -17   1 301.386 113.190   1
   7 -17   1 363.264 108.871   3
  -7 -17  -1 273.729 92.8135   3
   8 -17   1 796.800 142.855   1
   8  17   1 983.467 149.563   2
   8 -17   1 880.880 150.414   3
  -8 -17  -1 805.554 125.543   3
   9  17   1 54.4728 106.326   2
   9 -17   1 100.532 103.137   3
  -9 -17  -1 137.604 83.3496   3
   9 -17   1 184.017 99.0285   1
  10  17   1 59.6384 104.304   2
  10 -17   1 37.1737 97.6977   1
  11  17   1 25.0305 93.4943   2
  11 -17   1 91.8497 95.7264   1
  12 -18  -1 1529.95 214.147   1
  11 -18  -1 1458.35 206.332   3
  11 -18  -1 1422.03 192.411   1
  11  18  -1 1451.41 192.830   2
  10 -18  -1 449.821 133.711   3
  10 -18  -1 182.985 99.5869   1
  10  18  -1 217.322 97.6703   2
   9 -18  -1 1664.70 183.837   1
   9  18  -1 2024.76 207.588   2
   9 -18  -1 2123.64 221.980   3
   8 -18  -1 3704.96 247.592   1
   8 -18  -1 3598.47 274.812   3
   8  18  -1 3229.82 247.049   2
   7 -18  -1 626.408 111.797   1
  -7 -18   1 822.597 112.114   3
   7 -18  -1 947.389 149.398   3
   7  18  -1 784.220 130.728   2
  -6 -18   1 9.16372 59.8987   3
   6 -18  -1-78.5087 73.9391   1
   6  18  -1-58.1318 87.8320   2
  -6  18   1-24.4037 58.2923   2
   5  18  -1 84.7935 80.4956   2
   5 -18  -1-18.9464 104.867   3
  -5  18   1 5.56049 61.7978   2
   5 -18  -1-41.7884 60.3494   1
  -5 -18   1-11.0029 62.4660   3
   4 -18  -1-120.349 91.1609   3
  -4  18   1 30.9068 61.7075   2
  -4 -18   1 50.7925 63.4964   3
   4 -18  -1-4.11078 54.0100   1
   4  18  -1-51.2199 82.0015   2
   3 -18  -1 1576.08 170.543   3
  -3  18   1 1726.45 141.822   2
  -3 -18   1 1659.02 151.367   3
   3  18  -1 1420.06 149.029   2
   3 -18  -1 1692.35 113.081   1
   2 -18  -1 883.625 141.969   3
  -2 -18   1 562.393 97.9872   3
  -2  18   1 624.782 102.238   2
   2  18  -1 772.215 115.232   2
   2 -18  -1 686.533 67.3247   1
   1  18  -1 148.059 85.3741   2
  -1 -18   1 147.389 86.1395   3
   1 -18  -1 176.493 91.5891   3
  -1  18   1 118.384 78.3638   2
   0 -18   1 369.154 91.0240   3
   0  18   1 339.449 86.3858   2
   0 -18  -1 290.698 84.4720   3
   0 -18   1 358.529 53.7360   1
   0  18  -1 337.176 96.1344   2
  -1 -18  -1 92.2342 72.5135   3
  -1  18  -1-44.4330 73.6707   2
   1 -18   1 27.9190 47.6333   1
   1 -18   1 12.2554 81.6888   3
   1  18   1 8.41494 74.7196   2
  -2  18  -1-13.1735 69.1558   2
   2 -18   1 71.7336 50.8996   1
  -2 -18  -1 215.363 84.4557   3
   2 -18   1 139.607 96.1482   3
   2  18   1 234.220 85.3393   2
   3 -18   1 555.490 113.416   3
  -3 -18  -1 659.809 110.712   3
   3 -18   1 646.050 92.9010   1
   3  18   1 511.606 113.874   2
   4 -18   1 81.5517 90.0304   3
  -4 -18  -1 25.0355 79.8121   3
   4  18   1 26.8898 77.9161   2
   4 -18   1 106.072 72.7399   1
   5  18   1 1190.23 153.334   2
   5 -18   1 1404.38 139.281   1
   5 -18   1 1121.37 154.391   3
  -5 -18  -1 1511.28 153.664   3
   6 -18   1 1368.81 153.833   1
   6 -18   1 1196.80 163.366   3
   6  18   1 1450.72 172.895   2
  -6 -18  -1 1544.09 152.629   3
   7 -18   1-2.52814 88.4311   1
  -7 -18  -1 9.30759 69.0157   3
   7 -18   1 173.290 99.6803   3
   7  18   1 150.815 97.1173   2
   8 -18   1-12.1235 101.934   3
  -8 -18  -1-28.5682 74.9412   3
   8  18   1 114.752 99.6976   2
   8 -18   1-117.704 105.778   1
   9 -18   1 350.269 125.817   1
  -9 -18  -1 152.614 92.2361   3
   9  18   1 391.886 123.940   2
   9 -18   1 498.365 126.749   3
  10  18   1-53.6721 92.3561   2
  10 -18   1 68.8259 111.947   1
  11 -19  -1 498.426 150.065   1
  11  19  -1 663.678 145.787   2
  10 -19  -1 730.614 139.859   1
  10  19  -1 1197.73 182.809   2
  10 -19  -1 639.533 146.581   3
   9 -19  -1 274.376 109.423   1
   9  19  -1 134.561 99.8329   2
   9 -19  -1 51.9779 111.213   3
   8 -19  -1 809.164 158.990   3
   8  19  -1 864.932 148.498   2
   8 -19  -1 716.316 128.567   1
   7 -19  -1 2400.68 195.381   1
   7 -19  -1 2735.79 236.847   3
  -7 -19   1 2686.01 191.102   3
   7  19  -1 2679.41 231.332   2
   6 -19  -1 2855.14 239.594   3
   6  19  -1 3002.75 235.743   2
  -6  19   1 2976.36 184.842   2
   6 -19  -1 2661.57 188.497   1
  -6 -19   1 2599.80 185.641   3
   5  19  -1 1093.27 143.849   2
  -5 -19   1 1059.99 132.691   3
   5 -19  -1 1060.42 152.796   3
  -5  19   1 998.451 109.350   2
   5 -19  -1 1230.15 124.642   1
   4 -19  -1 3289.95 243.023   3
   4  19  -1 2375.99 198.868   2
  -4  19   1 2671.28 175.652   2
   4 -19  -1 2335.98 152.617   1
  -4 -19   1 2356.88 174.299   3
  -3  19   1 2982.90 193.252   2
   3  19  -1 2918.32 215.087   2
  -3 -19   1 2970.72 196.599   3
   3 -19  -1 2885.90 231.032   3
   2  19  -1 136.955 89.5023   2
  -2  19   1 405.067 94.6349   2
  -2 -19   1 315.314 101.230   3
   2 -19  -1 393.766 117.250   3
   1  19  -1 803.834 120.318   2
  -1  19   1 682.012 112.539   2
  -1 -19   1 830.919 121.800   3
   1 -19  -1 777.373 130.014   3
   0 -19  -1 254.773 95.6985   3
   0 -19   1 246.429 92.6294   3
   0  19   1 100.279 71.0881   2
   0  19  -1 76.9001 74.5141   2
  -1 -19  -1-52.1406 77.1826   3
   1 -19   1-6.79730 79.5638   3
  -1  19  -1 43.9585 67.4834   2
   1 -19   1 47.1700 44.1053   1
   1  19   1-3.66728 72.5127   2
  -2 -19  -1 1231.93 140.562   3
   2  19   1 1244.65 153.762   2
   2 -19   1 1020.49 131.379   3
  -2  19  -1 1449.98 143.907   2
   2 -19   1 1294.05 111.849   1
   3  19   1 4688.65 276.222   2
  -3 -19  -1 5119.58 272.858   3
   3 -19   1 5369.18 299.002   3
   3 -19   1 5008.30 238.393   1
  -4 -19  -1 6806.90 321.897   3
   4 -19   1 6893.72 298.066   1
   4  19   1 6486.96 336.476   2
   4 -19   1 6587.30 343.021   3
   5 -19   1 2090.93 176.875   1
  -5 -19  -1 2507.49 196.329   3
   5 -19   1 2514.45 223.942   3
   5  19   1 1912.33 194.794   2
   6 -19   1 1099.33 161.674   3
   6  19   1 819.959 146.335   2
   6 -19   1 1019.22 138.531   1
  -6 -19  -1 1085.02 141.056   3
   7 -19   1 3547.60 250.579   1
   7 -19   1 3845.66 281.996   3
   7  19   1 3853.70 278.029   2
  -7 -19  -1 3435.90 235.755   3
   8 -19   1 1355.96 188.294   3
   8 -19   1 1800.69 190.861   1
  -8 -19  -1 1663.33 172.819   3
   8  19   1 1683.80 201.623   2
   9 -19   1 413.917 132.860   1
   9  19   1 281.008 113.388   2
   9 -19   1 104.041 105.453   3
  10 -19   1 336.089 119.075   1
  10  19   1 482.952 136.984   2
  11 -20  -1 613.289 154.868   1
  10 -20  -1 595.835 140.402   1
  10  20  -1 673.355 150.492   2
   9 -20  -1 2.76169 105.639   3
   9 -20  -1-65.8613 98.9133   1
   8 -20  -1 341.443 129.829   3
   8 -20  -1 409.671 112.212   1
   8  20  -1 298.716 104.174   2
   7 -20  -1 565.107 114.380   1
   7  20  -1 661.032 127.652   2
   7 -20  -1 684.168 153.246   3
   6 -20  -1 127.952 114.595   3
   6  20  -1 218.298 99.0395   2
  -6 -20   1-79.8157 72.3582   3
  -5  20   1 64.0343 67.9781   2
   5  20  -1 199.350 97.4341   2
   5 -20  -1 73.2960 105.358   3
  -5 -20   1 198.034 80.7184   3
   4 -20  -1-126.531 113.610   3
   4  20  -1 67.5741 90.6493   2
  -4  20   1 14.0426 76.4963   2
  -4 -20   1 74.1781 78.7769   3
   3 -20  -1 934.948 144.505   3
  -3 -20   1 933.759 120.787   3
   3  20  -1 860.056 142.287   2
  -3  20   1 1053.16 128.394   2
   2  20  -1 141.646 82.1092   2
  -2 -20   1 253.753 94.3699   3
  -2  20   1 226.502 80.5321   2
   2 -20  -1 143.080 95.7169   3
  -1  20   1 435.894 93.9266   2
  -1 -20   1 553.259 116.863   3
   1 -20  -1 481.222 115.761   3
   1  20  -1 564.287 104.023   2
   0  20  -1 387.286 102.709   2
   0  20   1 363.432 94.3681   2
   0 -20   1 263.611 100.274   3
   0 -20  -1 428.247 97.9046   3
   1 -20   1 372.081 94.1968   3
  -1 -20  -1 439.731 113.515   3
   1  20   1 510.157 113.050   2
  -1  20  -1 323.155 91.0045   2
   2  20   1 76.9310 80.3949   2
  -2 -20  -1 71.5549 76.2719   3
  -2  20  -1 123.669 83.0326   2
   2 -20   1 88.8206 99.0641   3
  -3  20  -1 195.524 84.0821   2
   3 -20   1 152.994 67.6535   1
  -3 -20  -1 47.0787 84.1379   3
   3 -20   1 87.4432 95.4036   3
   3  20   1 9.81920 84.5409   2
   4 -20   1 129.975 77.0236   1
   4  20   1 109.260 85.2108   2
  -4 -20  -1 98.3974 83.3757   3
   4 -20   1 169.102 99.2628   3
  -5 -20  -1-43.9204 83.1343   3
   5 -20   1 44.7808 68.8351   1
   5 -20   1 169.688 108.661   3
   5  20   1 185.301 97.5319   2
   6 -20   1-3.45584 76.6007   1
  -6 -20  -1-101.672 79.6612   3
   6  20   1 66.2839 103.667   2
   6 -20   1-17.9875 99.4658   3
   7 -20   1-69.6204 85.3916   1
   7  20   1-117.829 107.565   2
  -7 -20  -1-19.2553 74.5456   3
   7 -20   1-37.5161 89.2262   3
   8 -20   1-1.71238 115.756   3
   8 -20   1 22.2275 97.4988   1
   8  20   1-162.243 114.585   2
  -8 -20  -1-96.4325 90.9556   3
   9 -20   1 92.2732 111.421   1
   9  20   1 151.130 104.457   2
  10 -20   1 103.701 104.802   1
   9 -21  -1-33.0118 115.943   3
   9  21  -1 6.55010 100.636   2
   8 -21  -1-70.8262 111.890   3
   8  21  -1 131.057 103.233   2
   7  21  -1-14.3296 98.7743   2
   7 -21  -1 8.87230 107.039   3
   6  21  -1 2.07278 87.9888   2
  -6 -21   1 5.46962 74.9012   3
   6 -21  -1 73.7415 108.194   3
  -5 -21   1 339.081 94.0402   3
   5 -21  -1 366.253 126.057   3
  -5  21   1 261.852 82.6422   2
   5  21  -1 383.778 120.567   2
  -4 -21   1 40.3328 79.7797   3
   4  21  -1 222.366 100.306   2
   4 -21  -1 110.998 108.633   3
  -4  21   1 335.034 89.3169   2
  -3  21   1-81.8770 81.5852   2
  -3 -21   1 6.15202 77.1169   3
   3 -21  -1-32.7603 108.051   3
   3  21  -1-46.1375 90.2525   2
  -2  21   1 69.9089 70.5870   2
   2 -21  -1 7.26294 92.7676   3
  -2 -21   1 114.720 92.4170   3
   2  21  -1 29.0786 82.4659   2
   1  21  -1-9.95811 81.7276   2
  -1  21   1-129.018 91.9559   2
  -1 -21   1-79.8006 93.4855   3
   1 -21  -1 173.930 107.688   3
   0 -21   1 1179.59 143.950   3
   0  21   1 1275.79 150.309   2
   0  21  -1 1440.86 160.613   2
   0 -21  -1 1470.11 163.840   3
  -1 -21  -1 97.5697 84.2601   3
   1 -21   1-50.9162 91.0644   3
  -1  21  -1 2.97462 78.5854   2
   1  21   1 67.7170 83.8257   2
  -2  21  -1 3530.61 232.971   2
   2 -21   1 3003.86 224.887   3
   2  21   1 3134.48 236.848   2
  -2 -21  -1 3049.94 222.240   3
   3 -21   1-7.51677 89.7631   3
  -3 -21  -1 43.2748 77.3556   3
  -3  21  -1-79.9811 75.2117   2
   3  21   1 67.7197 85.8404   2
   4  21   1 69.0332 91.4994   2
  -4  21  -1 91.8996 78.6889   2
   4 -21   1 17.5383 93.8441   3
  -4 -21  -1-77.1223 79.1848   3
  -5 -21  -1 40.0843 78.3946   3
   5  21   1 39.6366 98.7134   2
   5 -21   1 164.910 117.656   3
  -6 -21  -1 217.928 89.4281   3
   6 -21   1 21.9221 82.7591   1
   6  21   1 205.415 109.776   2
   6 -21   1-65.5979 123.043   3
   7 -21   1 324.717 125.436   3
   7  21   1 255.000 124.511   2
  -7 -21  -1 16.5608 76.5735   3
   7 -21   1 53.4443 81.2236   1
   8  21   1 151.175 111.600   2
   8 -21   1 168.550 114.341   1
   8 -21   1 51.4740 110.050   3
   9 -21   1 189.543 102.126   1
  10 -21   1-27.8452 127.192   1
   8  22  -1 850.626 159.404   2
   8 -22  -1 653.582 154.433   3
   7 -22  -1 423.360 140.851   3
   7  22  -1 223.941 112.305   2
   6 -22  -1 477.185 125.550   3
   6  22  -1 637.719 140.110   2
  -5 -22   1 323.188 94.0280   3
   5  22  -1 470.452 115.399   2
  -5  22   1 174.863 88.8665   2
   5 -22  -1 463.636 143.954   3
  -4  22   1 46.0381 64.1124   2
   4 -22  -1 159.728 101.716   3
  -4 -22   1 172.297 91.1026   3
   4  22  -1 303.526 115.047   2
   3 -22  -1 226.975 94.8590   3
   3  22  -1 55.4665 85.8632   2
  -3  22   1 107.014 76.1882   2
  -3 -22   1 177.701 86.9535   3
  -2 -22   1 983.919 144.470   3
  -2  22   1 1128.49 138.491   2
   2  22  -1 1185.03 159.478   2
   2 -22  -1 973.661 162.722   3
  -1  22   1 45.4748 72.8276   2
   1 -22  -1-145.379 113.897   3
   1  22  -1-25.0232 94.0516   2
  -1 -22   1 5.77885 85.3047   3
   0  22   1 133.686 94.4316   2
   0 -22  -1 145.074 101.751   3
   0 -22   1-6.39459 98.9775   3
   0  22  -1-47.8926 83.7308   2
  -1 -22  -1-39.5606 91.8593   3
   1  22   1 21.1907 89.1296   2
  -1  22  -1 94.8593 87.6858   2
   1 -22   1 72.8113 90.0454   3
  -2 -22  -1 322.356 107.611   3
   2 -22   1 225.969 121.338   3
   2  22   1 103.660 92.0048   2
  -2  22  -1 110.593 84.3713   2
   3  22   1 105.691 86.8581   2
   3 -22   1-55.4003 106.645   3
  -3 -22  -1 186.069 95.7364   3
  -3  22  -1 89.5397 84.7213   2
   4 -22   1 902.256 149.144   3
  -4 -22  -1 676.583 126.940   3
   4  22   1 665.527 137.869   2
  -4  22  -1 745.837 125.530   2
   5  22   1 784.138 153.207   2
  -5  22  -1 702.622 117.724   2
  -5 -22  -1 408.047 97.6419   3
   5 -22   1 779.739 150.560   3
   6 -22   1 393.661 132.467   3
  -6 -22  -1 405.167 112.817   3
   6  22   1 607.146 140.303   2
  -7 -22  -1 46.8227 87.1789   3
   7  22   1 339.691 132.978   2
   7 -22   1 143.058 98.2443   3
   8  23  -1 384.821 129.342   2
   7  23  -1 504.888 140.802   2
   7 -23  -1 491.083 145.293   3
   6 -23  -1 1340.91 188.725   3
   6  23  -1 940.182 168.905   2
  -5 -23   1 3438.36 240.044   3
   5  23  -1 3200.92 261.345   2
   5 -23  -1 3311.03 275.566   3
   4 -23  -1 2248.97 220.202   3
  -4 -23   1 1790.80 177.843   3
  -4  23   1 2204.83 189.329   2
   4  23  -1 2079.55 213.487   2
  -3  23   1 2541.98 200.038   2
   3  23  -1 2976.53 240.304   2
   3 -23  -1 2915.52 245.581   3
  -3 -23   1 2598.66 214.233   3
  -2 -23   1 4053.11 265.161   3
   2 -23  -1 4174.73 290.319   3
   2  23  -1 4163.64 282.939   2
  -2  23   1 4058.04 260.844   2
  -1 -23   1 3475.60 251.869   3
   1 -23  -1 3684.18 270.665   3
  -1  23   1 3283.12 238.047   2
   1  23  -1 3541.95 251.899   2
   0  23   1 3439.87 247.020   2
   0 -23   1 2912.91 233.141   3
   0 -23  -1 3610.30 257.669   3
   0  23  -1 3302.45 240.614   2
   1 -23   1 2065.48 206.006   3
   1  23   1 2170.73 198.919   2
  -1  23  -1 1950.22 189.362   2
  -1 -23  -1 2058.91 206.492   3
  -2 -23  -1 7677.12 376.989   3
   2 -23   1 7194.63 377.033   3
  -2  23  -1 7093.64 356.072   2
   2  23   1 6972.11 367.454   2
  -3  23  -1 3444.62 239.607   2
  -3 -23  -1 2921.23 231.189   3
   3 -23   1 3473.68 268.654   3
   3  23   1 3516.65 263.675   2
  -4 -23  -1 2449.73 214.876   3
   4 -23   1 2618.45 247.836   3
   4  23   1 2908.52 247.169   2
  -4  23  -1 2948.39 224.538   2
   5 -23   1 2637.00 248.741   3
  -5  23  -1 2381.12 201.929   2
  -5 -23  -1 2026.34 200.071   3
   5  23   1 2514.07 237.835   2
  -6 -23  -1 1879.96 198.065   3
   6 -23   1 2292.35 239.904   3
   6  23   1 2191.01 226.539   2
   7 -23   1 1078.36 183.533   3
   6  24  -1 332.419 111.805   2
   6 -24  -1 444.354 133.612   3
   5  24  -1 1539.07 200.771   2
   5 -24  -1 1264.68 187.506   3
  -4 -24   1 1170.29 154.287   3
   4 -24  -1 1437.44 186.708   3
  -4  24   1 1402.58 158.595   2
   4  24  -1 1588.81 193.885   2
  -3 -24   1 60.0422 85.2160   3
   3  24  -1 180.441 111.972   2
   3 -24  -1 154.586 126.729   3
  -3  24   1 279.331 100.103   2
  -2 -24   1 502.003 127.999   3
   2  24  -1 256.485 104.385   2
  -2  24   1 293.428 105.119   2
   2 -24  -1 316.941 133.056   3
   1 -24  -1 459.496 123.319   3
  -1 -24   1 440.307 130.064   3
   1  24  -1 255.621 101.732   2
  -1  24   1 472.739 109.627   2
   0  24  -1 402.664 113.185   2
   0 -24   1 428.247 121.413   3
   0 -24  -1 509.424 137.788   3
   0  24   1 440.182 122.623   2
  -1  24  -1 214.482 103.707   2
   1  24   1 355.866 118.103   2
   1 -24   1 138.739 103.967   3
  -1 -24  -1 440.645 107.628   3
  -2 -24  -1 41.9768 91.7677   3
   2  24   1 301.603 124.645   2
  -2  24  -1 356.902 118.218   2
   2 -24   1 217.784 102.033   3
   3  24   1 150.295 86.6369   2
   3 -24   1 212.336 115.723   3
  -3  24  -1 115.466 85.2166   2
  -3 -24  -1 194.042 108.068   3
  -4  24  -1 328.308 105.938   2
  -4 -24  -1 211.484 107.280   3
   4 -24   1 103.490 101.415   3
   4  24   1 424.347 128.787   2
  -5 -24  -1 75.7498 93.2523   3
   5 -24   1-92.6552 106.661   3
   5  24   1 155.455 113.134   2
   6  24   1-85.4067 93.8119   2
   6 -24   1 99.1278 124.151   3
  -6 -24  -1-129.295 92.0974   3
   5 -25  -1 213.508 132.643   3
   5  25  -1 646.514 144.082   2
   4 -25  -1 468.596 134.417   3
  -4  25   1 591.897 131.274   2
   4  25  -1 786.223 147.790   2
  -4 -25   1 603.141 140.003   3
   3 -25  -1 487.297 142.019   3
  -3 -25   1 375.897 129.186   3
   3  25  -1 738.374 149.137   2
  -3  25   1 507.574 114.925   2
  -2 -25   1 931.988 156.529   3
   2 -25  -1 1083.42 171.872   3
  -2  25   1 841.564 136.026   2
   2  25  -1 952.518 156.311   2
   1 -25  -1 1007.80 165.340   3
  -1 -25   1 1035.88 155.782   3
  -1  25   1 1158.94 152.551   2
   1  25  -1 1140.01 166.719   2
   0 -25  -1 635.478 148.575   3
   0  25  -1 691.269 128.758   2
   0 -25   1 787.825 150.533   3
   0  25   1 640.291 138.841   2
   1 -25   1 757.063 148.932   3
   1  25   1 812.120 145.713   2
  -1  25  -1 831.964 142.857   2
  -1 -25  -1 874.491 152.227   3
  -2  25  -1 825.346 138.107   2
   2  25   1 980.570 156.212   2
  -2 -25  -1 711.509 142.420   3
   2 -25   1 885.242 159.629   3
   3  25   1 1268.71 181.222   2
  -3  25  -1 951.686 146.286   2
   3 -25   1 1043.96 181.299   3
  -3 -25  -1 813.115 141.727   3
   4 -25   1 352.514 122.908   3
  -4  25  -1 516.456 124.397   2
  -4 -25  -1 246.157 104.750   3
   4  25   1 328.611 120.812   2
   5 -25   1 306.871 144.908   3
  -5 -25  -1 322.469 125.626   3
   4 -26  -1 314.514 129.708   3
   4  26  -1 292.663 120.386   2
  -3  26   1 500.806 118.290   2
   3 -26  -1 589.875 163.721   3
  -3 -26   1 435.405 135.478   3
   3  26  -1 481.945 138.733   2
   2  26  -1 482.710 129.839   2
   2 -26  -1 236.538 127.743   3
  -2  26   1 166.624 90.3240   2
  -2 -26   1 288.643 121.472   3
   1  26  -1 182.203 117.552   2
  -1 -26   1 46.5220 103.083   3
   1 -26  -1 262.556 122.038   3
  -1  26   1 4.21700 86.6721   2
   0 -26   1 35.4681 106.427   3
   0 -26  -1 148.086 113.393   3
   0  26   1 223.772 105.584   2
   0  26  -1 314.706 114.540   2
   1 -26   1 11.5248 116.783   3
   1  26   1-60.6124 93.7038   2
  -1 -26  -1 46.0356 104.855   3
  -1  26  -1 129.839 96.9454   2
  -2 -26  -1 406.443 138.551   3
  -2  26  -1 317.270 118.498   2
   2 -26   1 206.172 124.839   3
   2  26   1 300.342 109.286   2
  -3 -26  -1 61.6190 102.033   3
  -3  26  -1 216.212 105.249   2
   3  26   1 85.6994 117.613   2
   3 -26   1 116.215 115.700   3
  -4 -26  -1-44.4701 100.450   3
   4 -26   1 72.1921 122.653   3
  -4  26  -1 163.091 106.584   2
  -5 -26  -1 269.035 117.039   3
  -3 -27   1 361.923 132.293   3
  -3  27   1 433.329 118.228   2
   3 -27  -1 802.922 169.975   3
   2  27  -1 555.948 134.163   2
  -2  27   1 343.566 111.829   2
   2 -27  -1 493.587 145.926   3
  -2 -27   1 158.633 106.320   3
   1 -27  -1 846.247 173.318   3
  -1 -27   1 537.698 144.296   3
  -1  27   1 728.709 146.275   2
   1  27  -1 832.294 159.358   2
   0  27  -1 1166.61 178.055   2
   0 -27   1 1202.15 186.915   3
   0  27   1 991.049 155.870   2
   0 -27  -1 1075.38 182.846   3
   1 -27   1 302.185 132.672   3
  -1 -27  -1 432.068 141.385   3
   1  27   1 193.414 106.815   2
  -1  27  -1 325.898 105.613   2
  -2  27  -1 128.080 102.435   2
   2 -27   1 76.2203 119.632   3
   2  27   1 88.3180 98.9552   2
  -2 -27  -1-143.380 126.225   3
   3 -27   1-24.5747 109.744   3
  -3  27  -1 15.5640 91.6830   2
  -3 -27  -1-121.510 118.519   3
  -4 -27  -1 147.343 105.198   3
  -2 -28   1-161.351 129.337   3
  -2  28   1 25.2541 94.4864   2
  -1 -28   1-63.9870 114.722   3
   1 -28  -1-97.6586 120.130   3
  -1  28   1 168.955 109.793   2
   0 -28  -1 32.7105 130.509   3
   0 -28   1 138.858 113.419   3
   0  28  -1 221.662 105.276   2
   0  28   1 148.595 102.513   2
   1 -28   1 211.111 132.658   3
  -1 -28  -1 70.2933 123.240   3
  -1  28  -1 87.2827 104.827   2
  -2  28  -1-52.0610 96.1519   2
  -2 -28  -1-110.174 131.703   3
  -3 -28  -1 23.9534 111.023   3
  -3  28  -1 79.9947 99.7264   2
  -4 -28  -1 224.897 111.920   3
  -2  29   1 1589.01 202.840   2
  -1 -29   1 506.653 150.587   3
  15   0  -2 71.7653 113.995   1
  14   0  -2 867.670 159.225   1
  14   0  -2 895.835 154.510   5
  13   0  -2 1844.93 204.122   1
  13   0  -2 1770.59 194.121   5
  12   0  -2 2327.59 206.752   5
  11   0  -2 284.587 96.4866   5
  10   0  -2 546.019 114.326   5
  10   0  -2 336.871 63.3224   2
   9   0  -2 1792.80 155.793   5
   9   0  -2 1730.19 104.331   2
   8   0  -2 3081.53 128.579   2
  -8   0   2 2829.26 121.456   2
   8   0  -2 2759.57 171.470   5
   7   0  -2 17379.3 503.167   5
  -7   0   2 17735.3 418.063   2
   7   0  -2 17900.5 421.748   2
   6   0  -2 11649.2 369.092   5
  -6   0   2 12333.2 297.000   2
   6   0  -2 12536.9 299.705   2
   5   0  -2 692.043 45.4431   2
   5   0  -2 736.138 83.0150   5
  -5   0   2 714.557 45.0307   2
  -5   0   2 769.327 60.6846   3
   4   0  -2 945.829 57.3368   3
  -4   0   2 955.523 57.2062   3
  -4   0   2 925.454 77.6279   5
   4   0  -2 1223.63 48.2731   2
   4   0  -2 868.815 75.5539   5
  -3   0   2 348788. 6580.22   5
   3   0  -2 325068. 6526.01   3
  -3   0   2 344026. 6526.79   3
   3   0  -2 331676. 6577.43   5
   2   0  -2 26283.9 165.162   3
   2   0  -2 26205.2 265.498   5
  -2   0   2 27591.3 271.695   5
  -1   0   2 14319.3 302.053   1
   1   0  -2 14252.7 289.388   2
   0   0  -2 8174.95 220.778   2
   0   0   2 8573.07 221.132   1
   0   0  -2 9037.61 222.832   1
   0   0   2 8716.53 222.951   2
   1   0   2 21164.1 478.992   1
  -1   0  -2 21721.6 484.921   2
  -1   0  -2 21242.3 479.455   1
   1   0   2 20409.3 482.699   2
  -1   0  -2 21179.4 448.243   4
   2   0   2 1165.04 78.7127   2
  -2   0  -2 1137.28 76.4092   2
   2   0   2 1112.64 75.8570   1
  -2   0  -2 980.976 50.6400   4
  -2   0  -2 1279.21 57.5865   5
   2   0   2 1097.50 52.1778   4
  -2   0  -2 1272.12 83.3934   1
  -3   0  -2 30552.9 653.450   5
   3   0   2 34618.3 640.181   4
   3   0   2 29349.5 699.211   1
   3   0   2 30469.5 697.267   2
   4   0   2 3604.24 175.730   1
   4   0   2 3858.41 123.305   4
   4   0   2 3816.83 144.135   5
   4   0   2 4147.04 175.220   2
  -4   0  -2 4116.60 144.846   5
   5   0   2 2773.14 161.457   1
   5   0   2 2676.67 131.884   5
  -5   0  -2 2647.91 126.577   5
   5   0   2 2800.63 150.265   2
   5   0   2 2777.10 104.605   4
   6   0   2 7511.35 261.967   5
   6   0   2 7542.93 304.892   1
   6   0   2 9248.47 232.070   4
   6   0   2 7708.15 287.678   2
   7   0   2 16202.6 482.919   2
   7   0   2 15665.5 506.067   1
   7   0   2 15167.6 453.225   5
   7   0   2 17301.3 400.801   4
   8   0   2 7339.51 300.774   2
   8   0   2 7747.53 333.550   1
   8   0   2 7981.86 295.940   5
   9   0   2 9881.63 407.556   1
   9   0   2 9788.59 365.187   2
   9   0   2 8707.91 340.984   5
  10   0   2 4303.88 238.562   5
  10   0   2 4645.39 248.982   2
  10   0   2 5078.59 293.671   1
  11   0   2 1400.17 152.735   2
  11   0   2 1600.93 188.501   1
  12   0   2 1607.76 192.992   1
  13   0   2 142.020 115.094   1
  15   1  -2 691.197 155.696   5
  15   1  -2 1092.05 185.655   1
  14   1  -2 855.193 159.422   1
  14  -1  -2 693.180 143.567   5
  14   1  -2 621.094 146.914   5
  14  -1  -2 884.278 151.231   1
  13  -1  -2 1895.31 209.224   1
  13  -1  -2 1649.63 188.120   5
  13   1  -2 1784.15 203.332   1
  13   1  -2 1779.08 199.602   5
  12  -1  -2 59.8370 100.831   5
  12   1  -2 4.51304 93.2611   5
  11  -1  -2 11.7413 86.6499   5
  11   1  -2 55.0253 50.2828   2
  11   1  -2 30.6492 94.9114   5
  10   1  -2 512.138 70.7270   2
  10  -1  -2 571.315 66.1555   2
  10   1  -2 412.363 109.340   5
  10  -1  -2 512.307 105.614   5
   9   1  -2 1341.90 138.601   5
   9  -1  -2 1435.81 135.753   5
   9   1  -2 1230.55 91.1675   2
   9  -1  -2 1338.18 87.4306   2
   8  -1  -2 983.132 68.8002   2
   8   1  -2 1012.81 79.9574   2
   8   1  -2 1046.75 118.680   5
   8  -1  -2 1145.76 112.391   5
  -8   1   2 1067.90 69.4297   2
   7  -1  -2 5294.90 160.135   2
  -7   1   2 5194.12 155.870   2
   7   1  -2 5276.61 178.077   2
   7  -1  -2 4790.35 220.498   5
  -7  -1   2 5034.03 171.381   2
   7   1  -2 5277.17 234.981   5
   6   1  -2 3416.52 128.158   2
  -6   1   2 3318.54 108.146   2
   6  -1  -2 3285.67 169.909   5
  -6  -1   2 3608.58 127.083   2
  -6  -1   2 3686.22 145.068   3
   6  -1  -2 3502.75 111.624   2
   6   1  -2 3265.38 177.371   5
  -5   1   2 2619.86 80.0318   2
   5  -1  -2 2627.40 139.065   5
   5  -1  -2 2439.29 80.5490   2
  -5  -1   2 2789.83 106.807   3
   5  -1  -2 2489.52 114.574   3
   5   1  -2 2556.66 137.900   5
  -5   1   2 2712.80 115.324   3
   5   1  -2 2700.03 99.4509   2
  -4  -1   2 70941.2 1497.92   5
   4  -1  -2 68620.7 1490.74   5
  -4   1   2 69317.4 1491.77   5
   4   1  -2 68006.4 1493.38   5
   4   1  -2 71987.5 1434.57   2
   4  -1  -2 67509.5 1452.82   3
  -4  -1   2 80549.6 1441.45   3
  -4   1   2 71301.1 1455.38   3
   3  -1  -2 36139.1 788.678   5
  -3   1   2 37607.2 790.534   5
  -3  -1   2 36423.1 730.218   3
  -3   1   2 36971.9 753.383   3
   3   1  -2 34925.3 729.225   3
   3   1  -2 35245.5 788.294   5
  -3  -1   2 37121.5 794.277   5
   3  -1  -2 35165.5 753.332   3
   2   1  -2 281.669 39.4466   1
   2  -1  -2 437.839 28.7378   2
  -2  -1   2 524.034 49.7320   5
   2  -1  -2 417.373 32.7347   3
   2   1  -2 444.031 49.1327   5
  -2   1   2 82.1346 15.8825   3
   2  -1  -2 441.017 50.2076   5
   1   1  -2 2815.55 76.2782   5
   1  -1  -2 2712.69 73.6771   2
  -1   1   2 1485.67 60.6776   1
  -1   1   2 16.2567 21.9083   2
  -1  -1   2 1.31056 22.8215   5
  -1  -1   2 2717.44 86.8770   1
   1  -1  -2 2979.51 85.3235   1
   1   1  -2 193.798 36.8200   1
   0   1  -2 42897.6 915.520   2
   0  -1  -2 46378.4 917.732   2
   0   1  -2 43503.7 917.512   1
   0   1   2 43077.7 906.032   1
   0  -1  -2 47072.4 911.415   1
   0   1  -2 42877.8 906.875   4
   0  -1   2 43190.8 920.597   1
   0   1   2 45020.7 916.094   2
   1  -1   2 1265.26 76.1862   2
  -1   1  -2 1342.61 77.1662   1
  -1  -1  -2 1274.97 49.7184   4
   1  -1   2 1382.20 80.7533   1
   1   1   2 1153.45 70.9539   1
   1   1   2 1184.46 75.3048   2
  -1   1  -2 1171.92 62.2672   4
  -1   1  -2 1242.24 73.9778   2
   1  -1   2 1315.82 63.3027   4
  -1  -1  -2 1281.34 71.8754   1
  -1  -1  -2 1353.14 77.1224   2
   2  -1   2 2745.97 119.895   2
  -2  -1  -2 2737.36 101.309   5
   2  -1   2 2576.93 119.960   1
   2  -1   2 2811.29 97.9795   4
   2   1   2 2943.85 124.005   2
  -2  -1  -2 2768.65 121.729   2
   2   1   2 2709.84 116.360   1
  -2   1  -2 3033.05 129.896   1
  -2  -1  -2 2387.85 73.8338   4
  -2   1  -2 2868.33 122.842   2
  -2   1  -2 2702.44 95.7761   4
  -2   1  -2 2724.04 80.8156   5
  -2  -1  -2 2680.20 116.681   1
   3   1   2 5635.43 197.202   2
   3  -1   2 5435.52 161.443   4
  -3  -1  -2 5746.17 175.124   5
  -3   1  -2 5489.02 153.161   5
   3   1   2 5459.19 195.359   1
   3  -1   2 5476.02 193.699   2
   3   1   2 5067.48 132.477   4
   3  -1   2 5797.02 156.246   5
   3  -1   2 5652.03 202.401   1
   4  -1   2 284.485 59.6473   2
   4  -1   2 213.563 71.7042   1
   4   1   2 375.642 70.8556   2
  -4   1  -2 351.445 46.3857   5
   4   1   2 138.324 56.2681   5
  -4  -1  -2 288.052 52.8917   5
   4   1   2 337.068 66.7815   1
   4  -1   2 219.162 45.5026   5
   4  -1   2 303.072 44.7544   4
   4   1   2 354.736 32.2720   4
   5  -1   2 279.557 60.1546   2
   5   1   2 252.104 68.1486   1
   5  -1   2 241.706 44.5473   4
  -5   1  -2 299.556 48.5560   5
   5  -1   2 283.816 50.0502   5
   5   1   2 269.120 31.4115   4
   5  -1   2 399.940 85.7629   1
   5   1   2 267.966 63.2368   5
   5   1   2 330.121 64.4825   2
   6  -1   2 856.416 69.1951   4
   6   1   2 935.580 95.1516   2
   6  -1   2 1092.06 88.5727   5
   6  -1   2 863.860 91.3993   2
   6   1   2 1135.58 96.4814   5
   6   1   2 1075.43 107.318   1
   6   1   2 983.109 55.0797   4
   6  -1   2 1074.34 113.424   1
   7  -1   2 908.424 74.8204   4
   7   1   2 1225.52 107.682   5
   7  -1   2 1116.19 109.622   2
   7   1   2 981.290 112.346   1
   7   1   2 984.666 61.3186   4
   7   1   2 1245.84 116.152   2
   7  -1   2 1134.28 128.385   1
   7  -1   2 1175.64 102.660   5
   8   1   2 1007.99 128.596   1
   8   1   2 1130.90 115.837   5
   8   1   2 1086.74 123.115   2
   8  -1   2 1100.49 134.734   1
   8  -1   2 1276.95 119.619   2
   8  -1   2 1057.20 110.379   5
   9  -1   2 81.3318 84.0719   1
   9   1   2 58.5530 62.6154   2
   9  -1   2 177.943 73.8618   2
   9   1   2 68.8560 78.0940   1
   9   1   2 107.932 68.0435   5
   9  -1   2 63.3020 64.3485   5
  10   1   2 12.0343 72.2843   5
  10   1   2 114.907 79.2950   2
  10  -1   2 156.117 101.374   1
  10   1   2 143.342 82.2675   1
  10  -1   2 240.551 77.3307   2
  11   1   2 221.027 93.9828   2
  11  -1   2 224.835 93.1498   1
  11  -1   2 466.352 101.057   2
  11   1   2 197.744 112.596   1
  12   1   2 135.396 104.999   1
  12  -1   2 70.3303 97.3426   1
  13  -1   2 385.513 145.170   1
  13   1   2 371.089 126.427   1
  15   2  -2 201.922 117.988   5
  15   2  -2 108.436 122.618   1
  14  -2  -2 260.733 128.015   1
  14   2  -2 181.297 116.925   5
  14   2  -2 234.808 130.760   1
  14  -2  -2 175.129 121.587   5
  13   2  -2 25.8935 103.167   5
  13  -2  -2 345.073 127.297   5
  13  -2  -2 190.134 90.0879   1
  12  -2  -2 812.658 136.626   5
  12   2  -2 657.042 150.460   5
  11  -2  -2 195.865 99.4329   5
  11   2  -2 95.3157 54.3363   2
  11   2  -2 42.7427 89.6711   5
  10  -2  -2 892.770 122.581   5
  10   2  -2 856.280 136.761   5
  10  -2  -2 814.101 69.1817   2
  10   2  -2 874.351 91.0407   2
   9   2  -2 166.842 48.0617   2
  -9   2   2 165.811 38.6745   2
   9  -2  -2 220.205 44.3999   2
   9  -2  -2 215.654 73.7515   5
   9   2  -2 134.042 85.9222   5
   8   2  -2 552.714 63.0287   2
   8  -2  -2 554.014 50.4534   2
   8  -2  -2 370.037 73.7964   5
  -8   2   2 527.254 46.1582   2
   8   2  -2 487.345 101.078   5
   7   2  -2 78.6917 67.7719   5
   7  -2  -2 26.5633 56.6385   5
   7  -2  -2 46.7556 24.8446   2
   7   2  -2 6.09104 38.6014   2
  -7   2   2 20.0430 21.9812   2
  -6  -2   2 4.98219 36.6135   2
   6   2  -2-22.5822 37.3610   2
  -6   2   2 49.9875 19.7773   2
   6   2  -2 34.5698 72.5710   5
   6  -2  -2 113.342 77.9242   5
   6  -2  -2 41.2951 55.2155   3
  -6  -2   2 19.0310 40.8028   3
   6  -2  -2 36.8610 23.2113   2
   5  -2  -2 69.9108 15.2578   2
  -5   2   2 115.759 45.3270   3
   5   2  -2 38.9799 57.0978   5
   5  -2  -2 67.4331 43.9915   3
  -5   2   2 88.8604 16.1612   2
   5  -2  -2 136.839 57.8852   5
   5   2  -2 85.9385 36.7148   2
  -5  -2   2 91.5320 33.7394   3
   4  -2  -2 283.294 53.0559   5
  -4   2   2 294.747 44.8162   3
   4   2  -2 243.397 54.0793   5
   4  -2  -2 272.072 43.0490   3
   4   2  -2 283.748 38.2124   2
  -4  -2   2 284.246 27.8727   3
  -3   2   2 843.841 56.0835   3
   3  -2  -2 872.965 74.9936   5
  -3  -2   2 1005.12 81.5829   5
   3   2  -2 827.618 78.8559   5
   3  -2  -2 809.086 59.7325   3
   2  -2  -2 123.692 28.9560   3
   2  -2  -2 86.8479 18.0529   2
  -2   2   2 0.05832 12.2857   2
   2   2  -2 60.7686 36.8278   5
   2   2  -2 105.621 35.8764   1
  -2  -2   2 97.0126 38.0975   5
  -2   2   2 152.912 30.8741   3
  -1   2   2 1585.45 69.1509   2
  -1  -2   2 566.338 54.2420   5
  -1   2   2 1448.24 68.3181   1
   1   2  -2 3293.32 90.9157   5
   1  -2  -2 3377.32 94.7944   1
   1   2  -2 268.812 51.9392   1
  -1  -2   2 3420.15 106.126   1
   1  -2  -2 3428.81 89.3471   2
   1  -2  -2 3328.14 94.6280   3
   1   2  -2 3346.15 107.428   4
   0  -2   2 17709.3 404.120   1
   0  -2  -2 18042.0 384.500   1
   0   2   2 15202.1 376.143   1
   0  -2  -2 18651.8 400.031   2
   0   2  -2 18142.1 398.476   4
   0   2  -2 15464.8 393.785   1
   0  -2   2 18608.7 401.889   4
   0   2   2 18133.8 398.083   2
  -1   2  -2 903.633 65.3301   1
   1   2   2 782.304 53.0460   1
  -1  -2  -2 888.007 65.1351   2
  -1   2  -2 871.286 63.6210   4
   1  -2   2 1015.36 64.1807   4
   1  -2   2 610.049 67.7619   1
  -1  -2  -2 939.103 57.5520   1
   1   2   2 896.910 68.1333   2
  -1   2  -2 928.605 68.0963   2
  -2  -2  -2 219.915 48.7587   2
   2   2   2 188.357 41.0733   1
  -2   2  -2 153.790 43.1028   1
   2  -2   2 90.9458 46.9279   1
  -2   2  -2 67.2861 38.9857   2
  -2  -2  -2 117.243 36.9719   1
   2   2   2 137.473 40.3132   2
   2  -2   2 130.422 43.0770   2
  -2   2  -2 115.702 34.6191   4
   2  -2   2 136.820 37.4989   4
  -2  -2  -2 149.368 40.1992   5
  -3  -2  -2 194.362 46.7726   5
   3   2   2 138.526 51.1970   2
   3  -2   2 139.694 46.3169   2
   3  -2   2 208.407 30.0798   5
   3  -2   2 193.041 42.6255   4
   3   2   2 159.225 48.4172   1
  -3   2  -2 167.286 28.0416   5
   3  -2   2 127.280 57.5002   1
  -4  -2  -2 8026.44 250.646   5
   4   2   2 7688.43 262.320   1
   4  -2   2 9040.74 244.007   4
   4  -2   2 7762.20 278.656   1
   4  -2   2 8360.54 218.938   5
  -4   2  -2 7827.03 214.727   5
   4   2   2 7552.13 265.552   2
   4  -2   2 7521.75 256.186   2
   5   2   2 204.456 55.7225   5
   5   2   2 255.019 67.6220   1
   5   2   2 268.189 62.3993   2
  -5   2  -2 280.912 47.0896   5
   5  -2   2 267.792 49.9710   4
   5  -2   2 195.554 68.1755   1
   5  -2   2 285.978 49.8554   5
   5  -2   2 237.741 55.0947   2
   6   2   2 945.055 95.4180   2
  -6   2  -2 869.183 72.7521   5
   6  -2   2 1171.58 83.8305   5
   6  -2   2 1008.17 95.9622   2
   6  -2   2 924.310 104.214   1
   6   2   2 497.444 34.9093   4
   6   2   2 906.067 102.492   1
   6   2   2 1012.00 92.5269   5
   7   2   2-50.5247 62.0535   2
   7  -2   2-42.3526 53.8644   5
   7  -2   2-42.5204 73.5178   1
   7   2   2 77.5590 61.0299   5
   7   2   2 2.20003 17.6724   4
   7  -2   2 55.6206 54.5260   2
   7   2   2 33.6288 67.1430   1
   8   2   2 3346.97 195.602   5
   8  -2   2 3086.56 207.084   1
   8  -2   2 3127.63 169.857   5
   8  -2   2 3137.25 185.701   2
   8   2   2 3092.24 204.868   1
   8   2   2 3335.90 198.023   2
   9   2   2 2777.81 190.248   2
   9  -2   2 2661.60 175.085   2
   9   2   2 2766.20 202.699   1
   9  -2   2 2792.13 216.067   1
   9   2   2 2483.49 181.652   5
   9  -2   2 2834.46 172.057   5
  10   2   2 20.2913 74.5009   2
  10  -2   2-47.8161 86.9369   1
  10   2   2-130.156 93.7831   5
  10  -2   2-45.7364 59.8581   2
  10   2   2-16.3074 74.1863   1
  11   2   2-123.111 84.5272   2
  11  -2   2 70.4333 106.691   1
  11   2   2 20.6852 86.6704   1
  12   2   2 785.547 147.780   1
  12  -2   2 727.635 146.844   1
  13   2   2 533.030 138.958   1
  13  -2   2 178.913 100.817   1
  15   3  -2 88.4171 119.218   5
  15   3  -2 241.573 140.411   1
  14  -3  -2 71.4455 108.749   1
  14   3  -2 23.9256 97.4139   1
  14  -3  -2 77.3217 104.651   5
  14   3  -2 38.0289 108.321   5
  13  -3  -2 482.949 111.406   5
  13   3  -2 675.354 154.163   5
  13  -3  -2 499.798 124.070   1
  12  -3  -2 157.838 105.500   1
  12  -3  -2-45.3052 104.260   5
  11   3  -2 1.87746 58.1180   2
  11   3  -2 29.3882 91.2926   5
  11  -3  -2 156.419 87.2220   5
  10  -3  -2 714.174 117.885   5
  10   3  -2 619.575 86.4188   2
  10   3  -2 771.080 129.908   5
  -9   3   2 143.193 33.4448   2
   9   3  -2 149.220 77.2076   5
   9  -3  -2 169.394 80.4854   5
   9   3  -2 99.4635 50.1575   2
   8  -3  -2 4187.36 209.080   5
   8   3  -2 3969.71 217.595   5
  -8   3   2 3848.84 127.339   2
   8   3  -2 4094.84 171.617   2
   7   3  -2 1413.69 124.684   5
   7   3  -2 1391.81 93.5745   2
   7  -3  -2 1442.71 120.343   5
  -7   3   2 1410.00 61.5175   2
   7  -3  -2 1259.85 104.002   3
   6   3  -2 634.228 95.3807   5
   6  -3  -2 742.008 91.1494   5
  -6   3   2 713.104 35.8689   2
   6   3  -2 781.624 73.0503   2
  -6  -3   2 713.700 65.8289   3
   6  -3  -2 796.794 84.2774   3
   5  -3  -2 384.895 62.2480   3
   5   3  -2 400.430 53.1154   2
   5   3  -2 358.013 72.3043   5
   5  -3  -2 345.830 70.4273   5
   4  -3  -2 1456.25 96.1322   5
   4   3  -2 1558.32 103.489   5
   4   3  -2 1530.82 79.7769   2
  -4   3   2 1662.11 92.0265   3
   4  -3  -2 1485.92 88.6651   3
   3  -3  -2 25746.0 586.088   3
  -3   3   2 27283.9 587.791   3
  -3  -3   2 27115.8 611.874   5
   3   3  -2 25904.7 609.338   5
   2   3  -2 65529.8 1317.36   1
   2  -3  -2 65231.8 1271.04   2
   2   3  -2 61774.0 1313.14   5
   2   3  -2 61759.3 1316.76   4
  -2   3   2 64272.2 1305.98   3
   2  -3  -2 64858.9 1306.76   3
  -2  -3   2 65681.1 1318.26   5
  -2   3   2 63618.2 1270.59   2
  -1  -3   2 3015.75 90.8184   5
  -1   3   2 2819.61 86.2920   2
  -1  -3   2 2886.97 104.536   4
   1  -3  -2 2585.10 81.4153   1
  -1   3   2 2831.89 96.0938   3
  -1  -3   2 2858.65 101.830   1
   1   3  -2 2160.75 89.5598   1
   1  -3  -2 2644.45 94.1943   3
   1   3  -2 2755.66 105.797   4
   1  -3  -2 2874.88 85.2110   2
   1   3  -2 2650.68 86.2570   5
   1   3  -2 2805.13 74.9308   3
  -1  -3   2-4.22719 34.4548   3
   0   3   2 13858.5 300.613   1
   0   3  -2 13238.3 328.309   4
   0   3  -2 14531.2 319.753   3
   0  -3   2 13908.5 332.348   4
   0  -3   2 11591.3 283.094   5
   0   3  -2 13833.0 329.849   1
   0  -3   2 13489.4 329.834   1
   0  -3  -2 13793.5 324.870   2
   0   3  -2 13630.2 287.841   5
   0   3   2 13483.9 323.516   2
   0  -3  -2 13824.0 301.937   1
   1   3   2 16825.4 387.286   1
  -1  -3  -2 17557.3 417.003   2
  -1   3  -2 17424.0 418.643   1
  -1   3  -2 16889.8 407.873   4
  -1   3  -2 17965.4 417.797   3
  -1  -3  -2 17356.3 388.415   1
   1  -3   2 16612.5 417.254   1
   1   3   2 17085.8 415.741   2
   1  -3   2 17843.9 412.141   4
  -2   3  -2 1088.47 77.3414   2
  -2   3  -2 1146.61 74.9041   4
   2  -3   2 1097.13 84.4104   1
   2   3   2 1087.83 68.8650   1
   2   3   2 1127.05 84.2680   2
  -2  -3  -2 1208.38 81.5070   5
   2  -3   2 1065.34 73.6357   4
  -2  -3  -2 1109.74 71.2525   1
   3   3   2 405.447 67.8323   2
   3  -3   2 259.865 66.7906   1
  -3  -3  -2 249.893 51.0921   5
   3  -3   2 326.914 29.4640   5
   3   3   2 396.071 56.6723   1
   3  -3   2 387.415 57.1525   4
   4   3   2-18.6087 55.5709   2
  -4   3  -2 10.5743 28.7601   5
   4  -3   2-1.24674 33.5477   5
   4   3   2 13.6328 51.4645   1
   4  -3   2-9.05310 67.1162   1
   4  -3   2 145.450 58.3883   4
   5  -3   2 6316.15 237.397   2
   5  -3   2 6439.50 265.262   1
   5  -3   2 6743.84 201.193   5
  -5   3  -2 6491.19 195.392   5
   5   3   2 6441.69 246.257   1
   5   3   2 6601.71 252.289   2
   6  -3   2 4249.53 193.950   2
  -6   3  -2 4424.43 164.232   5
   6  -3   2 4634.64 172.183   5
   6   3   2 4482.17 211.415   2
   6  -3   2 4110.09 222.743   1
   6   3   2 4591.89 214.510   1
   7   3   2-78.8143 66.9868   5
   7  -3   2 56.1463 44.7190   5
   7   3   2 19.6561 57.7291   2
   7  -3   2 188.732 82.4530   1
   7   3   2 0.51419 64.8892   1
   7  -3   2 41.9516 56.9827   2
   8  -3   2 498.666 108.545   1
   8  -3   2 484.010 76.8676   5
   8   3   2 411.539 80.7454   2
   8   3   2 465.620 94.4351   5
   8   3   2 441.032 89.4135   1
   9   3   2 412.368 89.4867   2
   9  -3   2 773.100 129.880   1
   9  -3   2 416.546 87.8200   5
   9   3   2 579.423 107.391   1
  10   3   2 250.650 91.0515   1
  10  -3   2 251.513 98.2076   1
  10   3   2 375.136 94.1402   2
  11   3   2 1690.02 179.301   1
  11   3   2 1442.86 153.664   2
  11  -3   2 1831.41 192.659   1
  12  -3   2 465.856 127.687   1
  12   3   2 500.454 133.701   1
  12   3   2 568.013 114.724   2
  13  -3   2 227.725 117.232   1
  13   3   2-119.849 126.760   1
  15   4  -2 9.71171 109.417   5
  15   4  -2 13.0033 103.047   1
  14   4  -2 48.8827 115.228   5
  14   4  -2-54.7763 99.9790   1
  14  -4  -2-120.086 123.076   1
  13   4  -2 618.520 153.247   5
  13  -4  -2 813.095 157.024   1
  13  -4  -2 744.727 139.300   5
  12   4  -2 1972.89 203.009   5
  12  -4  -2 1881.13 182.468   5
  12  -4  -2 2020.43 206.562   1
  11   4  -2-8.44734 107.133   5
  11   4  -2 119.337 61.7773   2
  11  -4  -2-26.3041 79.6990   5
  10  -4  -2 193.882 78.0758   5
  10   4  -2 206.679 53.6666   2
  10   4  -2 117.450 100.359   5
   9  -4  -2 2294.70 166.788   5
   9   4  -2 2440.61 185.759   5
   9   4  -2 2701.32 150.002   2
   8  -4  -2 2234.72 152.317   5
   8   4  -2 2428.91 134.854   2
   8   4  -2 2123.44 168.670   5
  -8   4   2 2261.23 87.0879   2
   8  -4  -2 2326.62 156.423   3
   7   4  -2 59.8610 67.5134   5
   7  -4  -2 73.1302 51.9106   3
  -7   4   2 94.1115 19.0999   2
   7   4  -2 80.6698 40.4570   2
   7  -4  -2 134.862 63.6358   5
   6  -4  -2 9473.29 304.156   5
  -6   4   2 8483.08 197.086   2
   6   4  -2 9583.06 328.328   5
   6  -4  -2 9559.60 295.848   3
   6   4  -2 9354.43 272.182   2
   5   4  -2 21545.7 582.228   5
   5   4  -2 22495.4 537.344   2
   5  -4  -2 22170.6 566.692   5
   5  -4  -2 25445.5 573.965   3
   4   4  -2 1613.36 108.086   5
   4   4  -2 1764.89 93.5525   2
  -4   4   2 1774.07 100.133   3
   4  -4  -2 1637.79 100.106   3
   3   4  -2 1842.30 98.6790   4
  -3  -4   2 1936.37 109.878   5
  -3   4   2 1907.87 93.8228   3
   3   4  -2 1747.90 103.689   5
  -3   4   2 1921.15 58.4528   2
   3  -4  -2 1940.15 99.9562   3
  -3  -4   2 1874.52 58.7628   3
   2  -4  -2 4297.45 118.883   2
  -2  -4   2 4318.35 156.649   5
  -2   4   2 4434.49 120.053   2
  -2  -4   2 4325.07 110.706   3
   2   4  -2 4105.84 144.238   1
   2   4  -2 4339.00 158.649   4
  -2  -4   2 4008.21 146.120   1
  -2   4   2 4292.00 147.268   3
   2   4  -2 4358.34 158.061   5
   2   4  -2 4170.67 107.506   3
   2  -4  -2 4063.09 145.015   3
   1  -4  -2 22997.0 448.395   3
  -1  -4   2 24753.7 465.077   4
   1  -4  -2 23909.8 415.007   1
  -1   4   2 24994.4 453.234   3
  -1  -4   2 23596.2 446.870   1
   1   4  -2 23609.0 458.239   4
   1   4  -2 23321.1 433.253   5
   1   4  -2 24406.8 447.664   1
   1   4  -2 24358.1 415.309   3
  -1   4   2 23645.6 428.361   2
   1  -4  -2 24551.7 429.896   2
  -1  -4   2 24976.3 435.911   5
   0   4   2 17402.5 415.092   2
   0  -4   2 18238.5 385.374   5
   0  -4  -2 17998.2 417.945   2
   0  -4   2 18106.3 430.955   4
   0  -4   2 18156.9 409.126   3
   0   4   2 17492.0 380.491   1
   0   4  -2 16922.7 426.819   4
   0   4  -2 17430.2 384.991   5
   0  -4   2 17251.9 419.207   1
   0   4  -2 17860.3 419.977   1
   0   4  -2 18640.0 413.313   3
   0  -4  -2 17781.7 381.528   1
   1  -4   2 3252.62 134.331   4
   1  -4   2 3134.14 130.688   3
  -1  -4  -2 3358.68 105.928   1
   1   4   2 3397.42 135.777   2
  -1   4  -2 3170.47 130.573   1
  -1   4  -2 3775.82 141.005   3
  -1  -4  -2 3323.38 135.850   2
   1   4   2 3333.96 106.212   1
   1  -4   2 3194.96 134.648   1
  -1   4  -2 3172.14 131.146   4
  -2  -4  -2 19567.0 440.121   1
  -2   4  -2 18875.6 467.137   2
   2   4   2 18967.4 437.505   1
   2   4   2 19762.8 477.107   2
   2  -4   2 17912.5 472.945   1
  -2   4  -2 19092.9 461.741   4
   2  -4   2 18751.0 463.677   4
   3   4   2 2404.80 133.592   2
   3   4   2 2493.16 118.801   1
   3  -4   2 2430.43 77.1971   5
   3  -4   2 2504.01 138.880   1
   3  -4   2 2638.79 125.622   4
   4   4   2-8.47742 50.3108   1
   4   4   2 13.9390 53.7409   2
   4  -4   2-19.9774 31.3201   5
   4  -4   2 94.5098 69.1840   1
   5   4   2 116.935 60.5441   2
   5  -4   2 89.3086 36.0301   5
   5   4   2 92.1697 53.5522   1
   5  -4   2 61.6824 63.2117   1
   6   4   2 4245.20 200.253   1
   6  -4   2 4076.79 218.175   1
   6   4   2 4020.21 203.276   2
   6  -4   2 4049.25 160.335   5
   7  -4   2 2777.27 137.178   5
   7   4   2 2511.48 165.955   1
   7   4   2 2410.13 165.232   2
   7  -4   2 2530.12 183.251   1
   8   4   2 531.613 93.8955   2
   8  -4   2 593.258 85.2480   5
   8  -4   2 645.504 107.351   1
   8   4   2 686.910 111.874   1
   9   4   2 3408.02 225.166   1
   9  -4   2 3294.08 239.438   1
   9   4   2 2933.75 201.007   2
  10   4   2 4255.05 254.476   2
  10   4   2 4736.66 277.573   1
  10  -4   2 4776.58 302.535   1
  11   4   2-26.6739 75.8718   2
  11  -4   2-123.733 119.245   1
  11   4   2 44.6099 89.9399   1
  12   4   2 545.714 134.591   1
  12  -4   2 335.948 118.603   1
  12   4   2 280.523 105.536   2
  13   4   2-165.759 112.613   1
  15   5  -2 1177.98 201.433   5
  15   5  -2 1417.55 204.588   1
  14   5  -2 203.268 135.505   5
  14  -5  -2 64.6249 113.319   1
  14   5  -2 50.8034 87.8381   1
  13  -5  -2 430.986 115.144   5
  13   5  -2 761.552 152.493   5
  13  -5  -2 496.448 138.939   1
  12  -5  -2 422.131 111.676   1
  12   5  -2 341.106 80.5614   2
  12  -5  -2 226.314 94.1490   5
  12   5  -2 351.531 116.582   5
  11  -5  -2 1385.06 150.414   5
  11   5  -2 1524.06 134.669   2
  11   5  -2 1405.60 173.608   5
  10   5  -2 24.5607 52.1250   2
  10   5  -2-60.5332 96.5151   5
  10  -5  -2 5.79378 70.7187   5
   9   5  -2 4860.33 268.620   5
   9   5  -2 5244.87 223.650   2
   9  -5  -2 5131.95 248.886   5
   8  -5  -2 13622.9 427.164   3
   8   5  -2 13606.0 388.976   2
   8   5  -2 12669.3 446.198   5
  -8   5   2 12485.6 298.458   2
   8  -5  -2 13031.3 417.193   5
   7   5  -2 13403.9 439.042   5
  -7   5   2 13292.1 300.790   2
   7  -5  -2 13714.0 417.632   5
   7   5  -2 14283.1 390.475   2
   7  -5  -2 13648.4 414.471   3
   6  -5  -2 3723.28 180.996   5
   6   5  -2 4060.71 167.131   2
  -6   5   2 3675.41 99.6936   2
   6   5  -2 3671.60 203.144   5
   6  -5  -2 3926.70 187.670   3
   5   5  -2 6803.29 257.682   5
   5  -5  -2 7451.07 243.050   3
   5  -5  -2 7187.68 234.741   5
   5   5  -2 7248.82 219.344   2
  -5   5   2 5328.99 134.096   2
  -4   5   2 77.2442 15.3050   2
   4   5  -2 94.8825 52.3338   4
   4   5  -2 77.7118 42.5812   2
   4  -5  -2 83.3990 50.7584   3
   4   5  -2 7.58920 60.0023   5
   3  -5  -2 6038.51 204.285   3
   3   5  -2 6764.17 203.337   1
  -3   5   2 6468.28 206.023   3
  -3   5   2 6475.12 157.199   2
   3   5  -2 5848.50 214.637   5
  -3  -5   2 6247.93 155.978   3
   3   5  -2 5979.36 202.452   4
  -2  -5   2 89.7550 44.4141   4
  -2  -5   2 117.069 25.6719   3
   2   5  -2 92.8641 33.8985   1
  -2  -5   2 71.6071 33.5934   1
   2   5  -2 93.3655 23.6860   3
   2   5  -2 157.540 51.3522   5
  -2   5   2 80.5969 40.3429   3
   2  -5  -2 92.8383 40.7118   3
  -2  -5   2-0.51877 42.0999   5
   2  -5  -2 123.074 23.7918   2
   2   5  -2 110.323 46.3300   4
  -2   5   2 72.3954 23.8126   2
   1   5  -2 6554.15 179.617   3
   1   5  -2 6533.89 192.875   1
  -1   5   2 6314.06 186.800   2
   1   5  -2 6731.74 197.799   5
  -1  -5   2 6495.59 195.602   1
   1  -5  -2 6775.03 188.430   2
  -1  -5   2 6551.32 193.844   5
  -1   5   2 6873.56 207.321   3
   1  -5  -2 6780.29 169.885   1
   1   5  -2 6284.28 212.984   4
   1  -5  -2 6475.88 202.600   3
  -1  -5   2 6823.92 213.457   4
  -1  -5   2 6522.09 178.904   3
   0  -5   2 1091.48 74.7314   1
   0  -5  -2 1034.26 72.4639   2
   0  -5   2 1142.84 60.8682   5
   0   5   2 1063.24 72.8570   2
   0  -5  -2 975.896 72.8470   3
   0   5  -2 1202.28 74.2722   3
   0  -5   2 1071.53 82.0172   4
   0   5  -2 1152.53 87.3233   4
   0  -5   2 1292.13 73.9832   3
   0   5  -2 1152.86 73.3712   1
   0  -5  -2 1233.20 47.3196   1
   0   5   2 1141.00 47.6503   1
  -1   5  -2 74.2098 45.4705   4
  -1   5  -2 71.1238 41.4277   3
   1   5   2 42.2053 20.8179   1
   1  -5   2 46.4844 42.1058   4
   1   5   2 18.1177 36.3233   2
  -1  -5  -2 58.9559 21.3639   1
  -1   5  -2 6.53828 36.6208   1
   1  -5   2 22.4676 37.8711   3
   1  -5   2 57.2415 37.4492   1
   1  -5   2 49.9803 21.3034   5
  -2   5  -2 166.631 49.7930   4
   2  -5   2 92.5568 47.4581   1
   2   5   2 156.521 34.8897   1
   2  -5   2 187.521 55.7219   3
  -2  -5  -2 147.650 24.0320   4
   2   5   2 196.252 49.2553   2
   3   5   2 6571.74 211.979   1
   3  -5   2 7460.51 175.258   5
   3   5   2 6699.84 246.272   2
   3  -5   2 6397.81 246.358   1
   4   5   2-32.4855 56.1396   2
   4   5   2 31.6490 47.1878   1
   4  -5   2 18.6811 29.8317   5
   4  -5   2-15.7595 66.9447   1
   5   5   2 1369.44 119.537   2
   5  -5   2 1444.73 76.8854   5
   5  -5   2 1396.59 125.042   1
   5   5   2 1491.27 109.816   1
   6   5   2 422.591 77.2836   2
   6   5   2 375.639 67.8150   1
   6  -5   2 327.464 46.8411   5
   6  -5   2 419.120 88.1227   1
   7  -5   2 34.0252 46.0438   5
   7   5   2 30.4422 65.0907   2
   7   5   2-73.0017 74.4723   1
   7  -5   2-42.0228 63.6902   1
   8  -5   2-70.7062 78.0111   1
   8  -5   2 75.7034 54.7590   5
   8   5   2-45.0579 66.1633   1
   8   5   2-79.8773 72.9360   2
   9   5   2 775.591 116.026   2
   9  -5   2 1247.40 163.524   1
   9   5   2 1125.89 132.706   1
  10  -5   2 1309.66 167.778   1
  10   5   2 1266.23 149.042   2
  10   5   2 1111.78 143.864   1
  11   5   2 1902.85 185.105   1
  11   5   2 1766.59 178.528   2
  11  -5   2 1946.94 210.161   1
  12   5   2 185.927 109.801   1
  12  -5   2 510.378 137.076   1
  12   5   2 114.342 93.1622   2
  13   5   2 362.995 126.433   1
  15   6  -2 59.0283 155.800   5
  15   6  -2-152.788 109.642   1
  14   6  -2-114.218 122.160   5
  14   6  -2-56.2185 89.5835   1
  14  -6  -2-96.5556 113.215   1
  13   6  -2-128.746 109.220   5
  13  -6  -2-19.2739 105.799   1
  13  -6  -2 9.02888 88.1323   5
  12   6  -2 58.8485 62.3210   2
  12   6  -2 36.6092 100.501   5
  12  -6  -2-88.9990 86.5217   5
  12  -6  -2 132.573 88.4194   1
  11  -6  -2 275.217 97.3195   5
  11   6  -2 405.614 128.779   5
  11  -6  -2 339.719 104.854   1
  11   6  -2 229.057 71.4546   2
  10   6  -2 8564.80 390.847   5
  10   6  -2 8311.41 317.342   2
  10  -6  -2 8226.50 345.239   5
   9   6  -2 10976.5 363.895   2
   9   6  -2 10946.3 428.202   5
   9  -6  -2 10894.5 396.425   3
   9  -6  -2 10509.3 382.960   5
   8   6  -2 5774.31 232.495   2
   8   6  -2 5569.72 278.544   5
   8  -6  -2 5921.17 255.454   5
   8  -6  -2 5779.35 259.372   3
  -8   6   2 5234.97 150.275   2
   7   6  -2 3676.47 174.404   2
   7  -6  -2 3754.37 197.221   3
   7   6  -2 3539.35 209.193   5
  -7   6   2 3565.11 106.904   2
   7   6  -2 3551.42 162.812   4
   7  -6  -2 3793.18 189.387   5
   6   6  -2 4833.35 188.972   4
   6   6  -2 4816.39 232.705   5
   6  -6  -2 4835.62 209.500   5
   6   6  -2 5135.45 199.447   2
  -6   6   2 4728.00 127.786   2
   6  -6  -2 5127.78 218.076   3
   5   6  -2 17858.1 518.909   5
   5  -6  -2 19117.6 504.058   3
   5   6  -2 18932.4 480.993   2
   5   6  -2 18560.0 474.562   4
   4  -6  -2 0.98432 65.0661   3
  -4  -6   2 32.3299 26.2445   3
   4   6  -2 57.3698 49.5330   2
  -4   6   2 31.4611 21.5223   2
   4   6  -2-26.6371 49.4294   4
   4   6  -2 6.05586 71.3170   5
   3   6  -2 2177.85 117.128   4
   3   6  -2 2085.67 120.827   5
  -3  -6   2 2107.99 78.7322   3
   3  -6  -2 1929.29 111.064   3
   3   6  -2 2048.87 100.949   1
  -3   6   2 2058.84 78.8843   2
   2  -6  -2 1346.45 90.1493   3
  -2  -6   2 1380.31 90.0775   5
  -2   6   2 1283.44 66.8673   2
   2   6  -2 1307.99 77.0992   1
   2   6  -2 1263.47 90.5547   5
   2  -6  -2 1387.07 69.4174   2
   2   6  -2 1290.46 92.0121   4
  -2  -6   2 1249.18 62.7154   3
  -2  -6   2 1284.24 90.3376   4
   2   6  -2 1285.44 62.4011   3
  -2  -6   2 1251.93 76.5233   1
  -1   6   2 9291.63 267.107   3
  -1  -6   2 8938.91 238.132   3
  -1  -6   2 8916.57 249.748   1
   1   6  -2 9023.74 251.430   1
   1  -6  -2 9466.28 249.938   2
  -1  -6   2 9663.80 257.604   5
   1   6  -2 9168.68 256.245   5
   1   6  -2 8749.62 270.197   4
  -1  -6   2 9208.73 275.073   4
   1  -6  -2 8830.58 261.787   3
  -1   6   2 8892.15 246.164   2
   1   6  -2 8985.90 238.286   3
   0   6  -2 32947.8 712.525   1
   0   6  -2 32220.4 730.882   4
   0  -6  -2 30462.4 719.987   3
   0  -6   2 31712.8 712.198   1
   0  -6  -2 32784.0 716.438   2
   0  -6   2 32755.6 691.409   5
   0  -6  -2 30968.0 646.202   1
   0   6   2 32026.7 715.265   2
   0  -6   2 31543.8 706.497   3
   0   6  -2 32827.5 709.942   3
   1  -6   2 10977.8 317.826   3
   1   6   2 11669.4 262.390   1
  -1   6  -2 11402.0 329.380   4
   1   6   2 11440.0 324.658   2
   1  -6   2 11628.3 322.898   1
  -1  -6  -2 11928.3 262.111   1
  -2  -6  -2 12988.1 297.462   4
   2   6   2 12724.6 305.422   1
   2  -6   2 12912.4 360.642   1
  -2   6  -2 12949.6 364.022   4
   2   6   2 12217.1 360.324   2
   2  -6   2 12655.4 362.910   3
   3  -6   2 13947.6 413.505   3
   3  -6   2 15127.0 326.718   5
   3   6   2 14103.2 409.632   2
   3   6   2 14465.9 363.363   1
   3  -6   2 13700.0 409.608   1
  -3  -6  -2 14449.4 312.082   4
   4  -6   2 8697.30 314.856   1
   4  -6   2 9717.87 234.610   5
   4   6   2 8585.19 307.568   2
   4   6   2 8996.59 275.107   1
   5  -6   2 2912.41 113.088   5
   5   6   2 2931.31 148.971   1
   5  -6   2 3001.89 179.006   1
   5   6   2 2741.78 165.945   2
   6  -6   2 4931.24 170.585   5
   6  -6   2 4454.06 235.273   1
   6   6   2 4539.39 228.443   2
   6   6   2 5184.25 222.243   1
   7  -6   2 3634.73 226.049   1
   7  -6   2 3722.64 155.846   5
   7   6   2 3751.99 202.184   1
   7   6   2 3591.62 208.649   2
   8   6   2 10954.0 394.848   1
   8  -6   2 10806.8 431.937   1
   8   6   2 10387.9 400.282   2
   8  -6   2 10738.5 327.246   5
   9   6   2 6184.25 304.254   2
   9   6   2 6187.72 300.444   1
   9  -6   2 6130.41 328.571   1
  10   6   2 2966.61 219.036   2
  10   6   2 2658.38 206.038   1
  10  -6   2 2936.10 240.216   1
  11   6   2 475.725 109.109   2
  11  -6   2 665.399 142.157   1
  11   6   2 697.066 129.515   1
  12  -6   2 509.214 135.310   1
  12   6   2 217.695 107.698   2
  12   6   2 290.076 94.5728   1
  13   6   2 591.880 153.403   1
  15   7  -2 123.211 97.5825   1
  15   7  -2 173.982 141.418   5
  14  -7  -2 588.160 161.086   1
  14   7  -2 612.869 141.330   1
  14   7  -2 459.126 155.482   5
  13  -7  -2 578.246 140.928   1
  13   7  -2 693.843 147.597   5
  12   7  -2 516.471 139.322   5
  12  -7  -2 469.044 134.008   1
  12   7  -2 405.376 98.6311   2
  12  -7  -2 475.134 114.677   5
  11  -7  -2 28.2420 92.0361   1
  11   7  -2 80.0035 63.5128   2
  11  -7  -2 28.7586 78.8752   5
  11   7  -2 78.9080 96.9411   5
  10   7  -2 992.807 115.395   2
  10   7  -2 808.188 144.354   5
  10  -7  -2 993.073 124.173   5
  10   7  -2 895.758 96.7515   4
  10  -7  -2 1008.16 136.317   1
   9  -7  -2 3436.09 203.046   5
   9   7  -2 2791.76 156.487   4
   9   7  -2 3125.86 229.444   5
   9   7  -2 3315.45 186.796   2
   9  -7  -2 4004.60 226.646   3
   8   7  -2 1367.68 119.920   2
   8  -7  -2 1245.48 121.786   5
   8  -7  -2 1127.01 118.139   3
  -8   7   2 1237.85 59.8119   2
   8   7  -2 1035.66 132.038   5
   8   7  -2 1118.32 94.7373   4
   7   7  -2 2871.26 189.489   5
   7   7  -2 2862.09 158.533   2
   7  -7  -2 2809.53 168.097   5
   7   7  -2 2743.04 143.121   4
  -7   7   2 2666.94 92.0303   2
   7  -7  -2 3009.40 176.346   3
   6   7  -2 1263.57 96.6905   4
   6   7  -2 1135.35 125.620   5
  -6   7   2 1163.91 56.7491   2
   6  -7  -2 1312.36 107.480   5
   6   7  -2 1171.73 99.6049   2
   6  -7  -2 1253.43 112.129   3
   5  -7  -2 12125.5 375.639   3
   5   7  -2 12234.0 397.925   5
   5   7  -2 11958.4 357.600   2
   5   7  -2 13510.4 359.607   4
  -5   7   2 12078.5 282.662   2
  -4   7   2 13139.1 307.911   2
  -4  -7   2 13760.1 322.447   3
   4   7  -2 12932.1 369.658   2
   4  -7  -2 12910.1 390.192   3
   4   7  -2 13503.2 369.843   4
   4   7  -2 12852.9 398.204   5
  -3   7   2 457.489 43.6569   2
  -3  -7   2 436.440 43.3422   3
   3   7  -2 349.150 66.7699   5
   3   7  -2 438.742 69.7496   4
   3   7  -2 502.928 52.6393   1
   3  -7  -2 433.864 69.3010   3
  -2  -7   2 1790.35 82.1448   3
   2  -7  -2 1611.17 103.029   3
  -2  -7   2 1817.57 93.5134   1
   2   7  -2 1719.73 109.005   5
  -2   7   2 1693.42 85.3895   2
   2   7  -2 1719.57 80.0427   3
   2  -7  -2 1754.61 86.0745   2
   2   7  -2 1627.74 88.6597   1
   2   7  -2 1624.72 111.143   4
   1   7  -2 669.048 57.7684   3
  -1  -7   2 656.905 60.8584   3
   1  -7  -2 616.605 60.3608   2
   1  -7  -2 541.376 65.9891   3
  -1  -7   2 669.406 61.2904   1
   1   7  -2 561.548 71.2046   4
  -1   7   2 684.422 62.6140   2
  -1  -7   2 718.774 67.3749   5
   1   7  -2 695.465 59.8302   1
   0  -7   2 1208.45 86.6195   1
   0  -7  -2 1273.30 92.2151   3
   0  -7   2 1408.81 80.5781   5
   0   7  -2 1401.73 86.7704   1
   0   7  -2 1326.94 102.036   4
   0   7   2 1224.33 86.9983   2
   0   7  -2 1404.83 89.6463   3
   0  -7   2 1334.85 86.9936   3
   1  -7   2 5722.52 201.904   1
   1   7   2 5565.18 136.488   1
  -1  -7  -2 5549.34 203.276   3
  -1   7  -2 5642.92 215.927   4
   1   7   2 5820.84 207.839   2
   1  -7   2 5448.28 202.367   3
   2  -7   2 14360.1 406.275   1
   2   7   2 14418.4 409.877   2
  -2  -7  -2 15009.1 351.831   4
   2   7   2 14801.8 338.856   1
   2  -7   2 15096.1 415.577   3
   3  -7   2 419.775 81.2884   3
  -3  -7  -2 468.668 40.6773   4
   3  -7   2 502.975 85.1438   1
   3   7   2 493.172 80.4628   2
   3   7   2 544.621 54.6048   1
   4  -7   2 1108.88 111.766   1
   4   7   2 1307.67 86.5455   1
   4  -7   2 1338.95 119.113   3
   4  -7   2 1388.89 69.2332   5
   4   7   2 1215.14 111.254   2
   5   7   2 559.471 86.5999   2
   5  -7   2 514.195 85.1489   1
   5  -7   2 556.566 49.4137   5
   5   7   2 670.662 72.4146   1
   6   7   2 968.549 111.606   2
   6  -7   2 1106.50 126.220   1
   6  -7   2 1091.05 74.6011   5
   6   7   2 1082.61 103.005   1
   7   7   2 1479.43 122.144   1
   7  -7   2 1549.40 151.133   1
   7   7   2 1512.16 143.755   2
   7  -7   2 1340.23 89.9783   5
   8   7   2 4223.83 228.341   1
   8  -7   2 3952.22 252.504   1
   8   7   2 3894.84 232.610   2
   9   7   2 418.337 106.183   2
   9   7   2 202.680 72.5523   1
   9  -7   2 477.624 122.959   1
  10  -7   2 104.142 111.697   1
  10   7   2 207.386 95.2731   1
  10   7   2 64.1031 80.6131   2
  11   7   2-130.090 92.3490   2
  11  -7   2 121.073 124.955   1
  11   7   2 17.8617 80.7525   1
  12   7   2-43.3968 88.5008   1
  12   7   2 64.2746 87.6250   2
  12  -7   2 74.1145 127.529   1
  13   7   2 218.666 120.601   1
  15   8  -2 481.712 142.668   1
  15   8  -2 389.770 161.806   5
  14   8  -2 818.348 178.151   5
  14  -8  -2 826.060 165.863   1
  14   8  -2 789.691 155.592   1
  13  -8  -2 906.467 159.504   1
  13   8  -2 614.089 151.946   5
  12  -8  -2 87.6270 99.3008   5
  12   8  -2 26.7538 108.960   5
  12  -8  -2 310.650 118.952   1
  12   8  -2-17.8752 64.5271   2
  11  -8  -2 79.5462 105.943   1
  11  -8  -2 227.041 98.9220   5
  11   8  -2-1.20416 102.059   5
  11   8  -2 82.2085 68.3535   2
  10   8  -2 62.0405 91.9706   5
  10  -8  -2-23.7137 85.7979   1
  10  -8  -2 216.774 95.8795   3
  10  -8  -2 24.0410 75.7669   5
  10   8  -2 8.22500 62.3054   2
   9  -8  -2 977.052 114.955   5
   9   8  -2 918.240 144.440   5
   9  -8  -2 858.341 125.801   3
   9   8  -2 918.867 95.7739   4
   9   8  -2 834.864 107.810   2
   8   8  -2 2321.70 156.130   2
   8  -8  -2 2406.15 178.403   3
   8  -8  -2 2218.35 157.135   5
  -8   8   2 2230.88 89.1062   2
   8   8  -2 2609.02 145.983   4
   8   8  -2 2191.26 185.279   5
   7   8  -2 278.582 67.7630   2
   7  -8  -2 235.738 82.3327   3
   7  -8  -2 198.918 68.1899   5
   7   8  -2 187.765 94.1223   5
   7   8  -2 327.679 68.1670   4
  -7   8   2 150.406 28.1172   2
   6  -8  -2 58.7913 59.4995   3
   6   8  -2 109.814 53.7961   2
  -6   8   2 29.3030 24.1137   2
   6   8  -2-16.4607 56.4800   4
   6   8  -2-46.5930 72.1528   5
   5  -8  -2 177.858 72.5541   3
   5   8  -2 59.8675 50.4936   2
   5   8  -2-24.0832 54.9158   4
   5   8  -2 99.3938 77.3508   5
  -5  -8   2 114.085 35.0825   3
  -5   8   2 110.916 30.1294   2
   4   8  -2 4017.51 182.000   4
  -4  -8   2 4129.07 141.190   3
  -4   8   2 3954.92 133.442   2
   4  -8  -2 4242.85 196.680   3
   4   8  -2 3924.16 179.367   2
   4   8  -2 4024.56 210.707   5
   3  -8  -2 8.02272 63.6538   3
  -3  -8   2 25.5614 39.1077   3
   3   8  -2 19.9315 56.3431   2
   3   8  -2 258.373 89.0800   4
   3   8  -2 261.918 87.6347   5
   3   8  -2-3.18182 43.1223   1
  -3   8   2 22.3596 35.1118   2
   3   8  -2 65.5584 36.8364   3
  -2  -8   2 46.0030 40.7644   3
   2   8  -2 43.1829 37.5075   1
   2   8  -2 54.0665 65.7505   4
   2  -8  -2 50.4171 52.6590   3
   2   8  -2-13.2990 57.9407   5
  -2  -8   2 44.0700 38.7667   1
  -2   8   2 57.9438 39.1145   2
   2   8  -2 45.7475 37.3077   3
   1   8  -2 673.821 63.2417   3
  -1  -8   2 479.235 68.9074   5
   1  -8  -2 661.291 77.7882   3
  -1  -8   2 604.266 66.0627   3
  -1  -8   2 608.935 60.4521   1
   1   8  -2 649.522 61.6744   1
   1   8  -2 463.462 78.6074   4
  -1   8   2 568.099 64.8335   2
   0  -8   2-24.7188 46.2787   3
   0   8  -2 26.9024 39.8672   1
   0  -8  -2-6.87790 50.4611   3
   0  -8   2 16.0034 42.2384   5
   0  -8   2 89.1535 44.9439   1
   0   8  -2-2.18937 60.0965   4
   0   8   2 52.3975 48.0303   2
   1   8   2 647.143 80.2855   2
   1  -8   2 563.624 74.1534   3
  -1  -8  -2 536.916 75.1769   3
  -1   8  -2 573.441 85.9251   4
   1  -8   2 582.753 75.6702   1
   2   8   2 53.5648 26.2384   1
   2  -8   2 47.1002 61.7885   1
   2   8   2 57.0083 62.6381   2
  -2  -8  -2 19.6001 47.2540   4
   2  -8   2 3.98328 63.2417   3
   3  -8   2 340.256 71.4214   1
  -3  -8  -2 243.387 46.6167   4
   3   8   2 336.240 44.8888   1
   3   8   2 192.675 63.1276   2
   3  -8   2 363.042 75.5760   3
   4  -8   2 1777.74 84.5672   5
   4   8   2 1745.22 99.1185   1
   4  -8   2 1722.88 133.398   1
   4   8   2 1791.39 133.491   2
   4  -8   2 1713.26 140.121   3
   5  -8   2 1660.99 85.9742   5
   5   8   2 1481.73 129.640   2
   5  -8   2 1489.61 132.284   1
   5   8   2 1588.59 104.183   1
   6  -8   2 27.0898 34.3892   5
   6   8   2 50.3145 62.6451   2
   6   8   2 54.4990 49.8287   1
   6  -8   2-4.27922 63.3205   1
   7  -8   2 103.668 43.2735   5
   7   8   2 46.9013 71.6950   2
   7   8   2 62.2742 55.5961   1
   7  -8   2 135.345 80.1970   1
   8   8   2 371.566 85.2418   1
   8   8   2 401.057 94.6436   2
   8  -8   2 323.366 97.5789   1
   9   8   2 552.374 103.087   1
   9   8   2 577.050 99.7236   2
   9  -8   2 629.533 127.852   1
  10   8   2 35.1929 77.0359   2
  10  -8   2 11.5088 96.9610   1
  10   8   2 23.8164 75.5152   1
  11  -8   2 52.7875 104.746   1
  11   8   2 47.5253 82.0168   2
  11   8   2 195.807 96.6561   1
  12  -8   2 352.192 148.255   1
  12   8   2 82.3236 98.7884   2
  12   8   2 273.842 121.839   1
  15   9  -2 354.947 126.750   1
  14   9  -2 277.167 107.118   1
  14  -9  -2 352.560 145.861   1
  14   9  -2 308.551 145.740   5
  13  -9  -2 126.310 116.839   1
  13   9  -2-211.676 135.030   5
  12  -9  -2-84.7970 84.8567   5
  12   9  -2 195.246 114.485   5
  12  -9  -2-73.6782 98.9666   1
  12   9  -2-38.8461 69.8853   2
  11  -9  -2 3200.28 243.096   1
  11   9  -2 3162.33 207.298   2
  11  -9  -2 2700.93 203.126   5
  11   9  -2 3302.25 270.568   5
  10   9  -2 2626.57 228.298   5
  10  -9  -2 3259.00 209.432   5
  10   9  -2 3314.58 205.071   2
  10  -9  -2 2839.17 215.938   3
  10  -9  -2 3039.06 229.222   1
   9  -9  -2 1117.42 120.363   5
   9  -9  -2 1070.36 135.555   1
   9   9  -2 1358.80 111.532   4
   9  -9  -2 1087.25 136.295   3
   9   9  -2 928.235 114.174   2
   9   9  -2 1183.76 162.253   5
   8  -9  -2 2767.10 192.974   3
   8   9  -2 2533.17 146.898   4
   8   9  -2 2531.23 201.775   5
   8  -9  -2 2678.19 175.538   5
   8   9  -2 2644.26 168.936   2
   7  -9  -2 2791.82 185.421   3
  -7   9   2 2629.50 105.249   2
   7  -9  -2 3079.16 175.667   5
   7   9  -2 2889.52 150.961   4
   7   9  -2 2956.82 170.769   2
   7   9  -2 2658.71 197.168   5
   6  -9  -2 766.428 102.287   3
   6   9  -2 425.422 72.7163   2
   6   9  -2 521.504 97.9805   5
  -6  -9   2 587.136 59.6236   3
   6   9  -2 580.275 79.6970   4
  -5   9   2 236.097 39.1591   2
   5   9  -2 183.328 58.0858   2
  -5  -9   2 245.373 42.4528   3
   5   9  -2 191.263 85.7225   5
   5  -9  -2 164.154 66.1507   3
   5   9  -2 218.339 61.2817   4
  -4   9   2 6578.08 194.493   2
   4   9  -2 6586.82 248.381   2
   4   9  -2 5521.09 232.244   4
   4  -9  -2 6144.41 253.163   3
  -4  -9   2 6640.87 202.019   3
   4   9  -2 6326.29 273.315   5
   3  -9  -2 4798.16 211.864   3
  -3  -9   2 5186.10 175.524   3
   3   9  -2 5310.50 184.442   1
   3   9  -2 5092.24 171.662   3
  -3   9   2 5312.03 174.788   2
   3   9  -2 5027.74 210.732   2
   3   9  -2 5334.92 220.631   4
   3   9  -2 5289.96 231.108   5
   2   9  -2 1055.70 77.9412   1
   2  -9  -2 1075.28 105.994   3
  -2  -9   2 1025.64 74.6595   1
  -2   9   2 1020.83 78.7373   2
   2   9  -2 1028.51 77.8551   3
  -2  -9   2 952.628 80.5060   3
   2   9  -2 1210.88 115.375   4
   1   9  -2 2674.70 120.374   1
  -1   9   2 2525.91 130.269   2
   1   9  -2 2614.81 156.181   4
  -1  -9   2 2429.38 127.406   3
   1  -9  -2 2474.44 141.740   3
  -1  -9   2 2543.60 120.494   1
   0  -9   2 345.233 74.0421   3
   0   9  -2 257.997 89.0283   4
   0  -9   2 181.467 64.3453   5
   0  -9  -2 111.565 59.8875   3
   0   9   2 139.202 60.0484   2
   0  -9   2 131.462 53.9636   1
   1   9   2 214.768 66.9963   2
   1  -9   2 205.942 61.3920   1
  -1  -9  -2 211.263 63.4283   4
  -1   9  -2 163.973 74.4799   4
  -1  -9  -2 206.540 61.3854   3
   1  -9   2 82.5116 60.4598   3
   2  -9   2 28.3064 60.9049   3
   2   9   2 68.4245 20.8903   1
   2  -9   2 70.4349 58.9197   1
  -2  -9  -2 27.8434 53.4490   3
  -2  -9  -2 39.6736 48.5138   4
   2   9   2 31.4020 57.9674   2
   3  -9   2 344.911 75.5146   1
   3   9   2 501.551 46.9045   1
   3   9   2 370.184 74.5992   2
  -3  -9  -2 434.474 54.6158   4
   3  -9   2 445.447 77.1065   3
  -4  -9  -2 409.161 38.3215   4
   4  -9   2 420.841 79.7709   1
   4   9   2 463.699 53.6160   1
   4   9   2 443.189 79.8117   2
   4  -9   2 441.629 84.5023   3
   5  -9   2 24.5191 62.6650   1
   5  -9   2-0.65713 30.3512   5
   5  -9   2-56.1209 69.7594   3
   5   9   2-8.40443 40.4731   1
   5   9   2 96.5869 64.6662   2
   6   9   2 1006.15 120.590   2
   6  -9   2 1088.82 79.3593   5
   6  -9   2 918.622 120.703   1
   6   9   2 1250.30 101.856   1
   7  -9   2 112.913 43.9587   5
   7  -9   2 98.8229 83.8000   1
   7   9   2 306.741 93.8781   2
   7   9   2 180.096 65.5901   1
   8   9   2 2462.85 191.328   2
   8  -9   2 2439.65 198.118   1
   8   9   2 2719.99 175.363   1
   9   9   2 187.214 75.9834   1
   9  -9   2 111.988 98.5872   1
   9   9   2 195.941 92.5374   2
  10  -9   2-31.2324 112.199   1
  10   9   2 129.854 94.4552   2
  10   9   2-14.0910 77.7233   1
  11   9   2 18.2685 85.2583   2
  11   9   2 51.5359 79.7722   1
  11  -9   2-67.1194 111.057   1
  12  -9   2 29.2407 127.921   1
  12   9   2-216.948 117.415   2
  14  10  -2 262.182 121.964   1
  14  10  -2-3.53595 120.983   5
  13 -10  -2 458.638 127.747   1
  13  10  -2 499.281 153.185   5
  12 -10  -2 9.95389 87.3491   1
  12  10  -2 85.6882 128.281   5
  12  10  -2-8.47583 70.5149   2
  12 -10  -2 3.26797 82.3965   5
  11  10  -2 138.227 101.860   5
  11 -10  -2 323.036 110.111   1
  11 -10  -2 277.123 88.6702   5
  11  10  -2 93.2281 72.7689   2
  10 -10  -2 917.289 122.215   5
  10  10  -2 1014.52 165.992   5
  10 -10  -2 839.785 136.157   1
  10 -10  -2 1121.34 153.184   3
  10  10  -2 921.474 123.027   2
   9 -10  -2 859.574 117.670   5
   9 -10  -2 821.247 116.700   1
   9  10  -2 994.671 106.572   4
   9  10  -2 965.913 118.021   2
   9 -10  -2 954.566 131.867   3
   9  10  -2 864.441 147.463   5
   8  10  -2 147.292 98.7178   5
   8  10  -2 214.674 73.9529   4
   8 -10  -2 115.960 63.3668   5
   8 -10  -2 228.327 89.4917   1
   8  10  -2 31.3787 58.5172   2
   8 -10  -2 243.660 96.6139   3
   7  10  -2 1458.72 160.157   5
  -7  10   2 1192.87 73.6591   2
   7 -10  -2 1419.36 133.381   1
   7 -10  -2 1311.71 130.601   3
   7 -10  -2 1400.09 125.599   5
   7  10  -2 1343.61 126.798   2
   7  10  -2 1439.37 117.181   4
  -7 -10   2 1429.62 97.5500   3
   6  10  -2 45.0866 76.1781   5
  -6  10   2-0.61062 27.9860   2
  -6 -10   2 6.31394 35.5857   3
   6  10  -2-19.6186 54.3799   2
   6  10  -2 38.0936 65.0930   4
  -5 -10   2 151.261 38.9820   3
   5  10  -2 105.810 55.5444   2
   5  10  -2 206.494 75.7064   5
   5 -10  -2 216.440 72.1799   3
  -5  10   2 198.929 40.3827   2
   5  10  -2 226.917 66.8888   4
   4 -10  -2 3210.56 182.031   3
   4  10  -2 2675.63 157.767   2
   4  10  -2 3183.92 166.343   4
  -4 -10   2 3197.91 136.466   3
  -4  10   2 3086.80 127.910   2
   4  10  -2 3302.19 193.595   5
   3 -10  -2 16705.5 486.236   3
   3  10  -2 16826.1 427.024   3
  -3  10   2 17078.7 429.720   2
   3  10  -2 17220.8 480.848   2
   3  10  -2 17573.2 433.544   1
  -3 -10   2 17260.9 431.443   3
   3  10  -2 17927.5 482.429   4
   2  10  -2 13454.7 346.101   1
  -2  10   2 12966.2 358.066   2
  -2 -10   2 12760.0 353.173   3
  -2 -10   2 13594.7 351.200   1
   2 -10  -2 12497.3 391.054   3
   2  10  -2 12893.8 390.949   4
   2 -10  -2 13520.1 322.415   1
  -1  10   2 13205.4 366.556   2
   1  10  -2 13423.0 346.113   1
   1 -10  -2 12915.0 385.823   3
   1  10  -2 13396.1 398.586   4
   1 -10  -2 12556.8 287.434   1
  -1 -10   2 13007.8 366.175   3
  -1 -10   2 13428.7 349.204   1
   0 -10   2 7235.42 235.424   1
   0  10   2 7228.46 252.612   2
   0  10  -2 7091.44 272.735   4
   0 -10  -2 6910.01 258.969   3
   0 -10   2 7256.70 255.385   3
  -1 -10  -2 16734.9 470.073   3
   1 -10   2 16541.1 465.703   3
   1 -10   2 17181.8 449.845   1
  -1  10  -2 17681.6 490.625   4
   1  10   2 16305.7 464.237   2
   2 -10   2 929.674 103.011   3
   2  10   2 807.767 36.7390   1
  -2 -10  -2 754.037 79.5521   4
  -2 -10  -2 783.846 91.1807   3
   2 -10   2 774.084 90.4093   1
   2  10   2 722.660 94.3427   2
   3 -10   2 3412.30 176.732   1
   3  10   2 3424.30 188.130   2
   3  10   2 3325.77 113.851   1
  -3 -10  -2 3289.97 140.013   4
   3 -10   2 3282.97 186.560   3
  -3 -10  -2 3292.21 173.841   3
   4  10   2 7035.65 293.692   2
   4  10   2 7410.50 220.744   1
   4 -10   2 6986.87 284.031   1
  -4 -10  -2 7923.68 216.872   4
   4 -10   2 7047.70 300.962   3
   5  10   2 7401.11 312.453   2
   5 -10   2 7983.56 237.650   5
   5  10   2 7726.28 250.798   1
   5 -10   2 7390.87 313.618   1
   5 -10   2 7888.08 330.537   3
   6 -10   2 2013.84 168.652   3
   6 -10   2 2239.30 113.698   5
   6  10   2 2052.76 164.804   2
   6 -10   2 2216.92 173.859   1
   6  10   2 2185.71 132.637   1
   7  10   2 4640.24 211.009   1
   7 -10   2 4076.88 247.822   1
   7  10   2 3912.42 239.395   2
   8 -10   2 5153.72 297.098   1
   8  10   2 4958.91 277.874   2
   8  10   2 5287.79 245.737   1
   9  10   2 69.5447 86.1280   2
   9 -10   2-53.2000 97.2337   1
   9  10   2 149.362 70.0284   1
  10 -10   2 1347.65 170.798   1
  10  10   2 1308.25 160.425   2
  10  10   2 1380.06 146.885   1
  11  10   2 582.526 126.643   2
  11 -10   2 952.959 169.814   1
  12  10   2 636.044 145.561   2
  12 -10   2 621.995 161.127   1
  13  10   2 587.360 150.326   2
  14  11  -2 762.607 176.920   5
  13 -11  -2 1523.78 201.837   1
  13  11  -2 1316.49 158.186   2
  13  11  -2 1341.69 218.650   5
  12 -11  -2 1170.21 185.330   1
  12  11  -2 1081.28 147.342   2
  12  11  -2 1421.21 209.289   5
  11  11  -2 3998.72 302.626   5
  11 -11  -2 4114.64 251.656   5
  11  11  -2 4118.97 254.437   2
  11 -11  -2 3701.19 263.191   3
  11 -11  -2 4409.48 291.758   1
  10 -11  -2 5696.29 319.529   1
  10  11  -2 5517.40 337.076   5
  10  11  -2 5991.97 298.100   2
  10 -11  -2 5780.02 288.786   5
  10 -11  -2 5846.88 317.062   3
   9  11  -2 1995.19 167.140   2
   9 -11  -2 2068.54 177.059   1
   9  11  -2 1640.72 130.335   4
   9  11  -2 1839.44 199.136   5
   9 -11  -2 1973.77 182.493   3
   9 -11  -2 2099.77 163.778   5
   8 -11  -2 63.4109 73.5603   3
   8 -11  -2 29.6119 72.8900   1
   8 -11  -2 54.9339 57.6002   5
   8  11  -2 88.8539 70.1801   4
   8  11  -2 57.6324 97.9766   5
  -8 -11   2 85.4896 47.6923   3
   8  11  -2-57.1375 67.2518   2
   7 -11  -2 49.7997 63.2362   1
  -7 -11   2 55.5438 41.3117   3
   7 -11  -2 113.775 82.9154   3
   7  11  -2-10.3168 57.6817   2
   7  11  -2 44.1366 64.0044   4
   7  11  -2 67.1059 86.5215   5
   6  11  -2 2259.91 182.269   5
  -6  11   2 2478.79 112.619   2
   6  11  -2 2794.82 160.749   4
   6  11  -2 2340.27 160.145   2
  -6 -11   2 2858.47 136.802   3
   6 -11  -2 2596.27 161.743   1
   6 -11  -2 2405.92 174.600   3
   5  11  -2 800.736 95.3076   2
  -5  11   2 821.988 65.9182   2
  -5 -11   2 840.113 74.6056   3
   5  11  -2 842.115 117.612   5
   5 -11  -2 845.807 89.5105   1
   5  11  -2 797.596 93.7804   4
   5 -11  -2 828.566 107.883   3
  -4 -11   2 5390.26 192.983   3
   4 -11  -2 5409.67 205.834   1
   4  11  -2 5092.84 229.847   2
   4  11  -2 5480.46 226.720   4
  -4  11   2 4946.37 181.161   2
   4 -11  -2 5193.04 241.211   3
   3 -11  -2 5327.58 235.550   3
  -3 -11   2 5472.07 196.658   3
   3  11  -2 5567.11 189.567   1
   3 -11  -2 5435.45 189.421   1
   3  11  -2 5193.40 230.250   2
  -3  11   2 5478.91 196.386   2
   3  11  -2 5418.78 231.793   4
  -2 -11   2 2504.72 135.078   3
   2  11  -2 2417.78 150.161   4
   2  11  -2 2504.60 118.004   1
  -2 -11   2 2586.64 124.521   1
  -2  11   2 2486.13 130.327   2
   2 -11  -2 2621.52 103.641   1
   2 -11  -2 2228.14 145.379   3
   1  11  -2 67.8275 43.7700   1
  -1 -11   2 47.8254 58.3085   3
   1  11  -2 162.487 83.7148   4
   1 -11  -2-18.9056 61.1015   3
  -1  11   2-46.9671 51.9714   2
  -1 -11   2 20.4177 38.5077   1
   1 -11  -2 7.68632 15.8491   1
   0 -11   2 10.7526 42.1905   1
   0 -11  -2 86.0145 55.0196   3
   0  11   2-7.20309 49.8165   2
   0 -11   2 77.5684 68.4203   3
   0  11  -2-19.0819 72.7044   4
   1  11   2 5746.99 239.026   2
  -1 -11  -2 6076.89 246.057   3
   1 -11   2 6345.44 228.010   1
   1 -11   2 6143.78 246.284   3
   2 -11   2 22.5256 61.5673   3
   2 -11   2-24.8577 48.9908   1
  -2 -11  -2-9.17456 52.0822   3
   2  11   2 1.12668 57.5677   2
   3  11   2 1592.66 131.299   2
  -3 -11  -2 1730.96 128.734   3
   3 -11   2 1543.86 131.106   3
   3  11   2 1682.73 71.2907   1
  -3 -11  -2 1790.09 107.558   4
   3 -11   2 1660.97 124.905   1
   4 -11   2 1122.43 116.473   1
  -4 -11  -2 879.252 73.7911   4
   4  11   2 1293.15 74.0650   1
   4 -11   2 1140.94 119.370   3
  -4 -11  -2 1316.45 117.050   3
   4  11   2 1126.48 117.440   2
   5 -11   2 40.4446 73.0610   1
   5 -11   2-12.1299 35.9551   5
   5  11   2 95.7040 75.3405   2
   5  11   2 33.7884 38.0644   1
   5 -11   2-11.8346 80.9753   3
   6  11   2-20.9644 72.7772   2
   6 -11   2 15.6496 37.8367   5
   6 -11   2 21.8770 76.7299   3
   6  11   2 84.0963 46.5771   1
   6 -11   2 9.15941 75.4021   1
   7 -11   2 5330.48 286.210   1
   7  11   2 4405.18 260.990   2
   7  11   2 5350.39 227.510   1
   8  11   2 232.695 94.2304   2
   8 -11   2 608.998 128.045   1
   8  11   2 306.524 76.7639   1
   9  11   2-61.7993 63.6773   1
   9 -11   2-21.9325 95.8557   1
   9  11   2-1.80647 77.1581   2
  10  11   2-51.3625 90.0861   2
  10 -11   2-165.783 108.374   1
  11  11   2 200.027 107.320   2
  11 -11   2-83.0077 109.610   1
  12  11   2 404.652 129.830   2
  13  11   2 261.881 109.569   2
  13  12  -2 37.2560 86.0850   2
  13 -12  -2 85.7607 114.618   1
  12  12  -2 459.811 110.724   2
  12  12  -2 318.764 133.677   5
  12 -12  -2 411.285 128.263   1
  11 -12  -2 582.214 145.843   1
  11  12  -2 344.261 138.137   5
  11 -12  -2 405.833 122.327   3
  11  12  -2 315.212 103.342   2
  11 -12  -2 334.015 94.5110   5
  10  12  -2 1982.17 218.012   5
  10 -12  -2 2022.53 193.361   1
  10  12  -2 2084.48 180.356   2
  10 -12  -2 1926.04 189.859   3
  10 -12  -2 2158.49 178.733   5
   9 -12  -2 860.240 128.016   1
   9  12  -2 734.886 116.925   2
  -9 -12   2 1010.41 100.376   3
   9 -12  -2 819.375 116.807   5
   9  12  -2 861.175 100.888   4
   9 -12  -2 676.343 121.554   3
   9  12  -2 867.036 148.697   5
   8 -12  -2 1130.45 144.495   3
   8  12  -2 1097.28 134.230   2
   8 -12  -2 954.843 120.407   5
   8 -12  -2 862.814 121.825   1
   8  12  -2 863.955 153.046   5
   8  12  -2 1111.80 115.991   4
  -8 -12   2 1081.91 97.4111   3
   7 -12  -2 1689.97 154.971   3
   7  12  -2 1555.39 141.982   2
  -7 -12   2 1533.96 113.190   3
   7 -12  -2 1392.79 134.348   1
   7  12  -2 1345.84 121.489   4
  -7  12   2 1573.48 90.6846   2
   7  12  -2 1442.16 164.138   5
   6 -12  -2 973.689 126.508   3
   6  12  -2 830.112 105.709   2
   6 -12  -2 1008.06 108.756   1
  -6  12   2 889.083 74.1948   2
   6  12  -2 992.756 108.088   4
  -6 -12   2 1064.49 89.3975   3
  -5  12   2 1391.33 93.0611   2
  -5 -12   2 1474.22 101.316   3
   5  12  -2 1423.90 128.503   2
   5  12  -2 1455.83 121.689   4
   5 -12  -2 1552.54 146.612   3
   5 -12  -2 1451.30 116.070   1
  -4 -12   2 5564.92 206.322   3
   4 -12  -2 5562.29 213.329   1
   4  12  -2 5529.27 245.306   2
   4 -12  -2 5384.63 253.754   3
  -4  12   2 5666.63 202.831   2
   4  12  -2 5382.90 240.404   4
   3  12  -2 1935.30 141.181   4
   3  12  -2 1693.44 97.6915   1
   3  12  -2 1704.26 135.207   2
  -3  12   2 1809.55 109.639   2
  -3 -12   2 1817.91 111.536   3
   3 -12  -2 1850.89 145.953   3
   3 -12  -2 1872.17 103.547   1
  -2  12   2 3691.97 169.880   2
   2 -12  -2 3875.11 133.757   1
   2 -12  -2 4003.21 202.141   3
  -2 -12   2 3700.42 170.675   3
  -2 -12   2 3882.35 155.496   1
   2  12  -2 3509.39 148.132   1
   2  12  -2 4137.51 203.183   4
   1 -12  -2 4723.56 129.633   1
  -1 -12   2 5253.51 215.127   3
   1  12  -2 5129.20 237.670   4
   1 -12  -2 5655.90 236.340   3
  -1  12   2 5462.08 217.634   2
  -1 -12   2 5796.72 195.642   1
   0 -12   2 6069.06 216.385   1
   0 -12  -2 6152.56 250.457   3
   0  12  -2 5844.71 260.456   4
   0 -12   2 6083.32 241.269   3
   0  12   2 5876.27 238.622   2
   1  12   2 5289.82 230.456   2
   1 -12   2 4924.07 204.500   1
   1 -12   2 5034.67 223.739   3
  -1 -12  -2 5117.70 225.444   3
  -2 -12  -2 384.806 73.3487   3
   2 -12   2 354.522 69.4113   1
   2 -12   2 389.793 81.6648   3
   2  12   2 321.935 76.1039   2
  -3 -12  -2 180.706 62.4883   3
   3  12   2 139.382 19.4154   1
   3 -12   2 184.313 62.2843   1
   3  12   2 71.0954 63.2490   2
   3 -12   2 126.609 61.6556   3
   4  12   2 13297.5 444.080   2
   4  12   2 13376.1 321.832   1
   4 -12   2 12705.6 426.067   1
  -4 -12  -2 13031.7 423.716   3
  -4 -12  -2 11724.1 349.788   4
   4 -12   2 13386.3 450.859   3
   5  12   2 9438.35 269.806   1
   5 -12   2 8710.66 356.398   1
   5 -12   2 8699.63 368.597   3
   5  12   2 8623.20 355.684   2
   6 -12   2 155.118 47.6153   5
   6 -12   2 140.898 70.5770   1
   6  12   2 315.954 98.5938   2
   6  12   2 191.540 53.4275   1
   6 -12   2 66.7926 75.3056   3
   7 -12   2 15.2950 85.2669   1
   7  12   2 12.2952 74.5855   2
   7  12   2-81.9710 63.9275   1
   8 -12   2 1712.55 176.367   1
   8  12   2 1847.89 176.876   2
   9 -12   2 108.537 87.1348   1
   9  12   2 63.7780 94.1356   2
  10 -12   2 527.793 126.439   1
  10  12   2 389.865 101.613   2
  11 -12   2 852.129 165.329   1
  11  12   2 806.075 150.279   2
  12  12   2 576.697 128.264   2
  13  13  -2 312.062 115.675   2
  13 -13  -2 53.0373 109.785   1
  12  13  -2 135.895 92.1640   2
  12 -13  -2-75.6144 106.597   1
  11 -13  -2 386.226 97.2984   5
  11  13  -2 471.237 109.733   2
  11 -13  -2 624.579 128.827   1
  11 -13  -2 651.380 141.650   3
  10 -13  -2-102.694 85.7370   5
  10 -13  -2 64.2136 94.3435   1
  10  13  -2 10.5459 82.1550   2
  10 -13  -2 134.435 110.176   3
   9 -13  -2 1074.93 138.158   1
   9 -13  -2 1137.72 131.778   5
   9 -13  -2 1150.03 147.363   3
   9  13  -2 1007.07 129.812   2
  -9 -13   2 1140.40 105.942   3
   8 -13  -2 64.5188 78.9215   3
  -8 -13   2 190.689 58.7249   3
   8 -13  -2 248.344 89.0025   1
   8 -13  -2 146.331 77.7777   5
   8  13  -2 96.4643 74.7586   4
   8  13  -2 170.901 76.9960   2
  -7  13   2-33.4264 39.8297   2
   7 -13  -2-182.865 100.153   3
   7  13  -2 51.1820 75.9821   2
  -7 -13   2-16.1343 48.0224   3
   7  13  -2-18.3082 72.8273   4
   7 -13  -2 21.9626 67.0912   1
   6  13  -2 489.445 94.5734   2
  -6 -13   2 580.936 70.2918   3
  -6  13   2 481.280 60.3388   2
   6 -13  -2 458.998 94.5634   3
   6  13  -2 546.890 96.1825   4
   6 -13  -2 628.752 90.7313   1
   5 -13  -2 179.791 80.7284   3
   5  13  -2 151.748 69.2372   2
  -5 -13   2 206.656 51.7050   3
  -5  13   2 168.509 45.8696   2
   5 -13  -2 223.984 66.2370   1
   5  13  -2 240.200 76.6726   4
   4  13  -2 996.278 108.776   2
  -4 -13   2 987.923 88.6839   3
   4 -13  -2 1107.60 92.1273   1
   4  13  -2 912.654 104.220   4
   4 -13  -2 914.748 117.768   3
  -4  13   2 1083.07 88.7196   2
   3 -13  -2 272.752 79.1442   3
  -3  13   2 198.901 55.9659   2
  -3 -13   2 277.725 60.8556   3
   3  13  -2 334.520 76.3474   2
   3  13  -2 216.029 69.9657   4
   3 -13  -2 214.264 46.6446   1
   3  13  -2 185.576 45.3292   1
   2  13  -2 392.737 55.0496   1
   2  13  -2 384.671 81.2136   2
   2 -13  -2 488.780 46.1290   1
  -2 -13   2 366.697 67.0307   3
  -2 -13   2 538.123 62.1157   1
   2 -13  -2 325.522 78.3709   3
  -2  13   2 364.958 64.8584   2
   2  13  -2 472.251 87.5085   4
  -1  13   2-39.4447 50.4029   2
  -1 -13   2 2.04052 53.3008   3
  -1 -13   2-5.41631 45.1048   1
   1 -13  -2 8.87851 12.7007   1
   1 -13  -2-55.4229 61.2459   3
   1  13  -2-144.122 84.2597   4
   0 -13   2 1114.60 109.015   3
   0 -13   2 1198.44 91.5348   1
   0 -13  -2 1208.57 114.676   3
   0  13  -2 1232.22 126.900   4
   0  13   2 1230.18 111.058   2
   1 -13   2-66.4893 69.2207   3
   1  13   2 61.2481 55.0441   2
   1 -13   2 59.1851 44.4601   1
  -1 -13  -2 49.6502 56.1281   3
   2 -13   2 119.166 67.0547   3
   2 -13   2 40.4093 48.6180   1
   2  13   2-12.1921 57.7886   2
  -2 -13  -2-15.6007 56.7402   3
   3 -13   2 77.1328 60.4797   1
  -3 -13  -2 77.5054 62.1824   3
   3 -13   2 115.310 74.7064   3
   3  13   2 63.5904 60.5091   2
  -4 -13  -2 93.6837 74.1831   3
   4  13   2 2.25218 23.1130   1
   4 -13   2-59.6991 72.7639   1
   4 -13   2-17.8622 76.7875   3
   4  13   2 91.8486 71.6974   2
   5  13   2 92.3239 37.7175   1
   5 -13   2 38.5899 73.5182   1
  -5 -13  -2 32.7956 64.6937   3
   5  13   2 81.0299 68.9047   2
   5 -13   2 49.9711 78.4206   3
   6  13   2 8214.71 368.045   2
  -6 -13  -2 9179.38 356.767   3
   6 -13   2 8421.46 367.835   1
   6  13   2 8983.00 278.319   1
   6 -13   2 8409.70 280.046   5
   6 -13   2 8389.23 378.668   3
   7 -13   2 600.625 113.328   1
   7 -13   2 802.621 135.998   3
   7  13   2 676.462 121.972   2
   8 -13   2 341.902 106.800   1
   8  13   2 352.055 107.272   2
   9  13   2 1069.38 157.885   2
   9 -13   2 874.999 150.347   1
  10  13   2 503.768 119.522   2
  10 -13   2 832.072 147.844   1
  11 -13   2 381.667 131.523   1
  11  13   2 211.331 96.8959   2
  12  13   2-154.828 106.964   2
  13 -14  -2 124.236 119.345   1
  13  14  -2 272.095 114.007   2
  12 -14  -2 468.569 135.712   1
  12 -14  -2 190.678 108.305   3
  12  14  -2 150.548 101.992   2
  11 -14  -2 285.035 120.208   1
  11  14  -2 81.6621 80.2984   2
  11 -14  -2-7.67294 98.7669   3
  10 -14  -2-76.1411 76.3043   5
  10  14  -2-73.1439 87.8377   2
  10 -14  -2 112.228 102.522   1
  10 -14  -2 129.886 106.948   3
   9 -14  -2-23.9722 82.8086   3
   9 -14  -2-27.3866 77.9985   5
   9 -14  -2 25.3845 76.9933   1
   9  14  -2 117.925 79.2074   2
  -8 -14   2 226.198 62.4439   3
   8 -14  -2 214.298 89.2202   1
   8  14  -2 282.541 81.1095   4
   8 -14  -2 97.5613 84.3526   3
   8  14  -2 177.806 82.3678   2
   7 -14  -2 375.042 114.315   3
  -7  14   2 356.445 55.0635   2
  -7 -14   2 359.490 70.4718   3
   7  14  -2 351.763 97.5146   2
   7 -14  -2 346.038 91.1624   1
   7  14  -2 437.120 93.1033   4
  -6 -14   2 1392.76 112.803   3
  -6  14   2 1397.84 97.5110   2
   6 -14  -2 1437.45 156.588   3
   6  14  -2 1454.58 144.061   2
   6 -14  -2 1357.92 126.190   1
   6  14  -2 1515.78 129.179   4
   5  14  -2 1270.05 134.216   2
  -5 -14   2 1009.76 94.9735   3
  -5  14   2 1115.40 95.5557   2
   5 -14  -2 1462.72 119.414   1
   5 -14  -2 1066.27 130.488   3
   5  14  -2 1311.89 127.326   4
   4 -14  -2 29.8106 82.1775   3
   4  14  -2 40.2888 65.2798   4
   4  14  -2 50.1601 59.7089   2
  -4 -14   2 84.8901 47.7127   3
  -4  14   2 37.8159 41.9046   2
   4 -14  -2 66.5266 50.6611   1
   3 -14  -2 6746.62 297.499   3
  -3 -14   2 6845.21 259.281   3
  -3  14   2 7252.38 260.086   2
   3  14  -2 6969.69 292.980   2
   3  14  -2 6712.05 284.120   4
   3 -14  -2 7433.63 233.744   1
   2 -14  -2 2808.96 180.966   3
   2 -14  -2 2739.50 108.809   1
  -2 -14   2 2762.29 133.626   1
  -2  14   2 2750.19 154.633   2
   2  14  -2 2666.24 176.038   4
  -2 -14   2 2603.29 154.239   3
   2  14  -2 2452.52 166.020   2
   1  14  -2 1380.11 138.471   4
   1 -14  -2 1011.53 43.7979   1
  -1 -14   2 1481.38 96.2778   1
   1 -14  -2 1286.34 121.455   3
  -1  14   2 1172.55 106.679   2
  -1 -14   2 1268.81 115.684   3
   0 -14   2 5561.98 212.002   1
   0 -14  -2 5238.15 247.836   3
   0 -14   2 5758.99 246.690   3
   0  14   2 5492.30 243.100   2
   1 -14   2 4952.41 205.911   1
   1  14   2 4768.64 228.847   2
  -1 -14  -2 4373.91 221.704   3
   1 -14   2 4791.00 237.529   3
  -2 -14  -2 2022.52 151.092   3
   2  14   2 1868.34 149.468   2
   2 -14   2 2143.43 141.024   1
   2 -14   2 1826.47 147.814   3
  -3 -14  -2 7469.16 306.728   3
   3  14   2 7146.60 314.225   2
   3 -14   2 7332.74 319.034   3
   3 -14   2 7507.46 297.946   1
   4 -14   2 2885.64 180.228   1
  -4 -14  -2 2915.44 187.934   3
   4  14   2 2437.96 183.642   2
   4 -14   2 2615.07 198.873   3
   5 -14   2 136.684 75.9760   1
  -5 -14  -2 197.080 74.0599   3
   5  14   2 253.031 96.0011   2
   5 -14   2 170.991 83.3537   3
  -6 -14  -2 2523.96 182.277   3
   6 -14   2 2656.58 199.750   1
   6  14   2 2498.82 200.161   2
   6 -14   2 2477.69 208.106   3
   7  14   2 233.974 99.7503   2
   7 -14   2 422.786 107.548   1
   7 -14   2 176.345 95.3578   3
  -7 -14  -2 167.000 76.0281   3
   8 -14   2 189.629 90.3237   1
   8  14   2 294.886 102.392   2
   9  14   2 368.157 114.067   2
   9 -14   2 414.162 128.174   1
  10  14   2 692.508 144.659   2
  10 -14   2 640.738 147.911   1
  11 -14   2 46.6258 111.387   1
  11  14   2-42.6344 97.3251   2
  12  14   2-127.854 121.565   2
  13 -15  -2 1755.35 225.141   1
  13  15  -2 1339.96 185.261   2
  12 -15  -2 1929.67 220.090   1
  12 -15  -2 1945.03 221.722   3
  12  15  -2 1516.82 185.773   2
  11 -15  -2 2952.72 250.802   3
  11 -15  -2 3345.65 268.279   1
  11  15  -2 2973.61 242.707   2
  10  15  -2 5812.89 319.614   2
  10 -15  -2 6202.28 341.002   1
  10 -15  -2 5190.88 288.726   5
  10 -15  -2 5354.93 329.884   3
   9 -15  -2 4179.58 251.524   5
   9  15  -2 3718.31 253.899   2
   9 -15  -2 4478.56 271.382   1
   9 -15  -2 4248.66 280.772   3
   8 -15  -2 959.686 140.339   3
   8  15  -2 781.375 125.211   2
  -8 -15   2 828.604 98.1478   3
   8  15  -2 706.235 101.814   4
   8 -15  -2 879.964 128.165   1
   7  15  -2 824.965 129.072   2
  -7 -15   2 733.557 89.1166   3
   7 -15  -2 718.345 125.715   3
   7 -15  -2 919.203 118.168   1
   7  15  -2 837.638 112.457   4
  -7  15   2 660.193 72.7572   2
  -6 -15   2 1477.29 119.454   3
   6  15  -2 1629.07 154.731   2
   6 -15  -2 1509.97 134.015   1
   6 -15  -2 1329.68 155.037   3
   6  15  -2 1690.32 143.700   4
  -6  15   2 1516.30 110.002   2
   5 -15  -2 313.283 99.5440   3
  -5  15   2 318.599 67.3394   2
   5  15  -2 400.205 91.9547   4
  -5 -15   2 309.548 69.3627   3
   5 -15  -2 443.242 74.2761   1
   5  15  -2 177.313 76.5341   2
   4 -15  -2 600.028 116.564   3
   4 -15  -2 738.166 81.7929   1
  -4 -15   2 683.181 87.2813   3
  -4  15   2 792.078 83.9526   2
   4  15  -2 683.128 107.652   2
   4  15  -2 833.342 111.588   4
   3 -15  -2 2023.68 164.886   3
   3  15  -2 2136.74 162.140   2
  -3  15   2 1901.95 133.454   2
  -3 -15   2 1773.91 128.839   3
   3  15  -2 2352.15 174.658   4
   3 -15  -2 1944.77 108.414   1
  -2 -15   2 3359.66 185.131   3
   2 -15  -2 3440.63 207.970   3
   2  15  -2 3209.71 198.263   4
   2  15  -2 3087.25 194.172   2
  -2 -15   2 3406.61 152.334   1
   2 -15  -2 3557.66 126.509   1
  -2  15   2 3661.35 185.848   2
   1 -15  -2 3885.62 215.996   3
  -1  15   2 3842.85 198.629   2
  -1 -15   2 4101.85 171.378   1
   1  15  -2 3966.27 226.888   4
  -1 -15   2 3991.84 206.195   3
   0 -15   2 833.500 102.591   3
   0 -15   2 1045.85 90.6594   1
   0  15   2 740.580 97.5800   2
   0 -15  -2 1043.67 118.173   3
   1 -15   2 798.779 110.748   3
  -1 -15  -2 719.969 98.4078   3
   1  15   2 648.498 96.8268   2
   1 -15   2 819.854 86.3048   1
   2 -15   2 1055.34 127.240   3
  -2 -15  -2 1118.44 121.364   3
   2  15   2 884.137 111.829   2
   2 -15   2 1084.15 107.971   1
   3 -15   2 728.996 119.573   3
   3  15   2 655.507 108.641   2
  -3 -15  -2 835.814 113.642   3
   3 -15   2 967.816 108.563   1
   4 -15   2 978.754 134.404   3
   4 -15   2 979.699 111.770   1
  -4 -15  -2 1137.29 126.257   3
   4  15   2 927.329 124.230   2
   5 -15   2 732.880 112.431   1
  -5 -15  -2 679.090 105.187   3
   5  15   2 678.251 116.449   2
   5 -15   2 608.054 118.377   3
   6  15   2 662.903 116.613   2
   6 -15   2 466.321 104.148   1
  -6 -15  -2 661.287 115.585   3
   6 -15   2 578.970 122.952   3
  -7 -15  -2 230.153 82.0263   3
   7 -15   2 175.758 89.4105   3
   7 -15   2 180.202 96.8192   1
   7  15   2-13.4087 89.6361   2
   8 -15   2 292.819 112.216   1
  -8 -15  -2 236.936 94.0744   3
   8  15   2 259.919 98.2697   2
   9  15   2 331.375 114.029   2
   9 -15   2 362.034 113.736   1
  -9 -15  -2 427.174 96.0438   3
  10  15   2 741.548 150.948   2
  10 -15   2 746.286 147.503   1
  11 -15   2 1008.19 173.954   1
  11  15   2 1347.46 191.642   2
  13  16  -2 80.9553 103.149   2
  12 -16  -2 71.5517 113.439   1
  12  16  -2 135.129 110.989   2
  12 -16  -2-173.109 130.351   3
  11  16  -2 143.875 99.5344   2
  11 -16  -2 144.404 113.232   1
  11 -16  -2-33.8117 100.178   3
  10  16  -2 737.480 138.964   2
  10 -16  -2 687.201 144.266   3
  10 -16  -2 630.868 119.562   5
  10 -16  -2 889.458 150.626   1
   9 -16  -2 1531.33 158.271   5
   9 -16  -2 1852.05 194.062   3
   9  16  -2 1246.42 159.662   2
   9 -16  -2 1561.48 165.268   1
   8 -16  -2 919.341 146.751   3
   8 -16  -2 801.389 118.253   1
   8  16  -2 682.624 118.201   2
   8  16  -2 941.567 116.582   4
   7 -16  -2 1210.05 136.310   1
  -7 -16   2 1460.38 123.629   3
   7 -16  -2 1460.74 167.142   3
   7  16  -2 1601.24 145.899   4
   7  16  -2 1316.32 155.947   2
   6 -16  -2 1120.86 146.582   3
   6  16  -2 811.902 109.947   4
  -6  16   2 858.713 89.8150   2
   6  16  -2 753.518 116.894   2
   6 -16  -2 976.194 113.933   1
  -6 -16   2 1074.60 110.303   3
  -5 -16   2 3557.58 187.882   3
   5  16  -2 2969.43 191.224   4
   5 -16  -2 3359.70 180.156   1
   5  16  -2 3441.84 220.741   2
  -5  16   2 3381.35 174.497   2
   5 -16  -2 2875.42 214.643   3
  -4 -16   2 3489.96 183.668   3
   4  16  -2 3568.68 222.758   2
  -4  16   2 3297.76 177.300   2
   4 -16  -2 3403.00 165.850   1
   4  16  -2 3252.90 210.877   4
   4 -16  -2 3202.46 223.469   3
  -3 -16   2 2642.71 166.086   3
   3  16  -2 2679.89 187.254   2
  -3  16   2 2728.06 164.604   2
   3 -16  -2 2691.69 128.489   1
   3  16  -2 2396.12 183.700   4
   3 -16  -2 2777.57 195.581   3
   2  16  -2 1073.02 129.832   4
   2  16  -2 1019.49 119.330   2
  -2 -16   2 984.740 110.350   3
   2 -16  -2 1246.91 135.604   3
  -2 -16   2 1099.34 88.2444   1
   2 -16  -2 1211.04 71.5576   1
  -2  16   2 1098.41 108.023   2
  -1 -16   2 5316.78 201.829   1
  -1 -16   2 4556.49 231.257   3
   1 -16  -2 4935.52 255.289   3
   1  16  -2 4751.03 249.105   2
  -1  16   2 5096.38 241.714   2
   0  16   2 2134.50 158.310   2
   0 -16   2 2481.30 138.828   1
   0 -16  -2 2272.46 172.349   3
   0 -16   2 2411.83 169.466   3
  -1 -16  -2 7292.09 311.784   3
   1 -16   2 7054.01 311.167   3
   1  16   2 7198.00 311.607   2
   1 -16   2 7378.86 272.748   1
  -2 -16  -2 12059.5 425.884   3
   2 -16   2 12185.5 439.781   3
   2  16   2 11734.1 431.379   2
   2 -16   2 12761.8 401.972   1
   3 -16   2 22649.7 620.509   1
   3  16   2 20534.5 644.700   2
  -3 -16  -2 21909.4 640.903   3
   3 -16   2 20979.7 655.507   3
   4  16   2 10029.7 414.085   2
  -4 -16  -2 10494.9 402.407   3
   4 -16   2 10451.6 389.273   1
   4 -16   2 10309.5 417.338   3
   5 -16   2 6327.89 305.294   1
   5  16   2 6254.45 323.651   2
   5 -16   2 6399.70 333.228   3
  -5 -16  -2 6058.65 299.056   3
   6 -16   2 1591.57 173.994   1
  -6 -16  -2 1604.57 159.267   3
   6  16   2 1616.30 167.782   2
   6 -16   2 1722.70 185.468   3
   7 -16   2 946.162 141.091   1
  -7 -16  -2 1140.65 139.866   3
   7 -16   2 1027.64 153.673   3
   7  16   2 1122.30 150.797   2
   8  16   2 1195.40 163.641   2
   8 -16   2 1361.73 164.144   1
   8 -16   2 1118.58 171.567   3
  -8 -16  -2 1351.83 157.036   3
   9  16   2 1591.42 195.563   2
  -9 -16  -2 1326.76 160.163   3
   9 -16   2 1496.97 185.800   1
  10  16   2 438.072 118.256   2
 -10 -16  -2 228.547 96.2987   3
  10 -16   2 680.466 154.702   1
  11  16   2 223.878 121.385   2
  13  17  -2 84.6207 100.724   2
  12 -17  -2 312.439 120.594   1
  12  17  -2 494.664 134.201   2
  11  17  -2 30.5779 100.236   2
  11 -17  -2-142.683 105.420   1
  11 -17  -2 53.9186 105.493   3
  10 -17  -2 350.214 133.311   3
  10  17  -2 604.001 129.832   2
  10 -17  -2 208.955 105.061   1
   9 -17  -2 1718.78 200.511   3
   9 -17  -2 1814.98 185.562   1
   9 -17  -2 1678.35 169.326   5
   9  17  -2 1407.53 173.749   2
   8 -17  -2 4299.82 256.740   1
   8  17  -2 4360.86 279.673   2
   8 -17  -2 4461.36 292.461   3
   7 -17  -2 543.253 101.679   1
   7 -17  -2 396.222 112.577   3
   7  17  -2 514.596 121.794   2
  -7 -17   2 450.231 85.6205   3
   7  17  -2 564.749 100.551   4
   6  17  -2 1633.26 151.477   4
  -6 -17   2 1677.06 135.560   3
   6 -17  -2 1789.61 182.065   3
   6  17  -2 1820.47 174.733   2
   6 -17  -2 1717.81 143.714   1
  -6  17   2 1743.28 131.427   2
  -5 -17   2 1458.75 129.602   3
   5  17  -2 1255.02 139.688   4
   5 -17  -2 1429.46 163.334   3
  -5  17   2 1699.67 125.901   2
   5  17  -2 1488.82 153.762   2
   5 -17  -2 1542.75 130.035   1
   4 -17  -2 991.286 93.6618   1
   4  17  -2 950.865 129.414   2
   4 -17  -2 1164.58 154.557   3
   4  17  -2 1060.96 132.002   4
  -4 -17   2 846.813 107.329   3
  -4  17   2 1087.44 112.175   2
  -3  17   2 307.176 77.1402   2
   3 -17  -2 266.034 91.7910   3
   3 -17  -2 318.434 53.0271   1
  -3 -17   2 407.060 84.5990   3
   3  17  -2 248.562 90.3491   2
   3  17  -2 235.897 91.2433   4
  -2  17   2 52.7491 65.2226   2
  -2 -17   2 78.2185 68.8098   3
   2 -17  -2-5.63790 24.8635   1
   2  17  -2 18.1143 66.6942   2
   2 -17  -2 53.7477 89.7606   3
  -1 -17   2 403.790 93.1285   3
   1 -17  -2 358.312 98.5080   3
   1  17  -2 386.143 94.9509   2
  -1 -17   2 352.356 58.7653   1
  -1  17   2 506.080 92.4427   2
   0 -17   2 217.700 88.7525   3
   0 -17   2 192.103 59.0221   1
   0 -17  -2 86.5292 68.7555   3
   0  17   2 22.8710 63.4858   2
   1 -17   2 325.552 98.5154   3
   1 -17   2 181.806 60.3889   1
  -1 -17  -2 274.266 88.1595   3
   1  17   2 346.879 89.2859   2
   2 -17   2 92.0367 81.4085   3
  -2 -17  -2 242.081 91.2064   3
   2 -17   2 86.2509 59.1853   1
   2  17   2 151.853 74.9299   2
  -3 -17  -2 553.525 112.774   3
   3 -17   2 578.790 96.0456   1
   3 -17   2 620.269 116.427   3
   3  17   2 571.707 111.915   2
   4 -17   2-31.7862 87.8619   3
  -4 -17  -2 105.506 74.2628   3
   4 -17   2 138.422 73.2437   1
   4  17   2 36.1553 80.9767   2
   5  17   2 107.432 85.2049   2
   5 -17   2-31.6995 79.9918   3
  -5 -17  -2 44.8211 69.8588   3
   5 -17   2 111.782 96.7236   1
   6 -17   2 171.649 94.0877   1
  -6 -17  -2 43.6611 85.0152   3
   6  17   2 130.998 83.4542   2
   6 -17   2-93.8545 109.609   3
  -7 -17  -2 127.275 88.5325   3
   7 -17   2-3.97486 81.2976   1
   7  17   2-40.5936 95.8963   2
   7 -17   2-77.9115 106.891   3
   8 -17   2-32.3547 97.1146   1
  -8 -17  -2-38.9351 78.4673   3
   8  17   2-16.2781 95.2491   2
   8 -17   2-177.907 109.694   3
   9  17   2 147.195 115.147   2
   9 -17   2 73.1726 110.579   1
  -9 -17  -2 92.0015 101.010   3
  10  17   2 37.5026 98.5413   2
 -10 -17  -2 39.2074 79.2969   3
  12 -18  -2 364.598 136.648   1
  12  18  -2 336.917 122.540   2
  11 -18  -2 201.351 125.808   1
  11  18  -2 46.3085 96.7029   2
  11 -18  -2 278.047 127.032   3
  10  18  -2 119.640 92.7675   2
  10 -18  -2 138.494 89.4430   1
  10 -18  -2 55.1054 105.496   3
   9 -18  -2 13.8982 102.250   3
   9 -18  -2 91.1616 77.1897   5
   9 -18  -2-105.311 86.5821   1
   9  18  -2-65.5131 94.3647   2
   8 -18  -2-62.3769 108.684   3
   8 -18  -2 120.787 93.8960   1
   8  18  -2 57.9699 80.5076   2
   7  18  -2 354.889 98.7004   4
   7 -18  -2 335.566 113.203   3
   7 -18  -2 269.022 85.6500   1
  -7 -18   2 240.573 67.7288   3
   7  18  -2 430.295 109.282   2
  -6 -18   2 209.280 66.6984   3
  -6  18   2 202.206 58.1118   2
   6  18  -2 225.017 82.8065   4
   6  18  -2 329.060 97.6409   2
   6 -18  -2 100.249 97.6035   3
   6 -18  -2 117.522 68.6359   1
   5 -18  -2 321.283 118.511   3
  -5 -18   2 555.002 92.3512   3
  -5  18   2 493.090 83.0058   2
   5 -18  -2 370.250 69.5033   1
   5  18  -2 423.736 103.198   2
   5  18  -2 514.973 104.565   4
  -4 -18   2 166.172 87.1241   3
   4 -18  -2 177.039 54.4228   1
   4  18  -2 180.883 85.6733   2
   4  18  -2 178.632 81.6348   4
  -4  18   2 252.326 75.5726   2
   4 -18  -2 176.733 118.144   3
   3  18  -2 616.638 118.244   2
   3 -18  -2 686.682 115.786   3
  -3 -18   2 887.036 118.084   3
  -3  18   2 713.702 100.022   2
  -2 -18   2 233.986 79.4000   3
   2 -18  -2 197.210 99.4960   3
  -2  18   2 116.345 65.8551   2
   2  18  -2 196.022 85.3599   2
  -1 -18   2 16.7264 42.5367   1
  -1 -18   2-63.7874 77.5889   3
   1  18  -2 68.9895 72.6223   2
   1 -18  -2 58.9828 79.6359   3
  -1  18   2 17.5981 82.9972   2
   0  18  -2 276.015 90.1884   2
   0 -18  -2 298.206 100.674   3
   0  18   2 91.0838 73.8757   2
   0 -18   2 310.575 89.3645   3
   0 -18   2 362.659 69.5957   1
  -1 -18  -2 3.37204 80.9162   3
   1 -18   2 103.563 77.7284   3
   1 -18   2 59.9969 61.4780   1
   1  18   2-85.3375 84.9914   2
  -2 -18  -2 1799.27 162.730   3
   2  18   2 1782.33 169.357   2
   2 -18   2 1811.76 141.049   1
   2 -18   2 1965.63 176.016   3
   3 -18   2 342.705 103.301   3
  -3 -18  -2 299.799 89.1277   3
   3  18   2 368.046 96.7926   2
   3 -18   2 344.119 86.2054   1
   4 -18   2-37.9921 82.9081   3
   4 -18   2 40.0682 68.3800   1
  -4 -18  -2 30.5257 68.0664   3
   4  18   2 22.7049 80.2772   2
   5 -18   2 45.6562 95.8119   3
  -5 -18  -2 22.7215 72.0302   3
   5 -18   2 1.86672 72.0357   1
   5  18   2 4.14493 76.3132   2
  -6 -18  -2 50.3539 76.0961   3
   6  18   2 145.439 87.8365   2
   6 -18   2 206.337 89.7390   1
   6 -18   2 60.1455 87.7250   3
   7 -18   2 590.276 130.776   1
   7  18   2 557.495 130.234   2
  -7 -18  -2 461.022 111.609   3
   7 -18   2 317.713 106.537   3
   8 -18   2 38.1244 92.4049   1
  -8 -18  -2 51.1947 82.7631   3
   8 -18   2 108.517 93.7821   3
   8  18   2 115.385 96.8978   2
   9 -18   2 124.062 110.303   1
  -9 -18  -2 131.602 88.4210   3
   9  18   2 226.497 103.194   2
  10 -18   2 13.9507 105.600   1
  12 -19  -2 107.938 117.997   1
  11 -19  -2 513.095 138.048   1
  11  19  -2 839.426 157.103   2
  10 -19  -2 1315.31 175.896   1
  10  19  -2 1624.01 195.973   2
  10 -19  -2 1453.83 196.092   3
   9 -19  -2 252.985 114.574   3
   9 -19  -2 353.588 106.823   5
   9 -19  -2 80.6461 90.6727   1
   9  19  -2 324.997 107.754   2
   8 -19  -2 518.733 137.478   3
   8  19  -2 839.460 134.463   2
   8 -19  -2 802.148 127.838   1
   7 -19  -2 278.006 92.0014   1
   7  19  -2 363.204 98.3063   4
   7  19  -2 144.203 86.0722   2
   7 -19  -2 290.546 116.182   3
   6 -19  -2 27.4744 65.9206   1
   6  19  -2-24.4331 80.3600   4
  -6 -19   2 26.4073 66.4174   3
  -6  19   2-16.4599 51.2424   2
   6 -19  -2-27.8231 100.030   3
   6  19  -2 70.6746 88.1311   2
   5 -19  -2 256.585 109.861   3
  -5  19   2 329.390 87.2575   2
   5  19  -2 573.450 123.304   2
  -5 -19   2 373.205 79.7833   3
  -4 -19   2 54.9698 71.1287   3
   4 -19  -2 18.2364 95.8960   3
   4  19  -2 85.0217 89.0557   2
  -4  19   2 60.2596 67.3689   2
   3 -19  -2 56.2095 98.9056   3
  -3 -19   2 186.576 83.3324   3
  -3  19   2 232.690 80.4326   2
   3  19  -2 344.345 98.5444   2
   2  19  -2 3377.21 232.317   2
  -2  19   2 3485.77 211.342   2
  -2 -19   2 3436.83 213.550   3
   2 -19  -2 3349.61 237.748   3
   1 -19  -2 32.2888 78.4901   3
  -1  19   2 70.1764 70.3909   2
   1  19  -2 85.5013 90.5193   2
  -1 -19   2 116.960 91.7560   3
   0  19   2 349.346 93.6187   2
   0 -19  -2 289.296 91.8128   3
   0 -19   2 334.884 68.9724   1
   0  19  -2 403.260 98.7259   2
   0 -19   2 254.719 92.4487   3
   1 -19   2 4.18363 54.7438   1
   1 -19   2 38.5799 84.3371   3
  -1 -19  -2-33.1189 83.0650   3
   1  19   2 10.1867 78.6340   2
   2 -19   2 456.966 95.5135   1
  -2 -19  -2 262.056 82.1278   3
   2  19   2 352.161 97.5281   2
   2 -19   2 389.376 102.749   3
   3 -19   2 139.283 99.8546   3
  -3 -19  -2 258.143 100.833   3
   3 -19   2 107.899 76.1766   1
   3  19   2 278.568 97.8252   2
  -4 -19  -2 1098.31 139.633   3
   4  19   2 887.147 143.046   2
   4 -19   2 933.595 148.042   3
   4 -19   2 1011.90 126.770   1
   5 -19   2 721.349 137.308   3
  -5 -19  -2 959.638 140.300   3
   5 -19   2 896.818 126.570   1
   5  19   2 775.007 135.950   2
   6  19   2 446.940 124.640   2
  -6 -19  -2 190.211 87.1141   3
   6 -19   2 351.447 105.583   1
   6 -19   2 591.233 128.922   3
   7 -19   2 188.323 94.8579   1
  -7 -19  -2 160.528 90.3651   3
   7  19   2 242.563 117.987   2
   7 -19   2 177.948 114.938   3
   8 -19   2-88.9077 94.5152   1
   8 -19   2 78.0017 124.271   3
  -8 -19  -2 117.074 94.1871   3
   8  19   2 21.2535 94.4683   2
  -9 -19  -2 69.7046 89.8974   3
   9 -19   2-67.5475 104.932   1
   9  19   2 33.6937 100.647   2
  10 -19   2-60.0619 123.504   1
  11 -20  -2 11.8235 100.400   1
  11  20  -2 261.370 117.456   2
  10 -20  -2 509.368 132.492   1
  10 -20  -2 603.007 133.753   3
  10  20  -2 589.549 142.532   2
   9 -20  -2 829.421 139.184   1
   9 -20  -2 877.563 169.707   3
   9  20  -2 889.161 152.873   2
   8  20  -2 873.707 155.883   2
   8 -20  -2 1146.45 181.945   3
   7 -20  -2 1616.23 191.033   3
   7  20  -2 1806.75 194.793   2
   6 -20  -2 267.430 110.289   3
  -6 -20   2 418.537 89.3461   3
   6  20  -2 311.757 111.545   2
  -5 -20   2 231.760 84.5494   3
   5 -20  -2 0.55440 100.828   3
  -5  20   2 266.336 77.2074   2
   5  20  -2 204.512 96.6291   2
   4 -20  -2 1387.44 166.546   3
  -4  20   2 1538.22 144.168   2
  -4 -20   2 1779.68 156.516   3
   4  20  -2 1718.09 181.735   2
  -3 -20   2 10375.5 398.204   3
  -3  20   2 10453.3 396.646   2
   3  20  -2 10899.0 446.905   2
   3 -20  -2 10388.0 449.652   3
  -2 -20   2 1206.23 138.321   3
   2 -20  -2 950.486 141.897   3
   2  20  -2 1158.40 152.174   2
  -2  20   2 1062.06 128.163   2
   1  20  -2 971.535 138.649   2
   1 -20  -2 992.956 146.916   3
  -1  20   2 1099.50 138.438   2
  -1 -20   2 932.384 140.823   3
   0 -20   2 68.7588 86.6361   3
   0 -20  -2 69.3616 79.9446   3
   0  20  -2-93.0774 83.2459   2
   0  20   2 89.1231 85.5831   2
  -1 -20  -2 1092.77 146.673   3
  -1  20  -2 1420.15 158.873   2
   1 -20   2 1260.17 151.166   3
   1  20   2 1168.18 139.955   2
   2 -20   2 1769.15 179.430   3
  -2 -20  -2 2000.87 185.396   3
   2 -20   2 1821.26 143.701   1
   2  20   2 1806.73 179.831   2
   3  20   2 2917.21 227.083   2
   3 -20   2 3402.52 206.088   1
  -3 -20  -2 3162.84 226.151   3
   3 -20   2 2370.44 208.081   3
  -4 -20  -2 4264.79 262.979   3
   4 -20   2 4321.90 246.484   1
   4  20   2 3897.79 272.582   2
   4 -20   2 4454.03 286.930   3
   5 -20   2 1315.57 177.326   3
   5 -20   2 1202.57 148.408   1
   5  20   2 1238.03 163.592   2
  -5 -20  -2 1234.78 155.607   3
   6 -20   2 1696.10 179.344   1
   6 -20   2 1510.93 190.093   3
   6  20   2 1748.94 203.503   2
  -6 -20  -2 1503.14 170.077   3
   7 -20   2 1074.82 153.621   1
   7 -20   2 893.489 156.245   3
  -7 -20  -2 1080.42 149.207   3
   7  20   2 1132.99 176.831   2
   8  20   2 517.943 143.997   2
  -8 -20  -2 605.883 127.428   3
   8 -20   2 329.825 128.312   1
   8 -20   2 260.842 127.948   3
   9 -20   2 252.932 118.708   1
  10  21  -2 1742.26 216.639   2
   9 -21  -2 978.150 186.124   3
   9  21  -2 1147.60 176.969   2
   8 -21  -2 315.699 134.006   3
   8  21  -2 64.2272 100.792   2
   7 -21  -2 587.419 141.882   3
   7  21  -2 747.178 147.175   2
   6  21  -2 444.562 115.405   2
   6 -21  -2 612.708 146.680   3
   5 -21  -2 849.556 162.028   3
   5  21  -2 993.454 146.579   2
  -5  21   2 949.536 120.593   2
  -5 -21   2 1020.86 124.316   3
   4 -21  -2 1034.27 164.484   3
  -4 -21   2 1125.28 142.415   3
  -4  21   2 973.463 124.024   2
   4  21  -2 1104.20 156.759   2
  -3 -21   2 1601.41 157.575   3
  -3  21   2 1614.62 149.421   2
   3  21  -2 1276.11 165.782   2
   3 -21  -2 1612.23 187.956   3
   2 -21  -2-108.635 93.9289   3
  -2  21   2 37.5275 76.5207   2
  -2 -21   2-42.1276 81.6274   3
   2  21  -2-82.8615 85.6213   2
   1 -21  -2 27.1707 86.5972   3
  -1 -21   2-34.5788 85.1749   3
  -1  21   2 152.838 81.7024   2
   1  21  -2-21.6627 85.6271   2
   0 -21   2 798.853 131.345   3
   0 -21  -2 1058.54 147.090   3
   0  21   2 933.265 128.405   2
   0  21  -2 1183.52 148.786   2
   1 -21   2 51.9459 80.0292   3
  -1  21  -2 78.9392 85.8514   2
   1  21   2 74.5813 78.3908   2
  -1 -21  -2 69.9092 89.2372   3
  -2 -21  -2 90.5034 81.1671   3
   2 -21   2 76.7072 87.0431   3
   2  21   2 188.966 96.1092   2
  -2  21  -2 170.083 98.4717   2
   3  21   2 128.813 93.0526   2
   3 -21   2-25.8874 94.4671   3
  -3 -21  -2 153.745 84.7003   3
  -4 -21  -2 110.071 89.1168   3
   4 -21   2 50.2578 99.6117   3
   4 -21   2 26.6217 77.2176   1
   4  21   2 135.529 95.4714   2
   5 -21   2-149.804 105.933   3
  -5 -21  -2-114.899 90.1089   3
   5 -21   2 157.867 89.3392   1
   5  21   2 50.3949 93.4789   2
   6 -21   2-11.9147 94.8339   1
  -6 -21  -2 86.6361 82.2349   3
   6 -21   2 39.8251 113.224   3
   6  21   2 141.040 102.376   2
   7 -21   2 43.1617 88.4732   1
  -7 -21  -2-47.1021 87.6172   3
   7  21   2 1.63931 108.759   2
   7 -21   2 96.1252 113.298   3
  -8 -21  -2 30.8879 97.2103   3
   8 -21   2 491.619 140.204   1
   9 -21   2-87.9164 123.465   1
   9  22  -2-120.533 111.992   2
   8 -22  -2 310.899 139.895   3
   8  22  -2 163.336 106.124   2
   7 -22  -2 53.4188 117.596   3
   7  22  -2 144.544 102.847   2
   6 -22  -2 616.955 145.802   3
   6  22  -2 506.541 126.795   2
   5 -22  -2 601.208 137.403   3
  -5 -22   2 530.078 108.229   3
  -5  22   2 319.977 87.8279   2
   5  22  -2 447.560 123.863   2
   4 -22  -2 1358.37 185.652   3
  -4 -22   2 1096.72 140.135   3
   4  22  -2 1049.57 158.948   2
  -4  22   2 1233.50 137.420   2
  -3  22   2 2717.61 199.529   2
   3 -22  -2 3047.61 249.743   3
   3  22  -2 3027.43 242.764   2
  -3 -22   2 2795.15 217.287   3
   2 -22  -2 3400.46 262.251   3
   2  22  -2 3435.64 251.317   2
  -2 -22   2 2923.17 220.193   3
  -2  22   2 3245.59 222.089   2
  -1 -22   2 885.284 133.167   3
   1 -22  -2 1081.52 155.061   3
   1  22  -2 1048.72 147.955   2
  -1  22   2 813.069 130.210   2
   0 -22   2 838.304 131.574   3
   0 -22  -2 1081.46 150.923   3
   0  22  -2 952.987 144.345   2
   0  22   2 1103.60 149.990   2
   1 -22   2 15.5689 98.1973   3
  -1 -22  -2 70.7056 93.5930   3
   1  22   2 104.007 89.1930   2
  -1  22  -2 68.8937 88.9099   2
  -2 -22  -2 0.74219 87.1845   3
   2  22   2 321.496 109.951   2
   2 -22   2 175.797 87.4209   3
  -2  22  -2 195.190 89.6387   2
  -3 -22  -2 1492.63 175.258   3
  -3  22  -2 1359.58 155.857   2
   3 -22   2 1331.46 170.546   3
   3  22   2 1552.10 181.929   2
  -4 -22  -2 2125.44 202.396   3
   4  22   2 2553.88 233.998   2
   4 -22   2 2386.50 222.347   3
   5 -22   2 1212.48 181.054   3
  -5 -22  -2 1393.38 170.292   3
   5  22   2 1920.93 210.364   2
  -6 -22  -2 2025.63 202.932   3
   6 -22   2 2217.16 230.433   3
   6  22   2 2184.95 230.064   2
  -7 -22  -2 127.385 84.3858   3
   7 -22   2 327.732 139.127   3
   7  22   2 285.205 126.465   2
   8 -23  -2-191.897 135.370   3
   8  23  -2-83.1065 122.755   2
   7 -23  -2-120.958 129.601   3
   7  23  -2 100.470 98.8171   2
   6  23  -2 333.892 118.881   2
   6 -23  -2 305.087 118.988   3
   5 -23  -2 171.148 124.476   3
   5  23  -2 122.099 103.748   2
  -4 -23   2-22.7352 78.9206   3
   4  23  -2-97.0956 92.1409   2
  -4  23   2-3.75638 66.8243   2
   4 -23  -2-129.780 110.641   3
   3 -23  -2 149.184 105.207   3
  -3 -23   2 62.0882 93.9221   3
   3  23  -2 90.3293 105.368   2
  -3  23   2 147.665 86.8457   2
   2  23  -2 183.681 107.728   2
  -2 -23   2-16.7366 82.6656   3
   2 -23  -2 77.1278 104.273   3
  -2  23   2 53.2194 79.8854   2
   1 -23  -2 189.487 96.1522   3
   1  23  -2 79.4283 91.8781   2
  -1 -23   2 83.8566 88.1809   3
  -1  23   2 68.9092 77.9105   2
   0 -23   2 163.723 99.3848   3
   0  23  -2 38.3143 97.2828   2
   0 -23  -2 109.146 106.852   3
   0  23   2 122.713 84.3187   2
   1  23   2 84.8659 95.7214   2
  -1 -23  -2-38.5291 102.684   3
  -1  23  -2-1.47064 87.2556   2
   1 -23   2 83.0025 88.7034   3
  -2 -23  -2 42.9626 97.5690   3
   2  23   2 348.343 113.973   2
   2 -23   2 29.3517 96.6712   3
  -2  23  -2 252.153 107.947   2
   3 -23   2 42.9814 92.1747   3
  -3  23  -2 4.06923 79.6053   2
  -3 -23  -2 120.897 96.7842   3
   3  23   2 85.9084 106.430   2
   4 -23   2-21.9271 109.896   3
  -4 -23  -2 278.137 99.6137   3
  -4  23  -2 68.8125 89.4621   2
   4  23   2 329.885 117.361   2
   5 -23   2-47.1349 100.693   3
  -5 -23  -2 22.3089 101.523   3
   5  23   2 144.898 124.381   2
  -6 -23  -2-109.342 97.2656   3
   6  23   2 204.210 114.455   2
   6 -23   2 14.1957 119.326   3
  -7 -23  -2-168.370 114.556   3
   7 -24  -2 279.190 137.346   3
   7  24  -2 236.517 107.645   2
   6 -24  -2 289.657 142.481   3
   6  24  -2 47.8570 100.214   2
   5 -24  -2 81.9146 110.787   3
   5  24  -2 39.6392 104.902   2
  -4 -24   2 40.1129 83.3591   3
   4 -24  -2 246.240 126.854   3
  -4  24   2 211.761 89.2670   2
   4  24  -2 97.2310 92.6127   2
   3 -24  -2 463.128 141.146   3
  -3 -24   2 585.870 120.431   3
  -3  24   2 693.015 121.520   2
   3  24  -2 857.556 161.131   2
  -2 -24   2 238.440 95.6508   3
   2 -24  -2 293.788 122.747   3
   2  24  -2 360.334 106.653   2
  -2  24   2 444.232 118.203   2
  -1 -24   2 512.858 126.151   3
   1  24  -2 447.866 116.991   2
  -1  24   2 411.826 123.591   2
   1 -24  -2 608.921 138.448   3
   0 -24   2 306.722 107.500   3
   0 -24  -2 473.885 144.805   3
   0  24   2 407.569 116.237   2
   0  24  -2 468.425 120.939   2
   1 -24   2 1159.73 168.096   3
  -1 -24  -2 1693.40 188.441   3
   1  24   2 1141.48 166.428   2
  -1  24  -2 1352.48 169.244   2
   2 -24   2 1206.53 171.745   3
  -2 -24  -2 880.912 150.747   3
  -2  24  -2 1152.36 152.872   2
   2  24   2 930.212 152.210   2
   3 -24   2 150.003 103.130   3
  -3 -24  -2 109.074 88.7010   3
  -3  24  -2 289.176 95.5428   2
   3  24   2 166.101 105.731   2
   4 -24   2 1018.62 173.194   3
  -4 -24  -2 566.511 139.305   3
  -4  24  -2 839.306 143.198   2
   4  24   2 735.627 157.511   2
   5 -24   2-48.6390 110.348   3
  -5 -24  -2 124.643 110.420   3
   5  24   2 8.65137 92.5945   2
  -6 -24  -2 210.451 98.4487   3
   6 -25  -2 659.952 145.741   3
   6  25  -2 708.675 145.709   2
   5 -25  -2 977.587 179.159   3
   5  25  -2 792.363 147.419   2
   4 -25  -2 332.571 152.783   3
   4  25  -2-300.307 124.602   2
   3 -25  -2-17.3209 105.071   3
  -3 -25   2 37.7340 100.789   3
   3  25  -2 51.5796 99.6306   2
  -3  25   2 132.353 91.0708   2
   2 -25  -2 27.3307 111.243   3
  -2 -25   2 106.067 102.598   3
   2  25  -2 17.0482 89.9317   2
  -2  25   2-26.3933 94.1736   2
  -1 -25   2 967.664 153.834   3
   1 -25  -2 1081.27 159.364   3
   1  25  -2 974.102 157.535   2
  -1  25   2 968.358 151.505   2
   0 -25   2 792.194 145.433   3
   0 -25  -2 920.786 163.486   3
   0  25  -2 1040.74 157.814   2
   0  25   2 859.843 150.735   2
  -1  25  -2 329.285 115.072   2
  -1 -25  -2 39.7446 96.0725   3
   1  25   2 170.278 104.782   2
   1 -25   2 269.312 119.523   3
   2  25   2 629.778 152.251   2
   2 -25   2 393.140 128.132   3
  -2  25  -2 523.480 129.349   2
  -2 -25  -2 757.577 151.060   3
  -3  25  -2-94.0510 92.7256   2
   3  25   2 58.5016 101.255   2
  -3 -25  -2 40.5872 98.8450   3
   4 -25   2 42.5952 96.5329   3
  -4 -25  -2 92.0667 107.906   3
  -4  25  -2-50.6144 83.5604   2
   4  25   2 87.0231 114.009   2
  -5 -25  -2-78.9407 105.811   3
  -6 -25  -2 254.827 120.247   3
   4  26  -2 1387.75 202.682   2
   4 -26  -2 1286.13 199.019   3
   3 -26  -2 1104.97 187.568   3
   3  26  -2 1294.59 186.804   2
  -3  26   2 1021.49 143.533   2
  -2 -26   2 1228.97 173.209   3
   2 -26  -2 1132.42 196.112   3
   2  26  -2 1277.42 184.195   2
  -2  26   2 1362.81 165.574   2
   1 -26  -2 1368.20 199.206   3
  -1 -26   2 1241.90 181.080   3
   1  26  -2 1256.62 185.999   2
  -1  26   2 1253.54 173.679   2
   0 -26   2 423.496 128.602   3
   0  26  -2 212.926 97.6283   2
   0 -26  -2 86.1331 105.369   3
   0  26   2 214.268 107.726   2
   1 -26   2 655.207 145.725   3
   1  26   2 1089.11 167.680   2
  -1 -26  -2 784.575 155.820   3
  -1  26  -2 919.526 155.669   2
  -2 -26  -2 1419.37 180.445   3
  -2  26  -2 1517.23 187.656   2
   2  26   2 1352.54 189.815   2
   2 -26   2 1158.86 177.262   3
   3 -26   2 434.036 137.925   3
  -3  26  -2 206.234 115.996   2
   3  26   2 367.338 116.221   2
  -3 -26  -2 378.385 130.720   3
  -4 -26  -2-8.74091 100.642   3
  -4  26  -2 208.913 101.562   2
  -5 -26  -2 453.299 136.312   3
  -3  27   2 316.720 120.568   2
  -2 -27   2 145.698 109.423   3
   2 -27  -2 384.685 148.836   3
  -2  27   2 321.034 114.473   2
   2  27  -2 416.961 131.839   2
  -1 -27   2-18.1824 112.429   3
   1  27  -2 57.5826 111.249   2
   1 -27  -2 136.720 129.984   3
  -1  27   2-154.393 105.585   2
   0 -27   2 44.1420 113.922   3
   0 -27  -2 302.461 136.026   3
   0  27  -2 57.3696 103.704   2
   0  27   2 10.8931 109.197   2
   1 -27   2-61.6325 108.331   3
  -1 -27  -2 250.937 125.665   3
   1  27   2-75.1317 116.992   2
  -1  27  -2 145.564 112.965   2
   2 -27   2-87.0402 113.912   3
  -2  27  -2 127.068 110.426   2
  -3  27  -2 50.2433 98.6540   2
  -3 -27  -2-58.4312 102.354   3
  -4 -27  -2-63.9891 107.128   3
  -5 -27  -2-54.1732 116.378   3
  -2  28   2 83.2028 95.9355   2
  -1 -28   2 213.841 125.475   3
  -1  28   2 305.914 124.375   2
   0 -28   2 38.4520 107.647   3
   0  28   2 305.236 110.511   2
   1 -28   2 226.457 131.042   3
  -2  28  -2 171.074 114.923   2
  -3  28  -2-42.4790 120.341   2
  -2  29   2 199.116 111.767   2
   0 -29   2 330.931 147.004   3
  15   0  -3-16.4242 113.528   5
  15   0  -3 109.391 131.731   1
  14   0  -3 51.4681 117.867   5
  13   0  -3 73.2841 117.584   5
  12   0  -3 115.405 92.9772   5
  11   0  -3-68.3297 83.4854   5
  10   0  -3 1.54925 33.7823   2
  10   0  -3-105.315 79.4559   5
   9   0  -3 6.67992 32.1234   2
   9   0  -3-2.62550 74.3848   5
   8   0  -3 14.1411 27.5156   2
   8   0  -3-61.8807 67.7322   5
   7   0  -3-7.64558 24.9894   2
   7   0  -3-1.31278 65.1204   5
  -6   0   3-11.6787 42.7114   3
   6   0  -3 116.199 69.7749   5
   6   0  -3-13.3669 28.3767   2
   6   0  -3-20.1138 37.0670   3
  -5   0   3 23.3844 31.8734   3
   5   0  -3-2.10398 56.8095   5
   5   0  -3 38.9965 23.2719   2
   5   0  -3 19.2265 31.1081   3
   4   0  -3 14.5426 24.1609   3
   4   0  -3-26.2226 48.3169   5
  -4   0   3 46.3478 20.6286   3
   3   0  -3-1.52383 22.8739   3
  -3   0   3 5.45359 17.2549   3
   3   0  -3 28.5758 46.6301   5
  -3   0   3-17.6700 41.9327   5
   2   0  -3-0.34520 31.9661   1
   2   0  -3-11.2041 29.3496   2
  -2   0   3 13.9230 43.6827   1
   2   0  -3-36.0424 38.7715   5
  -1   0   3-0.80012 36.8341   1
   1   0  -3 10.3453 31.5126   1
   1   0  -3 56.2502 34.5786   2
   0   0   3 20.2175 33.2614   1
   0   0  -3-19.5089 35.8456   1
   0   0  -3-24.5763 36.1294   2
   0   0   3-52.8379 42.4693   2
  -1   0  -3 35.2699 42.9712   1
   1   0   3-4.00131 36.1092   1
  -1   0  -3-8.27250 30.2671   4
   1   0   3-7.87656 39.1952   2
   2   0   3-10.9033 46.8197   1
   2   0   3 19.4306 47.4647   2
  -2   0  -3 8.96301 32.8715   4
  -2   0  -3-16.7281 27.0230   5
   3   0   3-16.4965 62.2178   1
   3   0   3-2.19356 53.7441   2
  -3   0  -3 22.2964 41.4522   5
  -3   0  -3-53.4745 38.2696   4
   3   0   3-48.6731 37.1336   4
   4   0   3-47.4800 53.7092   2
  -4   0  -3 39.3790 39.4584   5
   4   0   3-20.5321 58.8205   1
   4   0   3 8.50156 33.4935   4
   5   0   3 71.6854 66.0121   1
  -5   0  -3-42.2566 42.9258   5
   5   0   3 0.61118 49.9720   2
   5   0   3 47.8191 31.0780   4
   6   0   3-35.8977 52.9974   2
   6   0   3 27.2275 31.5343   4
   6   0   3 43.1875 63.9295   1
   7   0   3-49.5423 65.8325   2
   7   0   3-110.758 76.9697   1
   8   0   3-99.1048 91.5092   1
   8   0   3-33.1345 69.7743   2
   9   0   3 16.4628 92.0816   1
   9   0   3-66.7824 85.0569   2
  10   0   3 73.5609 85.4760   1
  10   0   3 13.8829 77.4856   2
  11   0   3 81.6642 88.9405   1
  11   0   3 141.892 78.7885   2
  12   0   3 22.9546 96.4540   1
  16   1  -3-141.429 136.440   5
  15  -1  -3-103.117 113.940   5
  15   1  -3 120.632 99.4378   1
  15  -1  -3-106.037 109.103   1
  15   1  -3 80.7760 121.013   5
  14   1  -3 229.443 119.308   5
  14  -1  -3 240.602 132.486   5
  13  -1  -3 85.2013 95.5732   5
  13   1  -3-40.3713 106.914   5
  12   1  -3 941.843 154.873   5
  12  -1  -3 819.403 138.537   5
  11  -1  -3 179.893 95.1302   5
  11   1  -3 174.895 99.6328   5
  10  -1  -3 322.797 48.3592   2
  10   1  -3 243.706 47.0671   2
  10   1  -3 403.370 109.475   5
  10  -1  -3 147.864 79.4049   5
   9   1  -3 114.451 42.0323   2
   9  -1  -3 82.2159 31.0349   2
   9   1  -3 137.432 74.5327   5
   9  -1  -3 80.3033 70.2798   5
   8   1  -3 1082.04 71.7258   2
   8   1  -3 989.401 117.126   5
   8  -1  -3 1092.37 118.091   5
   8  -1  -3 1081.38 59.7506   2
   7  -1  -3 9.36902 19.4188   2
  -7  -1   3-13.2460 37.8666   3
   7   1  -3-22.0466 66.4643   5
   7  -1  -3 87.9021 67.0824   5
   7  -1  -3 23.5088 41.7162   3
   7   1  -3 21.3514 32.5197   2
   6   1  -3 10808.9 353.367   5
  -6  -1   3 11950.4 288.803   3
   6  -1  -3 10691.0 346.716   5
   6  -1  -3 10652.0 298.666   3
   6   1  -3 11337.3 274.013   2
  -6   1   3 10770.2 298.344   3
   6  -1  -3 10469.2 244.331   2
   5  -1  -3 18252.7 379.758   2
   5  -1  -3 17769.5 481.559   5
   5   1  -3 17594.2 480.793   5
  -5  -1   3 18474.5 405.030   3
  -5   1   3 18762.1 425.790   3
   5   1  -3 18576.6 407.839   2
   5  -1  -3 16888.4 423.093   3
  -4   1   3 35801.5 722.831   3
  -4  -1   3 34875.7 695.445   3
   4   1  -3 33642.2 778.101   5
   4  -1  -3 34317.6 778.180   5
   4   1  -3 34864.4 697.201   3
   4  -1  -3 33698.1 723.049   3
   3   1  -3 973.162 39.3669   3
   3  -1  -3 1080.04 51.5168   2
   3   1  -3 990.731 78.9057   5
  -3   1   3 1078.86 54.4759   3
  -3  -1   3 990.123 73.5547   5
   3  -1  -3 917.747 52.7865   3
   3  -1  -3 860.866 73.6917   5
   3   1  -3 1213.46 83.9068   1
   2  -1  -3 9308.60 232.485   2
   2  -1  -3 9114.65 256.301   1
   2  -1  -3 9145.62 227.843   3
  -2  -1   3 9234.61 263.400   1
  -2  -1   3 9787.95 251.496   5
   2   1  -3 8943.13 249.359   5
   2   1  -3 9231.75 261.370   1
  -1   1   3 29780.2 654.443   2
   1   1  -3 30605.2 669.919   1
   1   1  -3 30983.5 661.210   2
   1   1  -3 29369.7 637.959   5
  -1  -1   3 29930.5 669.002   1
   1  -1  -3 30637.7 662.682   1
  -1   1   3 30112.2 661.194   1
   1  -1  -3 30113.4 654.829   2
   0   1   3 7815.83 235.005   2
   0  -1   3 7590.21 233.700   1
   0   1   3 7687.77 227.712   1
   0  -1  -3 8252.35 236.647   2
   0   1  -3 8190.43 238.954   1
   0   1  -3 7914.20 236.637   2
   0   1  -3 9738.57 237.670   4
   0  -1  -3 8201.33 230.105   1
  -1   1  -3 829.363 61.3142   4
  -1   1  -3 766.249 69.2145   1
  -1  -1  -3 816.264 51.7353   4
   1  -1   3 744.452 73.4139   1
   1   1   3 753.962 71.5380   2
   1  -1   3 799.768 71.6048   2
   1   1   3 768.223 65.6259   1
  -1  -1  -3 831.064 68.4023   1
   2   1   3 766.484 77.8315   2
   2  -1   3 549.237 71.5051   1
   2   1   3 713.690 70.7810   1
   2  -1   3 819.767 80.0901   2
  -2   1  -3 703.612 55.8398   4
  -2  -1  -3 763.939 46.6767   4
  -2   1  -3 783.326 42.2313   5
   2  -1   3 659.238 55.3354   4
  -3  -1  -3 11923.3 297.920   5
   3   1   3 10887.2 328.499   1
   3   1   3 11152.7 341.032   2
  -3   1  -3 11390.8 285.602   4
   3  -1   3 11176.7 339.649   2
   3  -1   3 11002.5 342.488   1
   3  -1   3 11509.1 288.585   4
  -3   1  -3 10998.9 267.225   5
  -3  -1  -3 10751.3 257.001   4
   4  -1   3 4827.59 207.734   2
   4  -1   3 4731.69 209.810   1
   4  -1   3 4359.06 154.773   4
  -4   1  -3 4658.06 151.223   5
  -4  -1  -3 5023.78 174.096   5
   4   1   3 4627.35 203.109   1
   4   1   3 4750.34 209.065   2
   5  -1   3 683.950 91.8456   1
   5   1   3 637.319 42.4977   4
   5   1   3 474.313 81.0641   1
   5  -1   3 695.737 63.0007   4
   5  -1   3 730.145 88.2585   2
   5   1   3 836.553 93.6051   2
  -5   1  -3 627.775 58.3652   5
   6   1   3 1831.24 143.130   2
   6  -1   3 2107.25 146.329   2
   6  -1   3 1888.19 148.846   1
   6  -1   3 1719.88 96.1351   4
   6   1   3 1747.07 144.596   1
   6   1   3 1540.16 68.3742   4
   7  -1   3 998.071 111.865   2
   7   1   3 1047.88 116.748   2
   7   1   3 1080.09 130.376   1
   7  -1   3 1047.28 127.474   1
   8   1   3 2431.37 177.257   2
   8  -1   3 2297.02 173.978   2
   8   1   3 2315.26 183.078   1
   8  -1   3 2296.49 190.542   1
   9   1   3 3752.68 233.385   2
   9  -1   3 3518.59 218.778   2
   9  -1   3 3390.96 238.915   1
   9   1   3 3827.03 247.419   1
  10  -1   3 1446.76 176.705   1
  10  -1   3 1137.70 136.850   2
  10   1   3 1040.30 138.076   2
  10   1   3 1235.47 163.294   1
  11  -1   3-49.5187 104.406   1
  11  -1   3-14.9039 71.9037   2
  11   1   3 66.3908 72.6913   2
  11   1   3 131.604 92.7100   1
  12   1   3 1.24104 95.0738   1
  12  -1   3 155.481 126.735   1
  16   2  -3 1935.71 244.530   5
  15  -2  -3 1884.54 224.590   5
  15   2  -3 2309.18 249.092   1
  15  -2  -3 2060.16 242.440   1
  15   2  -3 1994.18 240.484   5
  14   2  -3 1699.96 200.102   5
  14  -2  -3 2072.86 217.339   5
  13   2  -3 1159.92 171.285   5
  13  -2  -3 944.896 154.624   5
  12  -2  -3 2416.97 208.813   5
  12   2  -3 2372.51 214.464   5
  11   2  -3 2751.47 222.868   5
  11   2  -3 2797.23 153.934   2
  11  -2  -3 3003.94 214.648   5
  10   2  -3 377.270 60.1519   2
  10  -2  -3 318.047 41.6533   2
  10   2  -3 377.218 107.594   5
  10  -2  -3 289.922 88.7608   5
   9   2  -3 5102.89 267.525   5
   9  -2  -3 5528.38 159.763   2
   9   2  -3 5347.27 196.688   2
   9  -2  -3 5541.71 267.069   5
   8  -2  -3 5419.92 146.232   2
   8   2  -3 5361.59 187.341   2
   8   2  -3 5109.32 252.486   5
   8  -2  -3 4973.12 242.416   5
   7  -2  -3 11915.0 384.996   5
   7   2  -3 12523.2 318.679   2
   7   2  -3 12358.6 398.660   5
   7  -2  -3 12262.1 351.240   3
   7  -2  -3 11513.1 260.379   2
  -7  -2   3 12190.3 317.636   3
   6  -2  -3 22304.6 536.074   3
   6   2  -3 21360.1 586.835   5
  -6  -2   3 22246.3 499.693   3
   6   2  -3 23406.3 510.951   2
   6  -2  -3 20738.1 575.452   5
  -5   2   3 12372.3 319.208   3
   5   2  -3 11409.0 362.000   5
   5   2  -3 12720.9 307.387   2
   5  -2  -3 11907.5 321.422   3
  -5  -2   3 12615.0 283.106   3
   5  -2  -3 12194.1 361.248   5
   4  -2  -3 700.734 55.4689   3
  -4   2   3 804.612 57.7205   3
   4  -2  -3 682.089 70.3866   5
   4   2  -3 810.532 79.0106   5
   3  -2  -3 2697.26 103.031   3
   3   2  -3 2784.17 130.696   1
  -3  -2   3 3027.38 129.240   5
   3   2  -3 2737.66 124.625   5
  -3   2   3 3044.03 107.079   3
   3  -2  -3 2898.60 87.9649   2
   2  -2  -3 1702.66 79.6070   3
  -2   2   3 1744.77 75.9854   2
  -2  -2   3 1704.04 97.6883   1
   2  -2  -3 1764.61 90.5990   1
   2   2  -3 1936.91 94.4010   5
   2  -2  -3 1616.29 72.6182   2
   2   2  -3 1781.80 95.8939   1
  -2  -2   3 1773.15 87.8934   5
  -1  -2   3 7970.17 207.952   5
  -1  -2   3 8095.96 239.071   1
   1   2  -3 7963.72 207.524   5
   1  -2  -3 8154.37 224.338   1
  -1   2   3 7961.53 222.756   2
   1   2  -3 8078.84 235.566   4
   1   2  -3 8477.42 240.935   1
   1  -2  -3 8399.20 223.651   2
  -1   2   3 8055.86 223.945   1
   0  -2   3 39070.1 868.663   1
   0   2  -3 40254.7 868.792   2
   0   2   3 39619.2 848.618   1
   0  -2  -3 40957.4 850.829   1
   0   2  -3 37059.5 852.435   4
   0   2  -3 39047.9 805.123   5
   0  -2  -3 40989.4 865.003   2
   0   2  -3 41967.4 874.698   1
   0   2   3 39853.5 862.824   2
   1   2   3 2661.65 130.302   2
   1  -2   3 3073.93 119.445   4
   1   2   3 2959.01 120.624   1
  -1  -2  -3 2639.80 121.674   1
  -1   2  -3 2838.12 118.707   4
   1  -2   3 2803.23 132.814   1
   2   2   3-33.6843 51.9300   2
   2  -2   3 30.5457 48.1032   1
   2   2   3 10.5832 45.8007   1
   2  -2   3-49.6036 45.5696   2
  -2   2  -3-21.6785 41.4965   4
   2  -2   3 25.0822 41.3281   4
  -2  -2  -3-5.04355 22.4698   4
   3  -2   3 495.830 72.9866   2
   3  -2   3 528.460 83.8143   1
   3   2   3 582.001 79.2122   2
  -3  -2  -3 597.658 67.2919   5
  -3   2  -3 475.745 36.0408   5
  -3   2  -3 392.738 52.4053   4
   3  -2   3 552.643 61.4028   4
   3   2   3 670.453 78.6853   1
   4  -2   3 1816.77 133.926   1
  -4   2  -3 1848.42 80.8231   5
   4  -2   3 1850.79 127.674   2
   4   2   3 1838.27 120.910   1
   4  -2   3 1863.81 99.4809   4
   4   2   3 1965.24 131.023   2
   5   2   3 287.579 65.9836   1
   5  -2   3 264.663 69.6275   1
   5   2   3 310.837 74.8738   2
   5  -2   3 305.775 69.0942   2
  -5   2  -3 264.647 41.0714   5
   5  -2   3 227.413 49.6404   4
   6  -2   3 185.646 76.2197   1
   6   2   3 207.291 66.4391   2
  -6   2  -3 307.353 52.5002   5
   6  -2   3 258.246 68.8181   2
   6  -2   3 325.093 52.7727   5
   6   2   3 283.161 81.7720   1
   7   2   3 10.6816 67.5713   2
   7  -2   3 60.6068 50.7413   5
   7   2   3 3.92718 62.5859   1
   7  -2   3 51.7785 62.7348   2
   7  -2   3 13.1758 69.0385   1
   8  -2   3 865.393 127.368   1
   8   2   3 928.442 121.078   2
   8  -2   3 890.795 95.4075   5
   8   2   3 858.507 118.634   1
   8  -2   3 877.268 107.207   2
   9  -2   3 1121.84 143.745   1
   9   2   3 859.131 118.636   2
   9  -2   3 1066.68 126.318   2
   9   2   3 815.968 131.128   1
  10   2   3 79.0901 77.1259   2
  10  -2   3 75.1344 97.7602   1
  10   2   3 21.1901 87.3661   1
  11   2   3 29.8073 94.3717   1
  11   2   3 41.5798 84.8648   2
  11  -2   3-166.734 112.976   1
  12   2   3 61.1674 98.2828   1
  12  -2   3 226.236 136.275   1
  13   2   3 340.791 124.091   1
  16   3  -3 4.79414 140.822   5
  15   3  -3 89.4746 105.850   1
  15   3  -3 176.439 126.317   5
  15  -3  -3 80.1161 118.672   5
  15  -3  -3 125.779 117.214   1
  14  -3  -3 449.282 152.321   1
  14  -3  -3 359.743 124.810   5
  14   3  -3 191.675 124.923   5
  13   3  -3 538.447 139.842   5
  13  -3  -3 621.339 131.688   5
  12   3  -3 134.007 99.8295   5
  12  -3  -3 39.5715 84.3659   5
  11   3  -3-7.02246 45.7818   2
  11   3  -3 166.797 96.1600   5
  11  -3  -3-3.25551 80.3145   5
  10  -3  -3 2519.44 187.417   5
  10   3  -3 2679.40 211.162   5
  10   3  -3 2644.74 141.930   2
   9   3  -3 219.603 78.7946   5
   9  -3  -3 202.695 76.0984   5
   9   3  -3 312.115 53.5248   2
   8  -3  -3 1905.27 147.112   5
   8  -3  -3 2050.82 134.090   3
   8   3  -3 1752.87 104.857   2
   8   3  -3 1695.08 149.937   5
   7  -3  -3 2555.25 162.036   5
  -7  -3   3 2355.09 107.234   3
   7   3  -3 2489.14 118.351   2
   7   3  -3 2458.19 166.518   5
   7  -3  -3 2525.47 138.810   3
   6   3  -3 1423.25 87.8322   2
   6   3  -3 1465.37 128.813   5
   6  -3  -3 1603.95 124.342   5
  -6  -3   3 1449.74 72.4196   3
   6  -3  -3 1435.97 98.4987   3
  -5   3   3 9080.34 255.295   3
   5  -3  -3 8572.05 284.199   5
   5   3  -3 8206.20 287.610   5
   5   3  -3 8756.31 241.304   2
  -5  -3   3 8069.37 199.031   3
   5  -3  -3 8525.60 253.766   3
   4  -3  -3 21654.2 513.745   3
  -4   3   3 23160.9 514.554   3
   4   3  -3 21502.8 547.907   5
   4  -3  -3 22062.3 545.809   5
  -3   3   3 3675.15 104.868   2
   3  -3  -3 3470.39 129.678   3
  -3   3   3 3623.44 132.373   3
  -3  -3   3 3558.91 146.462   5
   3   3  -3 3675.38 151.559   1
   3   3  -3 3326.75 144.427   5
   3  -3  -3 3742.38 103.301   2
   2   3  -3 2962.58 120.724   5
  -2  -3   3 2888.28 127.800   1
   2  -3  -3 2771.70 112.397   3
  -2   3   3 2960.92 114.725   3
   2   3  -3 2743.68 130.916   4
   2  -3  -3 2926.01 102.367   2
   2   3  -3 2940.47 128.035   1
  -2  -3   3 3003.66 117.597   5
   2   3  -3 2869.16 84.6211   3
   2  -3  -3 2933.92 116.009   1
  -2   3   3 2813.85 101.606   2
  -1  -3   3 50135.9 1088.04   1
   1   3  -3 50403.5 1087.16   4
   1   3  -3 54224.9 1050.88   3
   1  -3  -3 51086.7 1066.39   2
   1  -3  -3 51810.6 1063.28   1
   1   3  -3 50776.1 1048.62   5
  -1  -3   3 53892.2 1051.13   5
  -1   3   3 50947.7 1067.39   2
   1   3  -3 51638.5 1088.50   1
  -1   3   3 50334.5 1061.78   1
   0  -3  -3 84.1091 37.9187   2
   0   3   3-28.0315 41.7499   2
   0   3  -3 2.01917 18.4722   5
   0   3  -3 15.2619 43.6908   1
   0   3   3 26.8800 27.7643   1
   0  -3   3 53.4111 42.6127   1
   0  -3   3 20.6444 17.5022   5
   0  -3  -3 31.4927 28.4901   1
   0  -3   3-9.87330 38.1922   4
   0   3  -3-1.12190 45.3867   4
   1  -3   3 28812.7 677.278   1
  -1  -3  -3 30165.4 647.579   1
   1  -3   3 27822.2 653.998   4
   1   3   3 29336.3 646.200   1
  -1   3  -3 28811.6 656.274   4
   1   3   3 29145.5 671.582   2
  -2  -3  -3 17412.1 424.028   1
   2  -3   3 18282.1 419.771   4
  -2   3  -3 17575.3 418.387   4
   2  -3   3 17387.9 448.027   1
   2   3   3 17246.9 420.841   1
  -2  -3  -3 15047.5 350.387   4
   2   3   3 17319.8 445.041   2
  -3  -3  -3 9916.68 295.379   5
   3   3   3 9350.96 293.014   1
  -3   3  -3 9932.66 283.050   4
   3  -3   3 9995.00 282.296   4
   3   3   3 9372.45 312.668   2
   3  -3   3 9255.85 316.369   1
   4  -3   3 960.399 107.471   1
   4   3   3 972.239 99.1633   2
   4   3   3 1159.33 99.6328   1
  -4   3  -3 932.498 51.0112   5
   5  -3   3 4480.74 144.411   5
  -5   3  -3 4122.97 137.669   5
   5  -3   3 4403.06 217.390   1
   5   3   3 4279.71 209.382   2
   5   3   3 4222.38 197.456   1
   6  -3   3 3411.34 205.944   1
   6  -3   3 3985.36 147.474   5
  -6   3  -3 3411.71 135.530   5
   6   3   3 3679.00 197.737   1
   6   3   3 3515.77 196.652   2
   7  -3   3 6831.88 313.535   1
   7  -3   3 6993.71 230.689   5
   7   3   3 6451.58 293.825   1
   7   3   3 6695.18 297.469   2
   8   3   3 8992.10 366.590   1
   8  -3   3 8531.88 379.177   1
   8   3   3 8593.23 359.192   2
   9   3   3 2983.53 216.933   1
   9  -3   3 3383.02 242.454   1
   9   3   3 2857.05 205.520   2
  10   3   3 157.731 89.2940   2
  10  -3   3 255.711 111.169   1
  10   3   3 78.1963 89.3335   1
  11   3   3 862.766 144.450   1
  11  -3   3 924.112 156.205   1
  11   3   3 960.143 149.153   2
  12   3   3 471.881 131.039   1
  12  -3   3 369.936 119.822   1
  12   3   3 82.6367 88.0618   2
  13   3   3 266.013 135.987   1
  16   4  -3 370.546 169.699   5
  15   4  -3 200.332 130.020   5
  14  -4  -3 1211.96 190.267   1
  14   4  -3 1153.45 183.132   5
  14  -4  -3 609.971 138.542   5
  13  -4  -3 76.8410 97.6669   5
  13   4  -3-2.61767 106.098   5
  12   4  -3 303.172 125.218   5
  12  -4  -3 131.355 83.1616   5
  11   4  -3-39.8252 51.8808   2
  11  -4  -3-13.2976 89.6385   5
  11   4  -3 114.038 103.281   5
  10   4  -3 7.18197 47.9984   2
  10  -4  -3 13.3405 81.8392   5
  10   4  -3-5.06584 100.235   5
   9  -4  -3 4310.26 232.774   5
   9   4  -3 4518.53 190.141   2
   9   4  -3 4512.99 253.575   5
   9  -4  -3 4523.33 221.126   3
   8   4  -3 5401.36 268.860   5
   8  -4  -3 5641.79 254.854   5
   8   4  -3 6145.90 217.349   2
   8  -4  -3 5323.23 230.512   3
   7   4  -3 3078.70 139.166   2
   7  -4  -3 2716.53 166.040   5
   7   4  -3 2453.46 171.411   5
  -7  -4   3 2792.34 115.585   3
   7  -4  -3 2727.21 149.643   3
   6   4  -3 1782.93 141.046   5
  -6  -4   3 1811.01 79.0120   3
   6   4  -3 1957.16 107.363   2
   6  -4  -3 2034.16 137.012   5
   6  -4  -3 1616.96 112.221   3
   5   4  -3 31661.7 748.259   5
   5  -4  -3 31206.1 734.081   5
  -5  -4   3 29279.5 623.272   3
   5   4  -3 32405.3 692.500   2
   5  -4  -3 32001.1 711.109   3
  -4   4   3 3021.53 128.765   3
   4   4  -3 2883.68 150.219   5
   4  -4  -3 2811.64 129.987   3
   3   4  -3 513.021 61.9247   1
   3  -4  -3 571.967 38.0732   2
  -3   4   3 557.038 37.9904   2
   3  -4  -3 474.084 52.3631   3
  -3   4   3 563.650 58.0043   3
  -3  -4   3 444.353 57.1299   5
   3   4  -3 502.477 63.0398   5
   3   4  -3 491.562 66.5279   4
  -2  -4   3 12343.1 337.359   1
  -2   4   3 12869.4 329.546   3
   2  -4  -3 12858.7 304.412   2
   2   4  -3 12304.5 325.120   5
  -2  -4   3 13381.5 327.399   5
   2  -4  -3 12398.9 319.536   1
   2   4  -3 13102.0 341.792   1
   2   4  -3 12123.5 340.528   4
   2  -4  -3 12581.0 326.736   3
  -2   4   3 12536.7 303.295   2
   2   4  -3 12526.3 281.579   3
   1  -4  -3 28951.0 669.179   3
   1   4  -3 29352.7 643.646   5
  -1   4   3 29815.2 647.909   1
  -1  -4   3 31582.5 647.445   5
   1   4  -3 31058.7 645.902   3
   1   4  -3 30775.3 682.196   1
  -1  -4   3 28753.4 679.530   1
  -1   4   3 29608.4 660.859   2
   1  -4  -3 30169.6 648.481   1
   1   4  -3 29034.3 683.715   4
  -1  -4   3 30443.4 688.944   4
   1  -4  -3 30449.4 662.498   2
   0  -4  -3 4946.44 178.728   2
   0   4   3 5028.72 154.806   1
   0  -4   3 5290.33 135.861   5
   0   4  -3 5348.88 173.331   3
   0  -4   3 5042.59 184.569   1
   0   4  -3 5044.17 184.853   4
   0  -4   3 5371.07 187.156   4
   0   4  -3 5189.35 136.634   5
   0   4   3 4922.86 177.426   2
   0  -4  -3 5159.07 156.610   1
  -1  -4  -3 153.758 36.8515   1
   1   4   3 148.490 48.4990   2
  -1   4  -3 155.005 56.9782   4
   1  -4   3 202.067 56.9411   4
   1  -4   3 163.954 51.7332   1
   1   4   3 164.382 38.8836   1
  -2  -4  -3 3412.91 139.413   1
   2   4   3 3358.89 135.338   1
   2   4   3 3261.93 158.824   2
  -2   4  -3 2755.88 139.008   4
   2  -4   3 3119.08 158.231   1
   3   4   3 3640.43 154.895   1
   3  -4   3 3477.00 181.208   1
   3   4   3 3555.05 176.611   2
   4   4   3 82.5193 51.3710   1
   4  -4   3-0.07847 55.3784   1
   4   4   3 10.1976 53.0472   2
   4  -4   3 30.5494 16.5031   5
   5   4   3 976.360 97.5975   1
   5   4   3 981.127 103.496   2
   5  -4   3 790.713 107.849   1
   5  -4   3 894.290 54.7560   5
   6  -4   3 48.8242 63.1181   1
   6   4   3 71.8677 64.0486   2
   6  -4   3 20.7513 31.8621   5
   6   4   3 64.8560 58.9627   1
   7  -4   3 255.883 96.3139   1
   7  -4   3 95.3871 41.0780   5
   7   4   3 207.129 79.1815   1
   7   4   3 83.9975 67.1949   2
   8   4   3 105.611 70.2167   2
   8  -4   3 155.144 82.9601   1
   8   4   3 258.815 87.8483   1
   9   4   3 171.220 81.1883   1
   9  -4   3 193.681 104.097   1
   9   4   3 166.745 81.6451   2
  10  -4   3 217.014 107.404   1
  10   4   3 97.5779 77.1954   2
  10   4   3 85.5368 81.8863   1
  11  -4   3 117.009 117.785   1
  11   4   3 49.0536 83.3235   2
  11   4   3 336.054 121.690   1
  12   4   3 385.010 133.770   1
  12  -4   3 419.039 142.603   1
  12   4   3 233.359 120.946   2
  13   4   3 184.361 128.068   1
  15   5  -3-49.2035 125.013   5
  14   5  -3-76.7838 114.349   5
  14  -5  -3 129.405 111.110   5
  14  -5  -3 116.246 113.234   1
  13   5  -3 33.7486 102.982   5
  13  -5  -3 26.7987 91.8808   5
  12  -5  -3 539.518 121.151   5
  12   5  -3 409.641 121.470   5
  11  -5  -3 1.74367 86.2019   5
  11   5  -3 48.1292 100.721   5
  11   5  -3-3.82430 56.5558   2
  10  -5  -3 4541.79 253.617   5
  10   5  -3 4958.88 291.420   5
  10   5  -3 4903.82 216.252   2
   9   5  -3 2240.57 188.089   5
   9  -5  -3 2259.05 171.158   5
   9   5  -3 2449.83 141.910   2
   9  -5  -3 2654.21 168.997   3
   8  -5  -3 1061.37 116.133   5
   8   5  -3 1131.05 96.1278   2
   8  -5  -3 1194.29 110.972   3
   8   5  -3 1055.02 126.846   5
   7   5  -3 1609.21 106.447   2
   7  -5  -3 1497.16 123.138   5
   7   5  -3 1481.62 142.557   5
  -7  -5   3 1627.60 84.9276   3
   7  -5  -3 1628.05 120.378   3
   6   5  -3 4154.47 214.516   5
   6   5  -3 4060.37 168.701   2
   6  -5  -3 4112.95 196.698   5
   6  -5  -3 4202.97 187.945   3
   5   5  -3 7620.16 285.254   5
   5   5  -3 8000.25 247.522   2
   5  -5  -3 7723.51 259.347   3
   4  -5  -3 3034.60 140.481   3
   4   5  -3 2925.52 155.636   5
  -4   5   3 2961.74 85.8567   2
   4   5  -3 3010.96 151.385   4
  -3   5   3 2419.41 84.9547   2
   3  -5  -3 2199.37 114.291   3
   3   5  -3 2302.62 125.040   5
   3   5  -3 2203.98 66.4446   3
   3  -5  -3 2347.08 83.8790   2
   3   5  -3 2230.55 127.268   4
  -3  -5   3 2172.30 67.4903   3
  -2  -5   3 16640.9 424.560   1
   2   5  -3 16774.1 414.222   5
  -2  -5   3 17207.6 415.909   5
   2  -5  -3 16248.1 398.701   1
   2   5  -3 16339.6 435.538   4
   2  -5  -3 16857.0 390.830   2
   2  -5  -3 16140.4 415.422   3
  -2   5   3 16641.9 390.606   2
   2   5  -3 16797.7 423.352   1
  -2  -5   3 17314.0 369.663   3
   2   5  -3 16742.8 370.988   3
   1   5  -3 4942.79 175.136   1
  -1  -5   3 4693.44 175.694   1
  -1   5   3 4712.28 163.757   2
   1  -5  -3 4649.98 173.070   3
   1   5  -3 4837.70 153.754   5
  -1  -5   3 4607.73 150.897   5
  -1  -5   3 4495.51 147.666   3
   1   5  -3 5138.00 153.637   3
   1  -5  -3 4780.60 162.602   2
   1  -5  -3 4508.59 144.291   1
   1   5  -3 4543.30 179.826   4
   0  -5   3 3258.21 144.830   1
   0  -5   3 3384.99 104.752   5
   0   5   3 3143.27 109.885   1
   0   5  -3 3271.89 105.989   5
   0   5   3 3105.01 138.714   2
   0   5  -3 2886.98 145.229   4
   0  -5  -3 3252.56 111.448   1
   0   5  -3 3394.63 134.889   3
   1   5   3 2186.84 93.8550   1
   1   5   3 1954.13 115.902   2
  -1  -5  -3 2150.75 93.2215   1
  -1   5  -3 2021.54 121.321   4
   1  -5   3 1859.35 120.043   1
   2  -5   3 14575.1 417.756   1
  -2   5  -3 13942.1 396.215   4
   2   5   3 14796.8 370.175   1
   2   5   3 14600.9 411.866   2
  -2  -5  -3 14931.2 373.405   1
   3   5   3 439.336 77.4430   2
   3   5   3 400.579 61.3900   1
   3  -5   3 412.524 87.9472   1
   4   5   3 2814.17 136.456   1
   4  -5   3 1551.12 56.1301   5
   4   5   3 2589.43 153.485   2
   4  -5   3 2616.14 159.589   1
   5   5   3-6.31835 46.9095   1
   5  -5   3-10.8172 67.1527   1
   5   5   3-19.7305 55.4555   2
   5  -5   3 52.0073 23.8365   5
   6  -5   3 456.853 98.2058   1
   6   5   3 319.630 83.9670   2
   6  -5   3 368.576 43.6528   5
   6   5   3 324.167 74.6577   1
   7   5   3 84.1491 74.9761   2
   7  -5   3 8.08091 37.9733   5
   7  -5   3 41.3754 68.0235   1
   7   5   3 22.5735 60.0043   1
   8  -5   3 217.846 89.9045   1
   8   5   3 195.955 78.9369   2
   8   5   3 306.758 94.7198   1
   9   5   3 134.026 86.1514   2
   9   5   3 215.505 102.964   1
   9  -5   3 104.574 85.4903   1
  10   5   3 398.088 105.582   1
  10  -5   3 99.8271 105.502   1
  10   5   3 128.117 82.3168   2
  11   5   3 109.594 100.925   1
  11  -5   3 274.924 119.721   1
  11   5   3 147.659 95.5262   2
  12   5   3-172.350 116.973   1
  12  -5   3-152.151 118.222   1
  12   5   3-32.4313 93.1442   2
  13   5   3 18.1966 113.221   1
  15   6  -3 455.000 166.915   5
  14   6  -3 798.290 175.900   5
  14  -6  -3 694.479 140.030   1
  14  -6  -3 1137.34 167.964   5
  13   6  -3 681.803 149.867   5
  13  -6  -3 709.249 142.260   5
  13  -6  -3 751.460 146.789   1
  12   6  -3 31.9513 60.4865   2
  12   6  -3 38.3134 117.184   5
  12  -6  -3 66.2541 84.7961   5
  11  -6  -3 911.840 135.798   5
  11   6  -3 684.003 126.703   5
  11   6  -3 1057.76 111.363   2
  10   6  -3-38.8828 95.2143   5
  10  -6  -3-0.22527 79.2812   5
  10   6  -3-86.9392 60.6672   2
  10  -6  -3 64.5238 65.9793   3
   9   6  -3 1574.00 174.145   5
   9  -6  -3 1675.98 142.753   3
   9  -6  -3 1801.28 154.363   5
   9   6  -3 1802.70 128.164   2
   8  -6  -3 4271.43 219.171   5
   8   6  -3 3921.19 185.029   2
   8  -6  -3 4123.29 209.646   3
   8   6  -3 3648.41 229.544   5
   7   6  -3 2486.93 176.027   5
   7   6  -3 2528.76 138.409   2
   7  -6  -3 2643.24 164.543   5
   7  -6  -3 2699.19 160.899   3
   6   6  -3 576.855 100.159   5
   6  -6  -3 801.249 93.6558   5
   6   6  -3 725.260 90.8635   4
   6   6  -3 816.220 83.4769   2
   6  -6  -3 954.181 96.9872   3
   5  -6  -3 926.674 107.012   3
   5   6  -3 1257.16 131.303   5
  -5  -6   3 1002.36 49.5282   3
   5   6  -3 974.820 86.5705   2
   5   6  -3 918.995 100.083   4
  -4  -6   3 3176.86 93.7348   3
   4  -6  -3 3131.36 151.902   3
   4   6  -3 3041.43 168.851   5
  -4   6   3 3337.96 100.639   2
   4   6  -3 3065.80 157.834   4
   3  -6  -3 1042.83 88.3075   3
   3   6  -3 1002.67 48.9292   3
  -3  -6   3 1058.54 50.6515   3
   3   6  -3 949.559 92.6888   5
   3  -6  -3 1082.22 59.0807   2
  -3   6   3 1148.25 62.6710   2
   3   6  -3 1069.48 98.2762   4
   2   6  -3 3220.12 110.181   3
  -2  -6   3 3011.03 139.967   1
  -2   6   3 3123.82 122.742   2
   2   6  -3 3290.76 144.128   5
   2   6  -3 3312.81 144.368   1
   2  -6  -3 3172.87 141.794   3
  -2  -6   3 3338.21 141.060   5
   2  -6  -3 3335.37 123.750   2
   2   6  -3 3078.65 154.380   4
  -2  -6   3 3417.12 110.720   3
   1   6  -3 163.106 41.7417   3
   1  -6  -3 155.082 42.9417   2
  -1  -6   3 242.034 46.3255   5
   1   6  -3 221.535 72.8346   4
  -1   6   3 177.705 43.6521   2
  -1  -6   3 219.617 51.4718   1
   1  -6  -3 175.893 52.0877   3
   1   6  -3 213.491 45.7534   5
   1  -6  -3 149.067 30.3752   1
  -1  -6   3 176.740 40.3905   3
   0  -6  -3 587.860 42.8153   1
   0   6  -3 631.560 66.1955   3
   0   6   3 617.770 45.3242   1
   0   6  -3 577.145 84.1168   4
   0  -6  -3 503.554 68.3760   3
   0  -6   3 615.539 48.4268   5
   0  -6   3 573.830 62.4966   3
   0   6   3 513.106 63.5466   2
   0  -6   3 586.027 74.4932   1
   1   6   3 12967.3 306.538   1
  -1  -6  -3 12724.3 305.764   1
   1  -6   3 12250.1 279.605   5
   1   6   3 12774.1 361.574   2
  -1   6  -3 12137.1 360.173   4
   1  -6   3 12370.4 351.864   3
   1  -6   3 12398.0 363.295   1
   2  -6   3 358.683 80.7798   1
  -2   6  -3 372.896 78.7369   4
   2   6   3 399.251 77.0891   2
  -2  -6  -3 415.507 52.4347   1
   2   6   3 338.371 50.5275   1
   3   6   3 45.7750 57.2262   2
   3  -6   3 44.0682 61.9121   1
   3   6   3 109.513 39.2414   1
   4   6   3 119.274 53.0443   2
   4   6   3 280.486 58.2079   1
   4  -6   3 164.712 18.3789   5
   4  -6   3 91.9273 60.7579   1
   5   6   3 367.451 78.9197   2
   5  -6   3 449.768 93.5467   1
   5   6   3 449.948 74.7936   1
   5  -6   3 321.049 32.0228   5
   6   6   3 176.685 62.0745   1
   6   6   3 52.8855 63.2025   2
   6  -6   3 122.256 33.6614   5
   6  -6   3 127.691 84.0469   1
   7  -6   3 108.049 83.2195   1
   7   6   3 241.741 82.4759   2
   7   6   3 247.759 81.4617   1
   8  -6   3 147.289 93.2303   1
   8   6   3 56.2692 75.8232   2
   8   6   3 28.9692 68.4429   1
   9   6   3 2799.49 201.762   1
   9  -6   3 2652.87 226.552   1
   9   6   3 2938.10 218.667   2
  10   6   3 1345.03 164.796   1
  10   6   3 1238.38 157.158   2
  10  -6   3 969.521 140.696   1
  11  -6   3 160.554 110.699   1
  11   6   3 181.472 101.888   2
  11   6   3 486.532 126.120   1
  12   6   3-196.084 124.757   1
  12  -6   3 52.9158 128.226   1
  12   6   3 9.77525 86.8082   2
  13   6   3 385.280 120.506   1
  15   7  -3-34.4462 135.723   5
  14   7  -3 61.5160 118.011   5
  14  -7  -3-31.3410 103.125   5
  14  -7  -3-117.552 100.268   1
  13  -7  -3 7.03340 92.8621   5
  13   7  -3 98.1981 107.889   5
  13  -7  -3 242.103 109.073   1
  12   7  -3 485.835 94.2480   2
  12   7  -3 418.526 137.410   5
  12  -7  -3 359.577 108.027   5
  11  -7  -3 1090.76 141.226   5
  11   7  -3 1128.13 118.254   4
  11   7  -3 1343.48 180.035   5
  11   7  -3 1280.59 128.105   2
  10   7  -3 115.639 114.650   5
  10  -7  -3 118.189 76.9683   5
  10   7  -3 88.8263 64.3756   2
  10   7  -3-32.4259 64.3345   4
  10  -7  -3-33.8513 78.8770   3
   9  -7  -3 312.701 88.7291   5
   9   7  -3 285.993 109.677   5
   9  -7  -3 318.407 91.2252   3
   9   7  -3 261.809 75.2427   4
   9   7  -3 267.777 70.0097   2
   8   7  -3 1577.70 119.468   2
   8   7  -3 1467.56 148.425   5
   8  -7  -3 1494.27 134.785   5
   8   7  -3 1618.81 121.445   4
   8  -7  -3 1645.39 134.882   3
   7  -7  -3 662.661 88.2985   3
   7   7  -3 475.174 72.7110   2
   7   7  -3 516.453 74.4886   4
   7  -7  -3 539.299 85.7116   5
   7   7  -3 589.140 104.698   5
   6  -7  -3 988.656 103.125   3
   6   7  -3 1018.72 96.7859   2
  -6  -7   3 1055.58 59.5295   3
   6   7  -3 1066.27 104.656   4
   6   7  -3 847.664 117.894   5
  -5  -7   3 17887.8 393.808   3
   5   7  -3 17700.9 471.853   2
   5   7  -3 17920.1 516.358   5
  -5   7   3 17453.0 381.275   2
   5  -7  -3 18132.8 488.404   3
   5   7  -3 18622.5 491.188   4
   4  -7  -3 6750.52 243.443   3
  -4  -7   3 6568.85 172.603   3
  -4   7   3 6924.51 181.682   2
   4   7  -3 6243.88 256.804   5
   4   7  -3 6554.58 246.659   4
   3   7  -3-39.9958 75.7861   5
  -3  -7   3 81.6771 54.4383   1
  -3  -7   3 34.7574 32.3952   3
   3  -7  -3 81.0026 53.9208   3
   3   7  -3 48.7425 28.1714   3
   3  -7  -3 93.6857 33.6304   2
   3   7  -3-42.3197 72.6615   4
  -3   7   3 41.4986 34.5920   2
  -2  -7   3 60.2448 34.1743   3
  -2  -7   3-18.3930 48.0130   1
   2   7  -3 16.8386 30.0057   3
   2   7  -3-33.7717 55.5275   5
   2  -7  -3 30.5341 47.0538   3
  -2   7   3-11.8796 33.4794   2
   2  -7  -3-7.23599 33.6718   2
  -1   7   3 6759.76 219.895   2
   1  -7  -3 6618.88 236.544   3
  -1  -7   3 7036.90 214.445   5
   1   7  -3 6859.61 216.968   5
  -1  -7   3 6901.39 230.994   1
   1   7  -3 6410.00 242.364   4
   1  -7  -3 6863.79 183.136   1
  -1  -7   3 7086.75 210.529   3
   1   7  -3 7089.70 214.380   3
   0   7   3 3315.21 105.970   1
   0  -7   3 3266.20 153.687   1
   0  -7  -3 3121.14 154.142   3
   0  -7   3 3183.21 118.892   5
   0   7  -3 3136.44 161.534   4
   0   7   3 3190.76 149.811   2
   0  -7  -3 3245.44 104.210   1
   0  -7   3 3291.63 143.192   3
   1   7   3 13876.5 393.128   2
  -1  -7  -3 14026.5 323.366   1
   1  -7   3 12149.1 311.645   5
  -1   7  -3 14542.9 405.009   4
   1   7   3 14260.3 323.602   1
   1  -7   3 14437.4 398.358   1
   1  -7   3 13958.3 385.414   3
   2  -7   3 10641.2 248.147   5
  -2  -7  -3 11130.5 286.374   1
  -2   7  -3 11522.8 347.189   4
   2  -7   3 11043.9 351.247   1
   2   7   3 10736.1 344.477   2
   2   7   3 11205.4 285.327   1
   2  -7   3 10513.3 341.506   3
   3  -7   3 20680.9 556.765   1
   3  -7   3 18493.3 409.854   5
   3   7   3 21486.7 558.338   2
   3   7   3 22294.8 491.148   1
  -3  -7  -3 20743.3 424.685   4
   4   7   3 3508.95 155.028   1
   4  -7   3 3444.75 194.590   1
   4   7   3 3683.02 198.407   2
   4  -7   3 3429.97 96.9303   5
   5   7   3 9944.09 318.038   1
   5  -7   3 9863.47 367.969   1
   5  -7   3 9766.70 235.567   5
   5   7   3 9773.64 361.224   2
   6  -7   3 6114.47 174.124   5
   6   7   3 6056.77 250.813   1
   6  -7   3 5801.07 286.484   1
   6   7   3 5788.28 276.691   2
   7   7   3 4909.96 264.919   2
   7   7   3 5348.48 246.056   1
   7  -7   3 5248.70 282.665   1
   8   7   3 4252.74 236.686   1
   8  -7   3 4127.33 265.872   1
   8   7   3 4116.15 253.064   2
   9  -7   3 2257.19 209.178   1
   9   7   3 2231.50 187.172   1
   9   7   3 2193.07 189.866   2
  10  -7   3 75.9628 115.843   1
  10   7   3 235.070 94.3903   2
  10   7   3 104.749 73.5920   1
  11  -7   3 125.199 122.630   1
  11   7   3 16.6220 80.6474   2
  11   7   3 66.3556 87.4226   1
  12   7   3 641.544 142.003   2
  12   7   3 587.608 131.510   1
  15   8  -3 558.804 172.373   5
  14   8  -3 818.142 176.915   5
  14  -8  -3 979.766 177.754   1
  13   8  -3 2553.24 257.009   5
  13  -8  -3 2411.65 223.578   5
  13  -8  -3 2829.84 248.982   1
  12   8  -3 2163.30 231.240   5
  12  -8  -3 2248.58 194.352   5
  12  -8  -3 2354.50 215.585   1
  12   8  -3 2115.93 170.648   2
  11   8  -3 2906.70 188.936   2
  11  -8  -3 2861.30 208.098   5
  11  -8  -3 3030.98 221.721   3
  11   8  -3 2896.65 246.826   5
  10   8  -3 4027.73 217.268   2
  10   8  -3 3795.93 262.363   5
  10   8  -3 3787.54 203.342   4
  10  -8  -3 4018.96 241.321   5
  10  -8  -3 4159.38 242.250   3
   9   8  -3 2105.00 193.004   5
   9  -8  -3 1948.68 161.196   3
   9   8  -3 2166.32 150.357   4
   9   8  -3 2147.39 149.118   2
   9  -8  -3 2213.16 169.777   5
   8  -8  -3 4464.30 232.218   5
   8   8  -3 4250.23 206.136   4
   8   8  -3 4179.53 205.403   2
   8   8  -3 3678.63 243.696   5
   8  -8  -3 4570.02 231.551   3
   7   8  -3 10758.5 406.825   5
   7   8  -3 10956.9 355.252   2
   7  -8  -3 10944.6 376.507   5
   7   8  -3 11080.2 358.160   4
   7  -8  -3 11356.6 384.346   3
   6   8  -3 2699.40 158.068   4
  -6  -8   3 3007.94 110.172   3
  -6   8   3 2702.28 84.7355   2
   6   8  -3 2801.65 154.410   2
   6   8  -3 2618.39 178.175   5
   6  -8  -3 2868.28 166.689   3
  -5  -8   3 3568.15 119.166   3
   5   8  -3 3259.47 192.838   5
   5   8  -3 3508.48 171.950   2
  -5   8   3 3677.75 113.767   2
   5   8  -3 3549.83 177.512   4
   5  -8  -3 3208.60 176.791   3
  -4  -8   3 1349.74 68.8770   3
   4   8  -3 1177.36 112.384   4
  -4   8   3 1457.00 73.7783   2
   4   8  -3 1255.02 120.916   5
   4  -8  -3 1460.74 121.449   3
   3  -8  -3 2018.23 130.575   3
  -3  -8   3 1967.46 119.331   1
   3   8  -3 1941.26 85.0091   3
   3  -8  -3 1827.00 95.2079   2
  -3   8   3 1969.79 96.0552   2
   3   8  -3 1642.71 128.539   4
  -3  -8   3 1639.94 82.7407   3
   3   8  -3 1536.04 121.371   5
  -2  -8   3 8098.55 234.196   3
   2   8  -3 8389.10 232.404   3
   2  -8  -3 8014.87 272.914   3
  -2  -8   3 8348.67 264.903   1
   2   8  -3 7969.46 291.471   4
   2   8  -3 8260.18 277.090   5
  -2   8   3 8296.04 247.750   2
   1   8  -3 3869.04 153.100   3
  -1  -8   3 3532.58 161.318   1
  -1  -8   3 3968.02 166.787   5
  -1  -8   3 3821.05 155.436   3
  -1   8   3 3863.83 160.180   2
   1   8  -3 3855.28 194.994   4
   1  -8  -3 3760.64 117.173   1
   1  -8  -3 3696.34 174.772   3
   0  -8   3 203.839 62.6462   1
   0  -8   3 197.475 62.6651   3
   0  -8  -3 216.968 28.1791   1
   0  -8  -3 245.724 72.0058   3
   0   8  -3 109.303 82.8821   4
   0  -8   3 149.979 48.7405   5
   0   8   3 172.676 56.8608   2
  -1  -8  -3 4136.99 191.912   3
   1  -8   3 4358.99 144.282   5
   1   8   3 4488.82 129.448   1
  -1   8  -3 4266.58 203.349   4
   1   8   3 3936.76 185.626   2
  -1  -8  -3 4265.69 127.382   1
   1  -8   3 4223.54 185.523   3
   1  -8   3 4400.08 192.686   1
   2  -8   3 890.691 54.6173   5
   2  -8   3 1049.17 110.256   3
  -2   8  -3 973.835 106.199   4
   2   8   3 824.214 96.1779   2
   2  -8   3 901.406 97.8909   1
   2   8   3 1075.26 64.5093   1
   3  -8   3 798.464 97.5904   3
   3  -8   3 914.868 102.596   1
   3   8   3 921.231 72.0690   1
  -3  -8  -3 799.724 51.2038   4
   3   8   3 761.665 96.3098   2
   4   8   3 765.772 101.028   2
   4  -8   3 673.150 97.4410   1
   4   8   3 603.457 65.9122   1
   4  -8   3 579.357 36.5909   5
   5   8   3 3591.50 168.419   1
   5  -8   3 3192.87 202.280   1
   5  -8   3 3637.36 112.759   5
   5   8   3 3582.81 207.581   2
   6   8   3 54.6027 59.6943   1
   6   8   3 10.9808 68.0111   2
   6  -8   3 35.0134 77.2755   1
   6  -8   3-19.9142 27.9068   5
   7   8   3 34.1736 63.9331   1
   7   8   3 96.2058 73.8151   2
   7  -8   3 15.6191 79.7068   1
   8   8   3 1578.58 145.181   1
   8  -8   3 1362.04 163.940   1
   8   8   3 1420.84 158.691   2
   9  -8   3 126.163 110.851   1
   9   8   3 0.42394 82.3774   2
   9   8   3 41.5390 83.0859   1
  10   8   3 848.203 125.656   1
  10   8   3 827.330 141.188   2
  10  -8   3 752.733 153.453   1
  11   8   3 833.605 139.384   1
  11  -8   3 785.646 146.392   1
  11   8   3 806.017 151.401   2
  12   8   3-118.657 100.441   2
  14  -9  -3 17.2108 103.314   1
  14   9  -3-0.32938 131.011   5
  13  -9  -3 1551.32 195.193   1
  13  -9  -3 1220.67 159.543   5
  13   9  -3 1266.13 206.298   5
  12   9  -3 1014.44 180.047   5
  12  -9  -3 1152.76 155.288   5
  12  -9  -3 1222.40 161.773   1
  12   9  -3 1322.48 147.029   2
  11   9  -3 104.742 74.5165   2
  11   9  -3 39.0153 103.484   5
  11  -9  -3-107.388 107.533   3
  11  -9  -3 49.4304 83.9650   5
  10   9  -3 1561.21 145.295   2
  10  -9  -3 1858.56 169.881   3
  10  -9  -3 1668.00 167.214   5
  10   9  -3 1496.93 135.493   4
  10   9  -3 1422.51 181.857   5
   9  -9  -3 1238.49 138.829   3
   9   9  -3 965.897 151.538   5
   9  -9  -3 982.062 118.839   5
   9   9  -3 1059.31 113.692   2
   9   9  -3 1160.11 118.507   4
   8  -9  -3 1168.87 127.535   5
   8   9  -3 1155.61 115.489   2
   8   9  -3 1266.35 118.838   4
   8   9  -3 1194.29 146.452   5
   8  -9  -3 1097.88 128.053   3
  -7   9   3 36.3047 14.5897   2
   7   9  -3 158.202 91.9081   5
   7  -9  -3 58.9384 55.2421   5
   7   9  -3 12.3675 49.8373   2
   7  -9  -3 115.961 64.8737   3
  -7   9   3 36.5877 14.7426   2
   7   9  -3-44.1037 63.6342   4
  -7  -9   3 55.8887 31.0493   3
  -6  -9   3 3397.62 125.525   3
   6   9  -3 3369.16 175.434   2
  -6   9   3 3159.90 105.010   2
   6   9  -3 3045.88 195.779   5
   6   9  -3 3333.80 172.092   4
   6  -9  -3 3081.33 182.447   3
   5  -9  -3 352.631 75.6240   3
  -5  -9   3 383.055 43.0103   3
   5   9  -3 472.642 77.8384   2
  -5   9   3 439.472 42.0684   2
   5   9  -3 358.172 86.8577   5
   5   9  -3 443.272 76.8357   4
   4  -9  -3 6739.41 262.966   3
  -4  -9   3 6624.39 193.023   3
   4   9  -3 6620.68 272.755   5
  -4   9   3 6666.46 198.441   2
   4   9  -3 6228.23 256.885   4
  -3  -9   3-19.2544 44.3390   3
   3   9  -3-5.39922 81.1553   5
   3  -9  -3 63.3556 61.9880   3
   3   9  -3 4.82903 35.7748   3
  -3  -9   3 90.9225 55.9673   1
   3   9  -3-40.9535 84.4629   4
  -3   9   3 60.9019 37.5588   2
   2   9  -3 1868.45 98.4506   3
   2   9  -3 2018.40 132.009   5
  -2  -9   3 1857.91 102.322   3
   2   9  -3 1738.01 139.715   4
  -2   9   3 1734.57 104.602   2
   2  -9  -3 1643.59 122.369   3
  -2  -9   3 1711.12 114.731   1
  -1  -9   3 38.9210 56.4658   3
   1   9  -3 94.4396 91.1520   4
  -1  -9   3-23.1889 58.0940   1
   1  -9  -3 133.366 64.9474   3
  -1   9   3 17.9746 49.7314   2
   1  -9  -3 40.8117 25.1252   1
   0  -9   3 16937.0 436.573   1
   0  -9  -3 17431.7 457.740   3
   0  -9   3 17245.4 405.866   5
   0  -9  -3 14094.6 331.610   1
   0   9  -3 16128.0 461.345   4
   0   9   3 16919.6 441.115   2
   0  -9   3 17656.6 434.073   3
  -1  -9  -3 14098.3 417.544   3
  -1   9  -3 14724.9 435.179   4
   1   9   3 13717.1 315.080   1
   1  -9   3 15136.2 361.470   5
   1   9   3 14190.1 416.194   2
   1  -9   3 14398.2 412.594   3
   1  -9   3 14297.0 412.958   1
   2   9   3 2281.80 92.5483   1
   2  -9   3 2187.18 96.5189   5
  -2   9  -3 2302.85 152.660   4
  -2  -9  -3 2270.48 109.355   4
   2   9   3 2328.99 147.752   2
   2  -9   3 2048.65 142.797   1
   2  -9   3 2282.96 146.416   3
   3  -9   3 4734.80 226.475   1
   3   9   3 4724.03 225.855   2
  -3  -9  -3 4845.68 153.698   4
   3   9   3 5046.65 167.826   1
   3  -9   3 4653.33 225.384   3
   4   9   3 10323.5 288.651   1
   4  -9   3 9241.02 230.661   5
   4  -9   3 10364.6 360.833   1
  -4  -9  -3 9048.37 218.708   4
   4   9   3 10027.9 361.887   2
   5  -9   3 2825.84 99.7035   5
   5   9   3 2663.35 181.928   2
   5   9   3 2814.91 144.473   1
   5  -9   3 2554.98 186.809   1
   6   9   3 90.7287 54.5576   1
   6   9   3 13.5007 70.6509   2
   6  -9   3 23.6832 77.5388   1
   7   9   3 2070.69 153.538   1
   7  -9   3 1716.93 171.786   1
   7   9   3 1791.38 167.422   2
   8  -9   3 4030.01 265.094   1
   8   9   3 4080.02 225.649   1
   8   9   3 3809.53 248.311   2
   9  -9   3 2288.22 212.234   1
   9   9   3 2591.98 192.927   1
   9   9   3 2255.60 206.398   2
  10   9   3 1568.24 159.360   1
  10  -9   3 1730.39 204.264   1
  10   9   3 1704.79 184.191   2
  11  -9   3 285.340 115.429   1
  11   9   3 365.512 115.379   2
  12   9   3 431.303 137.835   2
  15  10  -3 460.499 143.932   1
  14 -10  -3 142.314 121.680   1
  14  10  -3 103.374 121.837   5
  13 -10  -3 977.688 170.967   1
  13 -10  -3 932.818 142.337   5
  13  10  -3 1039.08 200.245   5
  12  10  -3 975.884 134.445   2
  12  10  -3 854.603 174.722   5
  12 -10  -3 754.543 130.895   5
  12 -10  -3 709.809 143.432   1
  11  10  -3 106.944 111.804   5
  11 -10  -3 299.212 113.273   5
  11 -10  -3 336.975 116.467   1
  11  10  -3 324.290 93.2212   2
  11 -10  -3 311.375 104.077   3
  10  10  -3 360.666 87.4277   4
  10  10  -3 374.799 86.7421   2
  10  10  -3 377.202 132.579   5
  10 -10  -3 266.352 82.4868   5
  10 -10  -3 304.109 95.1079   3
   9 -10  -3-9.53802 72.8899   3
   9 -10  -3 108.562 81.2640   5
   9  10  -3 57.5404 100.157   5
   9  10  -3-6.79576 66.5525   2
   9  10  -3-50.7060 71.8954   4
  -8 -10   3 263.558 51.9193   3
   8  10  -3 401.174 79.8432   4
   8 -10  -3 360.838 92.6438   5
   8  10  -3 276.507 74.8008   2
   8 -10  -3 332.559 87.2939   3
   8  10  -3 418.313 116.186   5
   7 -10  -3 129.628 78.3007   3
  -7 -10   3 222.894 47.3946   3
   7  10  -3 179.536 94.3571   5
   7  10  -3 135.571 64.9974   2
  -7  10   3 157.242 25.9999   2
   7  10  -3 188.255 78.0185   4
   6  10  -3 14.3815 62.7158   4
  -6 -10   3-3.50141 28.9023   3
   6 -10  -3 89.0918 76.0585   3
   6  10  -3 67.2425 93.5214   5
   6  10  -3 54.3746 61.3174   2
  -6  10   3 9.90846 22.9750   2
  -5 -10   3 1877.06 94.1039   3
  -5  10   3 1950.73 91.9988   2
   5  10  -3 1849.91 158.295   5
   5  10  -3 1923.97 136.532   2
   5  10  -3 1909.79 137.004   4
   5 -10  -3 1688.75 142.913   3
   4  10  -3 1268.37 110.981   2
   4 -10  -3 1256.79 118.424   3
   4  10  -3 1222.55 126.258   5
  -4  10   3 1426.93 84.1697   2
   4  10  -3 1135.16 110.379   4
  -4 -10   3 1254.75 79.9003   3
   3 -10  -3 5894.31 244.544   3
   3  10  -3 6223.73 196.114   3
  -3 -10   3 5859.37 219.003   1
   3  10  -3 6061.17 249.561   5
  -3  10   3 5917.19 203.947   2
   3  10  -3 5448.77 241.866   4
  -3 -10   3 6013.36 197.570   3
  -2 -10   3 1061.88 91.0253   1
   2 -10  -3 1294.99 117.387   3
  -2 -10   3 1031.13 86.4813   3
  -2  10   3 1045.23 87.7131   2
   2  10  -3 1049.17 127.336   4
  -1  10   3-20.8650 47.5939   2
   1  10  -3 120.799 87.5912   4
  -1 -10   3 74.0118 57.8472   3
  -1 -10   3-11.8274 47.6118   1
   1 -10  -3 48.5105 60.2180   3
   1 -10  -3 1.19352 17.6237   1
   0 -10   3 2915.82 153.258   1
   0 -10  -3 2764.89 161.144   3
   0 -10   3 2857.17 150.894   3
   0  10   3 2719.59 151.188   2
   0  10  -3 2886.30 172.460   4
   1  10   3 2041.18 67.5596   1
   1 -10   3 2748.90 122.300   5
  -1 -10  -3 2843.82 160.959   3
   1 -10   3 2460.98 144.756   3
   1  10   3 2511.00 150.009   2
  -1  10  -3 2786.17 165.969   4
   1 -10   3 2655.24 149.787   1
   2 -10   3 1752.53 132.448   1
   2  10   3 1836.75 74.6878   1
  -2 -10  -3 1883.71 136.606   3
   2 -10   3 1945.49 139.979   3
   2 -10   3 1966.67 97.8322   5
  -2  10  -3 1837.85 146.648   4
  -2 -10  -3 1667.98 102.268   4
   2  10   3 1698.30 132.528   2
   3  10   3 262.652 70.4317   2
   3 -10   3 260.291 77.0395   1
  -3 -10  -3 213.094 44.1110   4
   3  10   3 320.257 41.5236   1
   3 -10   3 313.097 75.2007   3
   4 -10   3-28.9101 68.9434   3
   4 -10   3 44.1768 23.7198   5
   4 -10   3 151.291 76.1773   1
  -4 -10  -3 15.9906 24.9724   4
   4  10   3 39.0126 35.1889   1
   4  10   3 48.8967 62.3904   2
   5  10   3 30.6805 37.5523   1
   5 -10   3 35.9299 68.3810   1
   5  10   3 170.783 90.3357   2
   5 -10   3 70.7510 29.1571   5
   6  10   3 26.0254 73.3594   2
   6 -10   3 81.2225 83.6086   1
   6  10   3-63.7727 48.0883   1
   7  10   3 1240.43 144.262   2
   7 -10   3 1331.48 157.201   1
   7  10   3 1390.02 121.279   1
   8  10   3 158.656 70.5751   1
   8  10   3 239.730 90.0477   2
   8 -10   3 257.426 103.282   1
   9  10   3 769.395 111.924   1
   9 -10   3 884.439 140.997   1
   9  10   3 1030.56 147.988   2
  10 -10   3 165.039 99.3552   1
  10  10   3 107.394 95.8081   2
  11  10   3-34.5436 98.1028   2
  11 -10   3 133.400 119.601   1
  12  10   3 2.87809 97.8443   2
  14  11  -3 725.772 183.660   5
  14 -11  -3 985.832 180.806   1
  13  11  -3 358.853 137.635   5
  13 -11  -3 99.3031 99.9129   1
  12  11  -3 120.442 125.278   5
  12 -11  -3 52.9357 88.7711   3
  12  11  -3 18.1351 71.6995   2
  12 -11  -3 9.39591 85.6504   5
  12 -11  -3 130.307 88.0956   1
  11  11  -3 34.8699 106.421   5
  11 -11  -3 7.41625 81.1182   1
  11 -11  -3 104.578 77.6646   5
  11  11  -3-121.344 85.1122   2
  11 -11  -3-14.0701 87.6451   3
  10  11  -3 121.349 108.433   5
  10 -11  -3 20.0372 73.2580   1
  10 -11  -3 74.9468 88.8613   5
  10  11  -3 73.9330 69.6924   2
  10  11  -3 82.5456 71.0279   4
  10 -11  -3 98.4084 76.4365   3
   9 -11  -3 8.82326 80.8551   3
   9 -11  -3-10.4069 73.5031   5
  -9 -11   3-50.0454 47.7112   3
   9  11  -3 62.1210 72.9823   2
   9  11  -3-14.9400 70.2152   4
   9  11  -3-101.296 113.640   5
   8 -11  -3-19.5145 75.1846   3
   8  11  -3 60.5963 99.9151   5
  -8 -11   3-4.43626 41.2716   3
   8 -11  -3-33.6171 66.0522   5
   8  11  -3 63.6178 64.4526   2
   8  11  -3-29.5430 67.1594   4
   7 -11  -3 237.048 80.4646   3
   7  11  -3 70.6562 91.2193   5
  -7 -11   3 237.556 47.7195   3
   7  11  -3 93.9715 64.2142   4
   7  11  -3 412.712 86.0372   2
  -7  11   3 238.649 35.0323   2
   6 -11  -3 1049.67 123.912   3
  -6 -11   3 807.095 69.6193   3
  -6  11   3 854.991 62.0500   2
   6  11  -3 874.704 127.507   5
   6  11  -3 790.251 98.7665   2
   6  11  -3 805.684 102.164   4
  -5 -11   3 3156.83 132.234   3
   5  11  -3 3080.76 177.770   2
   5  11  -3 2475.23 164.613   4
  -5  11   3 3080.70 127.664   2
   5  11  -3 2870.37 189.738   5
   5 -11  -3 2977.17 184.242   3
   4 -11  -3 5259.31 237.440   3
  -4 -11   3 5353.11 185.853   3
  -4  11   3 5501.85 191.355   2
   4  11  -3 5471.63 239.393   2
   4  11  -3 5722.59 260.978   5
   4  11  -3 5177.05 241.774   4
   3 -11  -3 401.643 76.6916   3
  -3 -11   3 400.008 58.1740   3
  -3 -11   3 315.685 62.7819   1
  -3  11   3 330.430 55.7066   2
   3  11  -3 275.707 82.2833   4
  -2 -11   3 520.551 63.5143   3
   2 -11  -3 659.053 91.7436   3
   2  11  -3 555.949 99.2006   4
  -2  11   3 658.017 71.9902   2
  -2 -11   3 703.361 74.1460   1
  -1 -11   3 783.236 84.7208   3
  -1  11   3 854.841 92.2046   2
   1 -11  -3 872.716 98.3698   3
   1 -11  -3 772.933 40.1843   1
  -1 -11   3 1026.68 90.9903   1
   1  11  -3 844.087 113.270   4
   0 -11   3 4283.93 186.668   1
   0 -11  -3 3899.63 197.644   3
   0 -11   3 3801.92 182.346   3
   0  11   3 3977.32 189.993   2
   0  11  -3 3723.79 202.499   4
   1 -11   3 2556.74 152.892   1
  -1 -11  -3 2891.60 167.281   3
   1  11   3 2783.53 164.488   2
  -1  11  -3 2893.90 177.227   4
   1 -11   3 3027.90 169.171   3
  -2 -11  -3 2039.25 142.636   3
   2 -11   3 1984.99 106.019   5
   2  11   3 1851.19 67.6443   1
   2  11   3 2009.01 146.408   2
   2 -11   3 2015.18 139.514   1
   2 -11   3 1947.12 147.185   3
  -3 -11  -3 53.0087 61.9106   3
   3  11   3 101.919 25.6482   1
   3 -11   3 58.2070 63.8681   1
  -3 -11  -3 152.107 54.0473   4
   3  11   3 104.049 62.4699   2
   3 -11   3 164.057 74.8547   3
   4 -11   3 137.180 69.8050   1
   4  11   3 103.805 40.4537   1
   4  11   3 187.527 69.7856   2
  -4 -11  -3 236.831 43.5738   4
   4 -11   3 148.456 72.5779   3
   5  11   3 39.1958 44.2353   1
   5 -11   3 142.621 86.7370   1
   5 -11   3 143.558 34.0531   5
   5  11   3 111.015 79.0138   2
   6  11   3 82.9158 49.9931   1
   6 -11   3-136.274 101.581   1
   6  11   3 37.9698 81.2528   2
   7  11   3 184.461 86.0531   2
   7  11   3 24.2913 53.8154   1
   7 -11   3 45.4797 82.5409   1
   8  11   3 115.048 80.8046   1
   8  11   3 57.9618 75.6393   2
   8 -11   3 9.05443 92.7041   1
   9  11   3 58.8564 81.1052   2
   9 -11   3 57.7360 91.3292   1
  10 -11   3 117.615 110.169   1
  10  11   3 56.5921 91.4094   2
  11 -11   3-118.489 139.627   1
  11  11   3-86.6810 104.039   2
  12  11   3 192.718 122.439   2
  14  12  -3-180.262 138.888   5
  13  12  -3 463.696 122.306   2
  13  12  -3 698.973 169.007   5
  13 -12  -3 648.377 146.552   1
  12 -12  -3 1571.96 176.694   5
  12 -12  -3 1624.10 205.355   1
  12  12  -3 1630.67 207.547   5
  12  12  -3 1732.28 172.180   2
  12 -12  -3 1933.30 198.183   3
  11 -12  -3 2009.29 187.048   5
  11  12  -3 2686.55 251.824   5
  11  12  -3 2419.58 196.906   2
  11 -12  -3 2586.44 220.147   1
  11 -12  -3 2805.05 225.611   3
  10 -12  -3 480.697 119.900   3
  10  12  -3 810.388 162.727   5
  10 -12  -3 532.357 111.864   5
  10 -12  -3 563.288 115.102   1
  10  12  -3 459.497 96.6820   2
   9  12  -3 597.586 99.9819   4
   9  12  -3 389.173 120.052   5
   9 -12  -3 604.886 108.021   5
   9 -12  -3 581.138 124.125   3
   9  12  -3 484.753 99.8074   2
   9 -12  -3 550.668 112.635   1
   8 -12  -3 283.021 94.3195   3
   8 -12  -3 197.467 68.3608   5
   8  12  -3 302.491 121.256   5
   8  12  -3 218.641 80.5655   4
  -8 -12   3 387.012 62.8467   3
   8  12  -3 297.316 88.1163   2
   7 -12  -3 584.053 113.314   3
  -7 -12   3 515.553 63.2892   3
   7  12  -3 606.863 127.996   5
  -7  12   3 553.537 51.9542   2
   7  12  -3 430.608 92.8579   2
   7  12  -3 358.606 85.3924   4
  -6  12   3 8.79555 29.1309   2
  -6 -12   3 35.8521 39.9523   3
   6  12  -3 94.1759 82.9937   5
   6 -12  -3-41.5855 81.1197   3
   6  12  -3-29.6505 63.9704   2
   6  12  -3 22.8050 67.5377   4
   5 -12  -3 99.3281 76.4279   3
  -5 -12   3 155.643 44.0014   3
   5  12  -3 43.7870 74.7263   5
   5  12  -3 94.1981 63.3586   2
  -5  12   3 142.468 43.9844   2
   5  12  -3 107.022 70.2619   4
  -4 -12   3-3.25869 42.5826   3
   4 -12  -3 42.4410 66.4129   3
  -4  12   3 78.1869 43.0271   2
   4  12  -3-48.9307 71.5120   4
   4  12  -3 74.0150 55.6943   2
  -3 -12   3 340.258 62.4401   3
  -3  12   3 397.382 58.7864   2
  -3 -12   3 434.309 70.2978   1
   3 -12  -3 380.288 75.6539   3
   3  12  -3 304.834 77.8674   4
  -2 -12   3 4742.00 192.787   1
   2 -12  -3 4483.16 219.948   3
  -2  12   3 4670.39 197.215   2
   2  12  -3 4702.38 229.042   4
  -2 -12   3 4589.98 189.180   3
   1 -12  -3 6759.80 274.029   3
  -1  12   3 7050.12 260.071   2
   1  12  -3 6687.27 282.562   4
  -1 -12   3 6729.28 246.945   3
  -1 -12   3 6747.67 244.960   1
   0 -12   3 2855.56 158.982   3
   0 -12  -3 2742.26 169.068   3
   0 -12   3 2885.98 153.332   1
   0  12   3 3121.86 172.045   2
   0  12  -3 2822.06 183.100   4
  -1  12  -3 127.406 75.7120   4
  -1 -12  -3 99.9147 56.2446   3
   1  12   3 157.730 66.5289   2
   1 -12   3 246.983 68.1009   3
   1 -12   3 56.1623 53.6820   1
  -2 -12  -3 3251.82 188.914   3
   2  12   3 3303.17 194.416   2
   2 -12   3 3423.42 188.643   1
   2 -12   3 3439.67 194.457   3
   3  12   3 121.966 71.6429   2
  -3 -12  -3-60.8914 63.9177   3
   3  12   3 3.45249 20.6720   1
   3 -12   3 62.3740 58.4419   1
   3 -12   3 43.3702 72.3612   3
   4  12   3 1687.88 89.2968   1
  -4 -12  -3 1768.84 147.100   3
   4  12   3 1600.80 154.693   2
   4 -12   3 1737.40 149.517   1
   4 -12   3 1600.10 147.604   3
   5 -12   3 23.2998 79.9327   1
   5  12   3 4.68190 37.1404   1
   5 -12   3 35.6476 70.4184   3
   5  12   3 15.4752 75.7317   2
   6  12   3 755.524 127.519   2
   6  12   3 770.396 86.2650   1
   6 -12   3 748.301 129.579   1
   7 -12   3 181.732 99.2672   1
   7  12   3-32.3676 82.5515   2
   8  12   3 0.45124 81.1516   2
   8 -12   3 115.401 101.577   1
   9  12   3 194.034 98.3708   2
   9 -12   3 741.245 153.739   1
  10  12   3 175.664 112.231   2
  10 -12   3 240.846 129.179   1
  11  12   3 771.231 158.055   2
  11 -12   3 911.429 186.983   1
  13  13  -3 50.0186 83.8285   2
  13  13  -3-109.497 119.050   5
  13 -13  -3-7.67939 107.235   1
  12 -13  -3 94.0873 82.2800   5
  12 -13  -3-26.0090 85.1964   1
  12  13  -3-12.5780 115.051   5
  12  13  -3-118.723 93.2012   2
  12 -13  -3-2.55911 96.7095   3
  11  13  -3 477.935 140.097   5
  11 -13  -3 387.655 105.272   5
  11 -13  -3 310.933 115.580   1
  11  13  -3 522.407 109.615   2
  11 -13  -3 769.143 142.339   3
  10 -13  -3-34.1380 91.4810   3
  10 -13  -3-65.4742 80.8843   5
  10 -13  -3 131.008 84.5357   1
  10  13  -3-23.5054 74.1546   2
  10  13  -3 91.3921 109.710   5
   9  13  -3 129.972 120.936   5
   9 -13  -3 80.5370 82.8577   5
   9 -13  -3-16.1198 82.2311   1
   9  13  -3 186.792 95.5913   4
   9 -13  -3-3.40892 82.6999   3
   9  13  -3-120.623 86.7910   2
   8 -13  -3 528.389 118.759   3
   8  13  -3 603.888 130.419   5
   8 -13  -3 677.205 108.070   1
   8  13  -3 711.829 111.454   2
   8  13  -3 768.040 109.847   4
  -8 -13   3 634.216 74.7014   3
   7 -13  -3 179.179 84.2539   3
  -7 -13   3 108.466 43.6505   3
  -7  13   3 133.371 42.0675   2
   7 -13  -3 126.443 76.9949   1
   7  13  -3 179.213 73.6553   2
   7  13  -3 174.640 82.4967   4
   7  13  -3 113.631 94.4497   5
   6 -13  -3 315.145 105.488   3
  -6 -13   3 387.892 59.9854   3
   6  13  -3 409.718 123.798   5
   6 -13  -3 441.469 79.0528   1
   6  13  -3 291.057 74.8923   2
  -6  13   3 308.970 49.5519   2
   6  13  -3 512.862 104.849   4
  -5 -13   3 626.598 69.8769   3
   5 -13  -3 390.088 91.2327   3
   5  13  -3 802.552 105.657   2
  -5  13   3 602.902 66.8238   2
   5  13  -3 604.063 104.189   4
  -4 -13   3 1226.96 94.1018   3
   4 -13  -3 1326.63 128.272   3
   4  13  -3 1479.68 137.229   4
   4  13  -3 1082.76 118.577   2
  -4  13   3 1320.05 96.2499   2
   4 -13  -3 1319.85 95.6781   1
   3 -13  -3 17348.1 415.294   1
   3 -13  -3 17126.6 514.159   3
  -3 -13   3 16594.6 454.699   1
   3  13  -3 14706.4 494.745   4
  -3  13   3 16440.7 453.320   2
  -3 -13   3 16290.3 446.301   3
  -2 -13   3 19120.3 507.468   1
   2 -13  -3 18627.2 553.405   3
  -2  13   3 19087.8 518.988   2
   2 -13  -3 19744.1 435.128   1
   2  13  -3 18481.6 558.289   4
  -2 -13   3 19106.9 509.393   3
   1 -13  -3 9068.26 336.618   3
  -1  13   3 8799.13 312.991   2
  -1 -13   3 9762.42 305.463   1
   1  13  -3 8420.38 339.251   4
  -1 -13   3 9032.35 309.265   3
   0 -13  -3 4683.60 231.461   3
   0 -13   3 4648.74 207.587   1
   0  13   3 4607.08 218.690   2
   0  13  -3 5003.47 252.087   4
   0 -13   3 5085.92 223.112   3
   1 -13   3 12861.1 399.660   1
  -1  13  -3 12383.2 435.499   4
   1  13   3 12497.9 414.309   2
   1 -13   3 12411.0 409.273   3
  -1 -13  -3 12536.5 422.575   3
  -2 -13  -3 7937.08 316.749   3
   2  13   3 7455.25 312.276   2
   2 -13   3 8005.78 303.629   1
   2 -13   3 7447.97 308.403   3
  -3 -13  -3 9290.23 345.152   3
   3  13   3 8918.65 350.104   2
   3 -13   3 9373.58 341.315   1
   3 -13   3 8786.59 345.949   3
   3  13   3 7616.98 190.948   1
   4 -13   3 139.215 82.8508   1
  -4 -13  -3-3.68388 73.5941   3
   4  13   3 23.1416 29.9798   1
   4  13   3 4.62827 66.7884   2
   4 -13   3-34.4517 80.9374   3
   5 -13   3 634.927 119.502   1
  -5 -13  -3 681.728 106.643   3
   5 -13   3 681.172 123.287   3
   5  13   3 615.401 115.887   2
   6 -13   3 514.073 109.671   1
   6  13   3 459.071 108.374   2
   7 -13   3 4532.85 283.870   1
   7  13   3 4263.74 274.598   2
   8  13   3 844.293 148.273   2
   8 -13   3 842.835 147.929   1
   9 -13   3 1562.33 191.604   1
   9  13   3 1302.40 177.864   2
  10  13   3 853.253 154.567   2
  10 -13   3 1674.27 205.036   1
  11  13   3 1530.71 197.571   2
  13  14  -3 2604.11 227.255   2
  13 -14  -3 2781.03 258.591   3
  13 -14  -3 3097.58 273.303   1
  12  14  -3 2008.96 200.229   2
  12 -14  -3 2394.81 234.391   1
  12 -14  -3 2401.98 226.910   3
  11  14  -3 1613.19 218.190   5
  11 -14  -3 1700.87 177.811   5
  11 -14  -3 1550.00 187.003   1
  11  14  -3 1719.55 178.316   2
  11 -14  -3 1818.94 192.207   3
  10 -14  -3 1429.33 170.044   3
  10 -14  -3 1411.94 156.412   5
  10  14  -3 984.246 175.581   5
  10  14  -3 1404.13 158.588   2
  10 -14  -3 1333.42 162.121   1
   9  14  -3 3595.53 280.611   5
   9 -14  -3 3360.83 236.600   1
   9  14  -3 3491.46 232.613   2
   9 -14  -3 3357.72 224.709   5
   9  14  -3 3606.30 214.936   4
   9 -14  -3 3435.63 248.313   3
   8 -14  -3 3144.61 206.125   1
   8  14  -3 2691.23 200.860   2
   8  14  -3 2635.41 187.999   4
   8  14  -3 2987.41 246.845   5
   8 -14  -3 2918.58 222.719   3
   7 -14  -3 12.9215 97.5119   3
  -7 -14   3 43.7527 43.8727   3
   7 -14  -3 4.84219 65.0745   1
  -7  14   3 75.7933 38.0489   2
   7  14  -3 32.3153 74.5405   2
   7  14  -3 75.3743 80.8353   4
   6 -14  -3 283.139 89.1477   3
  -6  14   3 274.665 51.5967   2
  -6 -14   3 329.844 63.4167   3
   6 -14  -3 440.200 81.2422   1
   6  14  -3 317.217 88.2399   2
   6  14  -3 266.608 86.1773   4
  -5 -14   3 4589.99 189.366   3
   5 -14  -3 4443.29 203.613   1
  -5  14   3 4364.78 182.137   2
   5  14  -3 4568.24 243.260   2
   5  14  -3 4513.58 240.178   4
   5 -14  -3 4248.98 245.117   3
  -4 -14   3 10009.8 313.545   3
   4 -14  -3 10199.3 307.340   1
   4 -14  -3 9572.64 376.799   3
   4  14  -3 9991.19 371.163   2
  -4  14   3 9883.37 315.782   2
   4  14  -3 8569.93 352.207   4
   3 -14  -3 2673.71 181.213   3
   3 -14  -3 2705.70 120.125   1
   3  14  -3 2540.94 180.058   4
  -3  14   3 2647.45 149.836   2
  -3 -14   3 2403.08 146.318   3
   2 -14  -3 2680.69 179.035   3
  -2 -14   3 2648.76 142.773   1
   2 -14  -3 2744.30 99.9360   1
   2  14  -3 2587.58 183.320   4
  -2  14   3 2665.07 156.027   2
  -2 -14   3 2589.63 154.882   3
   1 -14  -3 1585.04 137.226   3
  -1 -14   3 1455.45 122.199   3
   1  14  -3 1442.92 151.131   4
  -1 -14   3 1561.35 113.173   1
  -1  14   3 1461.38 126.678   2
   0 -14   3 1363.62 124.890   3
   0 -14   3 1418.08 112.310   1
   0 -14  -3 1382.02 127.420   3
   0  14  -3 1355.12 140.097   4
   0  14   3 1114.48 110.811   2
   1 -14   3 3639.71 189.103   1
  -1 -14  -3 3615.73 205.762   3
   1  14   3 3558.46 204.750   2
   1 -14   3 3841.31 208.605   3
   2 -14   3 3374.42 190.676   1
  -2 -14  -3 3062.61 196.219   3
   2  14   3 3145.29 199.219   2
   2 -14   3 3286.47 205.236   3
  -3 -14  -3 2.67033 66.6511   3
   3 -14   3-0.14792 64.0049   1
   3  14   3 129.127 67.1205   2
   3 -14   3-32.5660 67.3051   3
   4 -14   3-80.3311 88.7529   3
   4 -14   3-8.99081 70.8124   1
  -4 -14  -3-50.2236 78.3798   3
   4  14   3-1.95833 75.0330   2
   5 -14   3 1445.58 161.824   3
   5 -14   3 1208.98 141.417   1
  -5 -14  -3 1491.11 148.935   3
   5  14   3 1503.10 167.372   2
   6 -14   3 1065.82 144.916   1
   6  14   3 1148.79 152.261   2
   6 -14   3 1307.67 160.137   3
  -6 -14  -3 1345.01 146.464   3
   7  14   3-6.60675 82.4107   2
   7 -14   3 82.7076 87.1031   1
   8  14   3 22.3408 89.5322   2
   8 -14   3 170.607 90.8317   1
   9  14   3 80.6834 91.4399   2
   9 -14   3-56.9242 112.861   1
  10  14   3 237.534 108.265   2
  10 -14   3 302.746 145.133   1
  11  14   3 129.848 113.612   2
  13 -15  -3-27.8357 106.883   1
  13  15  -3-200.298 120.377   2
  13 -15  -3 6.00692 97.7249   3
  12 -15  -3-34.5147 105.291   3
  12 -15  -3 225.397 116.940   1
  12  15  -3 153.487 95.1852   2
  11 -15  -3 88.8598 89.5970   1
  11  15  -3 202.319 95.5036   2
  11 -15  -3 69.8169 84.3886   5
  11 -15  -3 126.150 99.2304   3
  10 -15  -3 113.068 80.9606   5
  10 -15  -3 233.994 103.011   1
  10  15  -3 163.550 88.7689   2
  10 -15  -3 34.3638 89.2865   3
   9 -15  -3 246.968 100.981   3
   9  15  -3 223.042 92.0895   2
   9 -15  -3 154.716 82.5986   5
   9 -15  -3 224.057 90.4649   1
   9  15  -3 541.642 110.457   4
   8 -15  -3 652.997 121.810   3
   8  15  -3 720.509 124.659   2
   8  15  -3 923.744 122.808   4
   8 -15  -3 813.612 120.339   1
   7 -15  -3 929.635 141.855   3
   7 -15  -3 724.487 105.765   1
  -7 -15   3 627.526 80.2057   3
   7  15  -3 707.068 119.084   4
   7  15  -3 701.750 112.362   2
  -6 -15   3 52.0758 45.9229   3
   6 -15  -3-42.3287 83.1511   3
   6 -15  -3 6.76958 65.0691   1
  -6  15   3 48.2536 49.2404   2
   6  15  -3 36.9080 81.9192   4
   6  15  -3 122.595 84.8297   2
   5 -15  -3-19.9036 92.1599   3
  -5  15   3-53.5870 49.5060   2
  -5 -15   3 83.2662 50.7479   3
   5  15  -3-25.7354 79.8729   2
   5 -15  -3 60.2274 55.2052   1
   5  15  -3 84.1303 85.7312   4
  -4 -15   3 241.762 66.2254   3
   4 -15  -3 55.4476 80.2609   3
   4  15  -3 40.2132 70.5429   2
   4 -15  -3 84.6921 44.9425   1
  -4  15   3 191.419 58.8456   2
   4  15  -3 168.546 83.6717   4
   3  15  -3 15.9656 69.1982   2
  -3 -15   3 13.0647 53.3427   3
   3 -15  -3 44.8577 79.9611   3
   3  15  -3 111.591 86.8843   4
   3 -15  -3 4.61944 33.2072   1
  -3  15   3 15.0739 52.7402   2
   2 -15  -3 4596.66 240.109   3
  -2 -15   3 4301.90 190.777   1
   2 -15  -3 4113.87 128.094   1
  -2  15   3 4314.82 206.717   2
   2  15  -3 3919.15 234.957   4
  -2 -15   3 4043.75 203.649   3
   1 -15  -3 2070.56 161.273   3
   1  15  -3 1840.50 167.652   4
  -1  15   3 1765.88 138.519   2
  -1 -15   3 1805.38 139.670   3
  -1 -15   3 2061.04 132.609   1
   0 -15  -3 5595.29 267.831   3
   0  15   3 5689.43 259.227   2
   0 -15   3 5845.32 240.268   1
   0  15  -3 5467.01 276.687   4
   0 -15   3 5568.04 254.179   3
   1 -15   3 870.498 109.760   3
   1 -15   3 946.784 102.122   1
  -1 -15  -3 853.380 114.060   3
   1  15   3 880.490 112.873   2
   2 -15   3 110.650 79.3755   3
   2 -15   3-16.3680 67.7405   1
   2  15   3 137.666 78.8139   2
  -2 -15  -3 201.735 85.3622   3
  -3 -15  -3 1755.24 156.926   3
   3 -15   3 1565.90 145.531   1
   3 -15   3 1482.82 150.275   3
   3  15   3 1607.90 150.628   2
  -4 -15  -3 2709.21 198.122   3
   4  15   3 2408.45 194.878   2
   4 -15   3 2645.84 194.635   1
   4 -15   3 2485.88 198.098   3
   5 -15   3 936.244 139.630   3
  -5 -15  -3 734.065 122.378   3
   5 -15   3 677.002 120.038   1
   5  15   3 650.816 122.669   2
   6 -15   3 243.983 97.2649   1
  -6 -15  -3 292.468 100.137   3
   6 -15   3 478.505 126.100   3
   6  15   3 295.299 106.160   2
   7  15   3 5.48220 91.8530   2
   7 -15   3 14.4459 94.2245   1
  -7 -15  -3 63.1596 76.5081   3
   8  15   3 1.01227 88.3577   2
  -8 -15  -3 17.1007 79.4241   3
   9  15   3 232.228 112.141   2
   9 -15   3 178.619 106.351   1
  10  15   3-29.7693 94.4172   2
  10 -15   3 185.221 124.639   1
  13  16  -3 195.080 106.743   2
  13 -16  -3 272.290 137.477   1
  12  16  -3 444.962 119.044   2
  12 -16  -3 446.878 128.836   1
  12 -16  -3 516.504 128.936   3
  11 -16  -3 128.476 87.6694   5
  11 -16  -3 299.070 109.111   1
  11 -16  -3 330.565 116.992   3
  11  16  -3 315.666 110.454   2
  10 -16  -3 163.648 94.1674   3
  10 -16  -3 100.975 83.3908   5
  10 -16  -3 136.140 92.2606   1
  10  16  -3 85.5033 83.8876   2
   9 -16  -3 76.5936 95.1547   3
   9  16  -3 326.214 100.090   2
   9 -16  -3 437.020 113.488   5
   9 -16  -3 445.829 113.560   1
   8 -16  -3 113.166 95.4721   3
   8  16  -3 18.7524 74.7749   2
   8 -16  -3-7.94543 77.1761   1
   8  16  -3 151.834 79.8493   4
   7  16  -3-46.9820 85.5095   4
  -7 -16   3 19.8577 52.1409   3
   7  16  -3 53.3490 80.4623   2
   7 -16  -3-21.2400 67.7868   1
   7 -16  -3 70.4200 96.1149   3
   6 -16  -3 199.951 92.5448   3
  -6  16   3-49.2595 44.6490   2
  -6 -16   3 111.848 53.6679   3
   6 -16  -3 64.8373 56.0211   1
   6  16  -3 67.7007 76.2815   2
   6  16  -3 16.1063 75.4711   4
   5 -16  -3-24.9274 90.3994   3
  -5 -16   3-4.19262 55.7376   3
   5  16  -3-104.242 87.0092   2
  -5  16   3 4.27508 47.4572   2
   5  16  -3-48.7078 79.8451   4
   5 -16  -3 18.6315 56.4228   1
  -4 -16   3 378.451 77.4350   3
   4 -16  -3 565.573 116.108   3
   4  16  -3 467.671 93.8783   2
  -4  16   3 405.474 77.5487   2
   4  16  -3 392.892 101.881   4
   4 -16  -3 490.326 70.9599   1
   3 -16  -3 4671.43 256.818   3
   3  16  -3 4437.09 250.627   2
   3 -16  -3 4874.68 168.958   1
   3  16  -3 4423.08 250.347   4
  -3  16   3 4379.89 215.571   2
  -3 -16   3 4800.34 223.060   3
   2  16  -3 5825.86 292.627   4
   2 -16  -3 5943.55 290.521   3
   2 -16  -3 5761.14 160.354   1
  -2 -16   3 6366.96 238.342   1
  -2  16   3 6247.41 264.842   2
  -2 -16   3 6292.86 261.131   3
  -1  16   3 240.320 71.5648   2
  -1 -16   3 175.524 53.6725   1
   1 -16  -3 285.631 93.2925   3
  -1 -16   3 152.480 69.6030   3
   1  16  -3 199.938 88.7094   4
   0  16   3 3005.26 193.437   2
   0 -16  -3 2882.34 198.120   3
   0 -16   3 2904.49 166.508   1
   0 -16   3 3180.51 195.905   3
  -1 -16  -3 6502.90 300.240   3
   1 -16   3 6714.61 272.240   1
   1  16   3 6166.69 292.831   2
   1 -16   3 6386.45 294.983   3
   2 -16   3 143.757 80.7156   3
  -2 -16  -3 119.502 78.6395   3
   2 -16   3 38.4760 62.5040   1
   2  16   3 30.3938 72.2510   2
   3 -16   3 1600.86 164.611   3
  -3 -16  -3 1756.84 165.813   3
   3 -16   3 1643.92 152.786   1
   3  16   3 1733.76 162.325   2
  -4 -16  -3 220.895 75.3771   3
   4 -16   3 51.7551 70.6904   1
   4  16   3-14.2815 90.4312   2
   4 -16   3 232.083 99.9193   3
   5 -16   3 1516.14 173.002   3
   5 -16   3 1336.61 149.049   1
  -5 -16  -3 1496.09 157.444   3
   5  16   3 1341.39 161.272   2
  -6 -16  -3 188.398 81.3228   3
   6 -16   3 166.855 94.5189   1
   6 -16   3 242.000 98.1942   3
   6  16   3 480.620 117.498   2
   7 -16   3-33.4943 90.1851   1
  -7 -16  -3 42.1180 76.0183   3
   7  16   3-51.6755 96.5700   2
  -8 -16  -3 134.073 92.7937   3
   8 -16   3 109.938 107.239   1
   8  16   3-2.37290 106.142   2
   9  16   3 101.645 99.3381   2
   9 -16   3 335.246 129.943   1
  -9 -16  -3 234.594 101.091   3
  10  16   3 28.7348 102.688   2
 -10 -16  -3 57.1078 85.6356   3
  10 -16   3 22.5806 99.4987   1
  13 -17  -3 82.5427 117.056   1
  13  17  -3 361.782 129.154   2
  12 -17  -3 51.7700 92.4922   1
  12  17  -3-83.9647 104.226   2
  12 -17  -3 68.5605 107.263   3
  11 -17  -3 202.707 102.686   1
  11  17  -3 193.274 104.055   2
  11 -17  -3 28.8129 108.892   3
  10 -17  -3 2008.45 215.001   3
  10 -17  -3 1315.76 162.761   5
  10  17  -3 1369.55 174.084   2
  10 -17  -3 1603.86 187.725   1
   9 -17  -3 242.090 124.009   3
   9  17  -3 155.989 95.7892   2
   9 -17  -3 219.635 94.0285   1
   8 -17  -3 276.589 94.9625   1
   8 -17  -3 202.948 96.1403   3
   8  17  -3 375.599 107.044   2
   8  17  -3 375.878 96.0470   4
   7 -17  -3 1188.09 154.718   3
   7 -17  -3 1717.87 149.325   1
   7  17  -3 1454.90 163.428   2
   7  17  -3 1227.83 147.992   4
  -6  17   3 586.200 77.4407   2
   6 -17  -3 793.188 143.990   3
  -6 -17   3 466.458 79.7578   3
   6  17  -3 539.462 112.059   2
   6  17  -3 400.952 105.142   4
   6 -17  -3 522.916 87.7530   1
   5 -17  -3-4.07236 96.8605   3
  -5 -17   3 40.0540 55.2320   3
   5  17  -3 93.9293 83.6366   2
  -5  17   3 55.0899 53.0043   2
   5 -17  -3 49.9118 51.3765   1
   5  17  -3 180.118 96.2030   4
   4 -17  -3 3916.07 256.001   3
  -4  17   3 4118.81 204.319   2
   4  17  -3 3929.25 239.498   2
  -4 -17   3 4091.64 206.497   3
   4  17  -3 3894.13 243.524   4
   4 -17  -3 4347.27 181.255   1
   3 -17  -3 5878.56 299.938   3
   3 -17  -3 5625.96 185.738   1
   3  17  -3 5913.10 290.677   2
  -3  17   3 5587.81 253.342   2
   3  17  -3 5316.29 284.920   4
  -3 -17   3 5387.85 246.759   3
  -2 -17   3 599.412 81.9264   1
  -2 -17   3 564.280 92.0500   3
   2  17  -3 912.311 135.109   4
  -2  17   3 653.456 102.783   2
   2 -17  -3 649.496 111.231   3
  -1 -17   3 471.350 93.4193   3
  -1 -17   3 556.461 81.3065   1
   1 -17  -3 451.449 101.129   3
   1  17  -3 509.652 113.635   4
  -1  17   3 675.694 100.880   2
   0 -17   3 100.813 82.8959   3
   0 -17  -3-39.0721 77.0166   3
   0 -17   3 72.2185 56.0480   1
   0  17   3-68.1700 66.3346   2
  -1 -17  -3 2224.38 181.921   3
   1 -17   3 2415.80 159.720   1
   1  17   3 2310.99 182.762   2
   1 -17   3 2358.07 185.276   3
  -2 -17  -3 4084.05 242.148   3
   2  17   3 3717.78 238.033   2
   2 -17   3 3988.57 244.023   3
   2 -17   3 4030.07 221.819   1
   3 -17   3 954.649 121.906   1
  -3 -17  -3 971.524 130.368   3
   3  17   3 1060.07 140.158   2
   3 -17   3 758.760 124.835   3
  -4 -17  -3 69.2901 76.9074   3
   4 -17   3-50.8026 81.6376   1
   4  17   3 16.4230 88.0218   2
   4 -17   3 45.1450 84.5483   3
   5 -17   3 3666.79 262.197   3
  -5 -17  -3 4198.54 257.132   3
   5  17   3 3819.71 260.724   2
   5 -17   3 3945.26 256.317   1
   6  17   3 2833.53 238.210   2
  -6 -17  -3 3142.87 230.354   3
   6 -17   3 2974.35 229.943   1
   6 -17   3 2927.67 248.249   3
  -7 -17  -3 2401.87 205.458   3
   7 -17   3 2076.57 211.766   1
   7  17   3 2303.47 225.181   2
   8  17   3 1916.09 215.921   2
   8 -17   3 1684.97 200.143   1
  -8 -17  -3 1876.34 192.564   3
   9  17   3 276.341 118.716   2
  -9 -17  -3 335.152 114.821   3
   9 -17   3 429.600 143.787   1
 -10 -17  -3 29.3014 96.7622   3
  12 -18  -3 875.724 159.829   1
  12  18  -3 525.306 133.959   2
  11 -18  -3 3764.98 285.556   1
  11  18  -3 4383.87 309.716   2
  11 -18  -3 4331.50 324.422   3
  10 -18  -3 3192.35 249.492   1
  10 -18  -3 2881.46 231.398   5
  10  18  -3 3547.89 266.077   2
  10 -18  -3 3206.97 269.094   3
   9 -18  -3 1324.15 181.735   3
   9 -18  -3 1267.08 160.283   1
   9  18  -3 1444.36 180.879   2
   8  18  -3 9.08607 86.8531   2
   8  18  -3-57.0869 82.4516   4
   8 -18  -3 62.2355 70.2956   1
   8 -18  -3 56.5793 100.893   3
   7 -18  -3 61.5462 102.777   3
   7  18  -3 118.521 96.4519   4
   7  18  -3 129.852 99.3064   2
   7 -18  -3 215.041 73.0240   1
   6 -18  -3 2211.66 204.172   3
  -6  18   3 2058.64 141.541   2
   6  18  -3 2101.77 191.635   2
   6 -18  -3 1914.77 143.976   1
  -6 -18   3 2045.67 147.609   3
   6  18  -3 2243.86 186.324   4
   5  18  -3 1528.68 159.326   4
   5 -18  -3 1394.36 167.226   3
  -5 -18   3 1378.23 123.985   3
  -5  18   3 1429.22 123.245   2
   5  18  -3 1556.90 166.203   2
   5 -18  -3 1314.48 111.076   1
  -4 -18   3 886.177 106.470   3
   4 -18  -3 821.802 123.723   3
   4  18  -3 1093.32 145.280   4
   4  18  -3 884.392 131.390   2
  -4  18   3 982.503 112.539   2
   3 -18  -3 1928.11 182.836   3
  -3  18   3 1853.86 147.668   2
   3  18  -3 1946.81 171.753   2
   3  18  -3 1823.46 181.503   4
  -3 -18   3 1793.57 145.146   3
   2 -18  -3 2444.03 192.618   3
  -2  18   3 2289.09 171.628   2
  -2 -18   3 2750.44 154.663   1
   2  18  -3 2404.97 192.665   2
   2  18  -3 2402.87 202.032   4
  -2 -18   3 2391.35 175.244   3
  -1 -18   3 453.973 77.1835   1
  -1 -18   3 769.953 113.155   3
   1 -18  -3 623.869 116.345   3
  -1  18   3 688.018 104.991   2
   0 -18   3 1432.55 142.762   3
   0 -18  -3 1300.05 153.158   3
   0 -18   3 1427.27 119.507   1
   0  18   3 1121.48 129.434   2
   1 -18   3 944.624 127.895   3
   1 -18   3 1196.53 124.409   1
  -1 -18  -3 1246.66 149.761   3
   1  18   3 1039.46 137.437   2
   2 -18   3 168.730 83.7746   3
  -2 -18  -3 217.389 91.6936   3
   2  18   3 245.709 89.6848   2
   2 -18   3 139.638 70.8866   1
  -3 -18  -3 209.321 89.6276   3
   3 -18   3 11.4167 70.6209   1
   3 -18   3 63.5137 81.1720   3
   3  18   3-42.4476 83.8365   2
   4  18   3 529.557 120.063   2
  -4 -18  -3 443.165 104.262   3
   4 -18   3 551.313 112.871   1
   4 -18   3 657.608 121.798   3
  -5 -18  -3 12.6998 78.9557   3
   5 -18   3-81.4743 90.1055   1
   5  18   3 122.675 102.783   2
   5 -18   3 121.759 87.3186   3
  -6 -18  -3 173.320 96.5920   3
   6 -18   3-0.86342 93.7550   3
   6 -18   3 78.3292 98.2702   1
   6  18   3 9.32746 88.2146   2
  -7 -18  -3 95.3302 87.7393   3
   7 -18   3 110.612 95.9807   1
   7  18   3 254.507 109.553   2
   7 -18   3 243.585 113.141   3
   8 -18   3 61.2746 91.3259   1
  -8 -18  -3 55.8779 93.0679   3
   8  18   3 149.157 115.616   2
   9  18   3 199.072 117.431   2
  -9 -18  -3 143.791 105.612   3
   9 -18   3-109.627 107.384   1
 -10 -18  -3 69.8201 97.2997   3
  12  19  -3 35.4667 105.981   2
  12 -19  -3 55.2626 100.754   1
  11 -19  -3-75.9374 106.662   1
  11  19  -3-80.3434 108.736   2
  11 -19  -3 82.6297 117.165   3
  10 -19  -3 1952.24 218.118   3
  10  19  -3 1912.68 203.235   2
  10 -19  -3 1800.65 196.256   5
  10 -19  -3 1789.02 194.676   1
   9 -19  -3 1893.89 214.012   3
   9 -19  -3 1639.63 166.870   1
   9  19  -3 1909.12 202.625   2
   8 -19  -3 84.5003 106.765   3
   8  19  -3 86.2056 89.1654   2
   8  19  -3 168.194 78.2326   4
   8 -19  -3-1.60101 73.9695   1
   7 -19  -3-8.21593 104.972   3
   7  19  -3 247.699 103.108   2
   7  19  -3 59.3012 79.4914   4
   6 -19  -3 626.378 135.612   3
   6  19  -3 617.571 117.982   2
   6  19  -3 827.802 132.415   4
  -5 -19   3 1551.24 138.278   3
   5  19  -3 1586.99 171.657   2
   5 -19  -3 1225.17 170.541   3
   5  19  -3 1525.04 166.037   4
  -5  19   3 1579.55 136.114   2
  -4  19   3 4051.74 222.766   2
   4  19  -3 4476.79 271.523   4
   4 -19  -3 4838.18 292.052   3
   4  19  -3 4459.76 274.945   2
  -4 -19   3 4536.09 237.415   3
  -3 -19   3 588.431 97.7965   3
   3 -19  -3 537.711 114.220   3
   3  19  -3 772.679 127.532   2
   3  19  -3 694.491 127.234   4
  -3  19   3 654.740 101.231   2
   2 -19  -3 125.397 91.8835   3
  -2  19   3 216.979 76.6423   2
  -2 -19   3 104.456 58.1182   1
   2  19  -3 79.3521 84.1080   2
  -2 -19   3 249.300 84.3420   3
  -1 -19   3 1299.31 138.974   3
   1 -19  -3 1394.74 159.281   3
  -1 -19   3 1343.98 116.452   1
  -1  19   3 1337.27 138.597   2
   0 -19   3 1613.13 158.369   3
   0 -19   3 1579.22 132.518   1
   0 -19  -3 1630.92 164.911   3
   0  19   3 1647.12 159.473   2
   1 -19   3 1182.08 144.760   3
  -1 -19  -3 1239.29 150.215   3
   1 -19   3 1408.01 133.280   1
   1  19   3 1196.26 143.083   2
   2 -19   3 1058.20 146.181   3
   2 -19   3 1219.01 133.118   1
  -2 -19  -3 1321.80 152.802   3
   2  19   3 1031.68 141.158   2
   3 -19   3 2221.84 173.658   1
  -3 -19  -3 2207.16 194.907   3
   3  19   3 1958.88 192.878   2
   3 -19   3 2209.80 200.778   3
  -4 -19  -3 7633.52 361.424   3
   4  19   3 7076.26 370.912   2
   4 -19   3 7164.40 344.252   1
   4 -19   3 7015.42 366.127   3
  -5 -19  -3 5545.83 314.855   3
   5  19   3 5383.90 327.405   2
   5 -19   3 5481.18 302.918   1
   5 -19   3 5827.92 341.345   3
  -6 -19  -3 1942.60 195.444   3
   6 -19   3 1955.63 199.496   1
   6  19   3 1938.71 209.986   2
   6 -19   3 1768.50 201.341   3
  -7 -19  -3 169.983 107.406   3
   7 -19   3 230.131 110.286   1
   7 -19   3 77.5350 95.9683   3
   7  19   3 62.0031 100.654   2
   8  19   3 206.384 115.791   2
  -8 -19  -3-52.4113 86.6496   3
   8 -19   3 61.5197 103.656   1
  -9 -19  -3 471.084 131.502   3
   9 -19   3 284.251 130.477   1
  11  20  -3 390.213 123.582   2
  10 -20  -3 1533.37 203.314   3
  10  20  -3 1645.42 205.158   2
   9 -20  -3 358.310 135.696   3
   9  20  -3 651.677 138.789   2
   8 -20  -3-68.2332 124.770   3
   8  20  -3 101.059 97.9597   2
   7 -20  -3-66.5733 98.4195   3
   7  20  -3 71.1228 88.1973   2
   7  20  -3 37.2424 95.0522   4
   6 -20  -3 863.688 151.873   3
   6  20  -3 757.235 129.847   4
   6  20  -3 873.402 146.457   2
   5 -20  -3-0.48474 101.597   3
  -5 -20   3 63.8499 66.2449   3
   5  20  -3 208.169 101.447   4
  -5  20   3 161.975 67.8346   2
   5  20  -3-5.49590 79.0910   2
  -4 -20   3 35.8229 76.6057   3
   4 -20  -3 75.1545 102.813   3
   4  20  -3 45.1796 88.2544   2
   4  20  -3 4.76142 92.2584   4
  -4  20   3-7.41818 61.5019   2
  -3 -20   3 27.1489 76.6778   3
   3 -20  -3 31.4239 96.7526   3
  -3  20   3 23.9782 73.7467   2
   3  20  -3-52.4584 77.1723   2
   2 -20  -3 737.909 131.904   3
  -2 -20   3 530.569 104.514   3
   2  20  -3 801.202 136.887   2
  -2  20   3 471.763 101.578   2
  -1 -20   3-62.3467 77.2292   3
  -1  20   3 73.9548 70.0937   2
   1  20  -3 85.3814 93.0365   2
   1 -20  -3 92.5352 91.4334   3
   0 -20   3 202.498 91.2494   3
   0 -20  -3 194.905 94.6775   3
   0 -20   3 331.541 85.8060   1
   0  20   3 226.849 82.2580   2
   1 -20   3 218.688 107.234   3
  -1 -20  -3 351.573 112.388   3
   1 -20   3 211.230 70.4067   1
   1  20   3 255.686 92.9108   2
   2 -20   3 125.578 73.4534   1
  -2 -20  -3 65.0078 84.9814   3
   2  20   3 83.0710 84.8771   2
   2 -20   3 58.4040 91.0456   3
   3 -20   3 75.8934 92.8353   3
  -3 -20  -3 146.941 86.1312   3
   3  20   3 218.258 106.646   2
   3 -20   3 271.571 85.5449   1
   4  20   3 488.632 108.510   2
   4 -20   3 121.769 87.6504   3
   4 -20   3 477.453 106.333   1
  -4 -20  -3 424.499 112.918   3
   5 -20   3 190.784 102.685   1
   5 -20   3 90.2398 100.465   3
  -5 -20  -3 134.995 94.3592   3
   5  20   3 112.139 90.0210   2
   6 -20   3-137.919 120.077   3
   6 -20   3 122.925 90.3360   1
  -6 -20  -3 16.1602 83.8907   3
   6  20   3-182.456 127.021   2
   7 -20   3 167.192 132.241   3
   7 -20   3 97.2092 106.161   1
  -7 -20  -3 51.7672 101.591   3
   7  20   3 82.9619 108.144   2
  -8 -20  -3 166.551 98.9119   3
   8 -20   3 598.672 149.984   1
   9 -20   3-147.497 109.834   1
  -9 -20  -3-46.6639 109.900   3
  10  21  -3 719.072 158.793   2
   9 -21  -3 148.917 137.614   3
   9  21  -3 156.566 106.368   2
   8 -21  -3 195.202 159.066   3
   8  21  -3 119.681 86.5447   2
   7 -21  -3 110.920 116.932   3
   7  21  -3 179.730 95.8175   2
   7  21  -3 252.349 97.2329   4
   6 -21  -3 101.152 110.876   3
   6  21  -3-16.3802 88.6290   2
   6  21  -3-131.808 85.5300   4
   5  21  -3 155.377 99.8138   4
   5  21  -3 116.146 87.2378   2
  -5  21   3 122.631 68.3092   2
   5 -21  -3-205.586 127.512   3
  -4 -21   3 143.425 82.2838   3
   4 -21  -3 364.236 107.655   3
   4  21  -3 370.249 113.123   2
  -4  21   3 190.440 73.2812   2
  -3 -21   3 1105.83 144.358   3
   3  21  -3 1204.72 163.568   2
  -3  21   3 1171.58 141.864   2
   3 -21  -3 1246.89 168.781   3
  -2 -21   3 510.436 106.756   3
   2  21  -3 710.019 126.010   2
   2 -21  -3 490.277 124.473   3
  -2  21   3 463.322 101.390   2
  -1 -21   3 32.9221 80.4607   3
   1 -21  -3-7.63461 85.4119   3
  -1  21   3 33.4714 78.6067   2
   1  21  -3 119.497 96.5395   2
   0 -21   3 284.003 99.0267   3
   0 -21  -3 302.405 113.339   3
   0  21   3 362.260 101.222   2
   0  21  -3 263.822 107.005   2
   1 -21   3 839.172 135.259   3
  -1 -21  -3 1068.21 151.055   3
   1  21   3 1129.18 152.466   2
   2 -21   3-41.0415 94.7648   3
  -2 -21  -3 127.704 97.8231   3
   2  21   3 157.128 92.1149   2
   3 -21   3 176.582 105.927   3
   3 -21   3 22.7280 70.5920   1
  -3 -21  -3-28.3354 87.0011   3
   4  21   3 73.0093 86.0867   2
  -4 -21  -3 108.087 88.8612   3
   4 -21   3 134.601 92.0429   1
   4 -21   3 21.6978 94.2108   3
   5 -21   3-10.0157 83.2482   1
   5  21   3-105.603 100.055   2
  -5 -21  -3 77.0610 92.6124   3
   5 -21   3 188.293 95.3543   3
   6  21   3-164.303 123.412   2
  -6 -21  -3 104.646 101.855   3
   6 -21   3-224.119 109.367   1
   6 -21   3-155.776 113.949   3
  -7 -21  -3-137.196 101.050   3
   7 -21   3 96.9297 96.7039   1
   7 -21   3 43.2582 112.350   3
   7  21   3-153.607 113.805   2
   8 -21   3 231.494 127.900   1
  -8 -21  -3 20.2239 95.8223   3
   9 -22  -3 632.766 165.960   3
   9  22  -3 320.544 111.308   2
   8 -22  -3 54.0401 110.188   3
   8  22  -3 158.652 109.203   2
   7 -22  -3 881.777 167.427   3
   7  22  -3 916.399 159.999   2
   6  22  -3 2627.83 240.162   2
   6 -22  -3 3070.49 265.764   3
   5  22  -3 4323.23 288.633   2
   5 -22  -3 4591.90 315.048   3
  -4 -22   3 869.298 131.174   3
   4  22  -3 1144.24 162.013   2
   4 -22  -3 886.223 153.766   3
  -4  22   3 748.735 115.776   2
  -3 -22   3 533.848 113.579   3
   3 -22  -3 739.604 152.957   3
   3  22  -3 444.115 127.868   2
  -3  22   3 536.830 106.915   2
   2 -22  -3 2333.06 224.071   3
  -2  22   3 2126.49 183.858   2
   2  22  -3 2475.08 220.216   2
  -2 -22   3 2367.28 193.358   3
   1 -22  -3 3736.75 274.076   3
  -1  22   3 3817.31 253.640   2
   1  22  -3 3552.71 257.065   2
  -1 -22   3 3514.12 238.765   3
   0  22  -3 27.3274 80.4495   2
   0 -22   3 95.9968 93.5758   3
   0 -22  -3 109.765 89.0945   3
   0  22   3 60.3499 76.4398   2
   1  22   3-131.770 102.009   2
   1 -22   3 146.334 87.2963   3
  -1 -22  -3 61.6609 85.9336   3
   2 -22   3 684.518 126.231   3
  -2 -22  -3 651.521 135.504   3
   2  22   3 899.666 150.669   2
   3 -22   3 332.597 137.765   3
  -3 -22  -3 87.2278 101.153   3
   3  22   3 258.463 110.554   2
  -4 -22  -3 86.0106 91.9875   3
   4 -22   3-36.3419 97.2615   3
   4  22   3-46.4419 92.7121   2
  -5 -22  -3 61.3068 90.5600   3
   5  22   3-238.034 131.190   2
   5 -22   3 72.6593 101.687   3
  -6 -22  -3-29.8002 94.3694   3
   6  22   3 92.9472 93.4563   2
   6 -22   3 34.5870 116.661   3
  -7 -22  -3 298.926 126.761   3
   7 -22   3 370.744 117.066   1
  -8 -22  -3-49.8641 107.628   3
   8 -22   3 286.895 142.470   1
   8 -23  -3 403.280 147.921   3
   8  23  -3 368.112 119.057   2
   7 -23  -3 690.870 166.424   3
   7  23  -3 772.535 159.890   2
   6 -23  -3 358.058 135.566   3
   6  23  -3 213.272 120.624   2
   5 -23  -3 643.363 143.704   3
   5  23  -3 565.017 126.609   2
   4 -23  -3 525.923 131.439   3
   4  23  -3 908.495 148.925   2
  -4  23   3 819.875 121.049   2
   3 -23  -3 2384.00 229.934   3
  -3  23   3 2064.72 181.254   2
   3  23  -3 2265.71 220.329   2
  -3 -23   3 2033.87 189.473   3
   2 -23  -3 2375.77 226.368   3
   2  23  -3 2578.48 224.984   2
  -2  23   3 2348.47 200.324   2
  -2 -23   3 2013.12 195.751   3
   1 -23  -3 2086.40 209.189   3
   1  23  -3 2342.99 215.153   2
  -1  23   3 2521.35 214.072   2
  -1 -23   3 2104.29 197.674   3
   0 -23   3 168.204 98.5472   3
   0 -23  -3 227.652 115.937   3
   0  23   3 140.678 81.8793   2
   0  23  -3 125.553 81.9663   2
   1 -23   3 1373.12 164.142   3
  -1 -23  -3 1449.24 172.978   3
  -1  23  -3 1409.12 169.285   2
   1  23   3 1298.79 167.848   2
   2 -23   3 1029.92 156.673   3
  -2 -23  -3 950.916 144.732   3
   2  23   3 910.589 153.732   2
  -3 -23  -3 3173.53 249.515   3
   3  23   3 3089.37 257.787   2
   3 -23   3 3131.83 260.133   3
  -4 -23  -3 1875.04 201.688   3
   4  23   3 1942.25 216.961   2
   4 -23   3 1889.50 215.562   3
  -5 -23  -3 757.623 148.282   3
   5 -23   3 1052.28 178.302   3
   5  23   3 536.090 137.511   2
  -6 -23  -3 748.683 147.079   3
  -7 -23  -3 655.588 154.718   3
   7 -24  -3 703.144 170.386   3
   7  24  -3 762.323 171.316   2
   6 -24  -3 209.047 128.995   3
   6  24  -3 203.833 109.497   2
   5 -24  -3 1179.09 178.610   3
   5  24  -3 1523.79 196.791   2
   4 -24  -3 1988.76 217.643   3
   4  24  -3 1669.94 191.972   2
  -4  24   3 1854.98 174.112   2
  -3 -24   3 387.362 116.072   3
   3 -24  -3 535.397 137.832   3
   3  24  -3 235.572 103.116   2
  -3  24   3 429.761 110.784   2
  -2 -24   3-175.573 102.955   3
   2 -24  -3-45.0890 103.202   3
   2  24  -3-146.099 111.965   2
  -2  24   3 81.0958 77.2304   2
  -1 -24   3 399.561 121.266   3
   1 -24  -3 278.449 131.468   3
  -1  24   3 522.245 123.672   2
   1  24  -3 595.344 122.420   2
   0 -24   3 554.336 120.695   3
   0 -24  -3 658.296 138.812   3
   0  24  -3 726.331 139.311   2
   0  24   3 556.644 118.754   2
   1 -24   3 1.15888 87.9710   3
  -1 -24  -3-62.2000 91.9014   3
  -1  24  -3 163.139 109.613   2
   1  24   3-3.27792 87.7429   2
   2 -24   3 232.441 119.248   3
  -2 -24  -3 167.661 104.601   3
  -2  24  -3 158.219 103.328   2
   2  24   3 88.7273 87.9998   2
   3 -24   3 222.456 111.652   3
  -3 -24  -3 421.630 125.189   3
   3  24   3 399.226 127.150   2
  -4 -24  -3-11.5043 92.9055   3
   4 -24   3-78.6151 103.361   3
   4  24   3-64.3485 102.142   2
  -5 -24  -3 143.408 99.5181   3
   5 -24   3 417.846 142.355   3
  -6 -24  -3 246.142 124.396   3
  -7 -24  -3-79.6558 110.169   3
   6  25  -3 236.656 126.904   2
   5 -25  -3 1056.92 183.085   3
   5  25  -3 827.175 157.934   2
   4 -25  -3 1199.52 185.109   3
   4  25  -3 1210.00 184.298   2
   3 -25  -3 1141.28 187.559   3
   3  25  -3 1046.50 169.792   2
  -3  25   3 1263.69 156.022   2
  -2 -25   3 1164.01 167.448   3
   2 -25  -3 1003.89 173.607   3
   2  25  -3 1029.89 156.767   2
  -2  25   3 867.868 136.611   2
  -1 -25   3 1149.44 167.483   3
   1 -25  -3 1507.06 198.302   3
   1  25  -3 1369.49 179.547   2
  -1  25   3 1223.18 162.974   2
   0 -25   3 348.389 121.551   3
   0 -25  -3 249.887 112.920   3
   0  25  -3 628.246 140.342   2
   0  25   3 512.172 122.312   2
   1 -25   3 25.1935 97.8141   3
  -1 -25  -3 125.878 108.562   3
  -1  25  -3 170.556 95.0085   2
   1  25   3 117.536 98.9172   2
   2 -25   3 186.829 110.526   3
  -2 -25  -3 25.4704 102.150   3
  -2  25  -3 281.831 112.149   2
   2  25   3 312.611 119.263   2
   3 -25   3 134.925 96.8619   3
  -3 -25  -3 195.443 105.327   3
  -3  25  -3 269.260 116.053   2
   3  25   3 278.188 122.124   2
  -4 -25  -3 216.923 113.883   3
  -4  25  -3 317.714 109.888   2
   4 -25   3 79.5948 111.155   3
  -5 -25  -3 61.3911 95.0828   3
  -6 -25  -3 598.755 152.638   3
   4 -26  -3 188.558 142.053   3
   4  26  -3 69.1106 114.452   2
   3  26  -3-42.2887 106.862   2
   3 -26  -3-20.1744 123.407   3
  -3  26   3 100.886 91.7930   2
   2  26  -3 724.413 160.098   2
   2 -26  -3 700.334 160.314   3
  -2 -26   3 380.321 113.501   3
  -2  26   3 737.825 139.740   2
  -1 -26   3-24.8075 96.4490   3
   1 -26  -3-139.722 130.850   3
   1  26  -3 232.288 116.413   2
  -1  26   3 322.305 119.637   2
   0 -26   3 225.446 114.768   3
   0 -26  -3-30.9404 107.378   3
   0  26  -3 139.954 125.195   2
   0  26   3 67.8743 94.8352   2
   1 -26   3 67.4796 104.483   3
  -1 -26  -3 161.131 119.085   3
  -1  26  -3 5.54856 104.101   2
   1  26   3 169.308 101.181   2
  -2 -26  -3 99.4880 127.998   3
   2 -26   3-32.5586 97.6530   3
  -2  26  -3-115.480 101.395   2
   2  26   3 68.9697 101.900   2
   3 -26   3-49.7219 121.304   3
  -3 -26  -3 54.7054 103.455   3
  -3  26  -3 134.675 105.446   2
  -4 -26  -3 77.7722 103.173   3
  -4  26  -3 108.945 110.110   2
  -2  27   3 679.205 141.853   2
   1  27  -3 213.541 132.690   2
   1 -27  -3-38.5757 110.810   3
  -1  27   3-57.4180 87.7590   2
  -1 -27   3 119.535 103.655   3
   0 -27   3 416.676 123.674   3
   0  27   3 485.973 142.196   2
   0 -27  -3 383.587 141.753   3
   0  27  -3 614.696 146.227   2
   1 -27   3 24.6708 100.100   3
  -1 -27  -3-36.9420 102.382   3
  -1  27  -3-111.811 109.550   2
   1  27   3 182.963 117.441   2
   2 -27   3-28.1594 106.443   3
  -2 -27  -3-60.9782 117.696   3
  -2  27  -3-2.23409 103.814   2
  -3  27  -3 24.1184 99.7937   2
  -2  28   3 293.026 105.039   2
  -1  28   3 25.8614 89.4087   2
   0 -28   3 31.1114 107.829   3
   1 -28   3 185.479 129.204   3
  16   0  -4 231.102 139.179   5
  15   0  -4 44.2489 128.574   5
  14   0  -4 247.230 121.523   5
  13   0  -4 553.109 141.503   5
  12   0  -4 1004.68 150.614   5
  11   0  -4 159.591 104.296   5
  10   0  -4 1875.60 175.862   5
  10   0  -4 1833.12 91.2379   2
   9   0  -4 93.3653 80.5691   5
   9   0  -4 222.017 34.1114   2
   8   0  -4 4332.09 135.989   2
   8   0  -4 3892.60 221.737   5
  -7   0   4 1431.68 85.5017   3
   7   0  -4 1493.39 87.7423   3
   7   0  -4 1703.26 72.8365   2
   7   0  -4 1349.78 124.317   5
   6   0  -4 24545.1 643.313   5
   6   0  -4 24643.4 554.828   3
   6   0  -4 24860.2 534.160   2
  -6   0   4 25260.4 551.793   3
  -5   0   4 12122.6 286.369   3
   5   0  -4 11876.8 364.688   5
   5   0  -4 11893.7 287.257   3
   4   0  -4 328.722 35.6532   3
   4   0  -4 300.576 59.1846   5
  -4   0   4 408.041 35.3601   3
   3   0  -4 1724.88 85.0239   2
   3   0  -4 1749.07 72.5332   3
   3   0  -4 1496.31 95.9222   5
   2   0  -4 30900.4 687.452   2
  -2   0   4 30907.4 712.432   1
   2   0  -4 31259.7 690.204   5
   1   0  -4 2628.50 124.484   2
  -1   0   4 2477.91 119.252   2
  -1   0   4 2541.25 124.146   1
   0   0   4 15572.0 410.417   2
   0   0   4 15562.0 408.238   1
   1   0   4 26828.6 645.681   2
  -1   0  -4 26430.9 594.321   4
   1   0   4 26185.6 635.758   1
   2   0   4 1463.44 116.943   2
  -2   0  -4 1467.28 86.3310   4
   2   0   4 1400.97 111.750   1
   3   0   4 22432.5 586.553   2
   3   0   4 21494.8 576.227   1
  -3   0  -4 22132.5 499.989   5
  -3   0  -4 21479.2 496.306   4
   4   0   4 10032.3 349.650   2
   4   0   4 10165.7 347.162   1
  -4   0  -4 10101.8 274.951   5
  -5   0  -4 1569.54 94.6189   5
   5   0   4 1782.56 142.368   1
   5   0   4 1654.37 136.211   2
   6   0   4 2934.33 190.066   2
   6   0   4 2753.61 191.764   1
   7   0   4 3583.56 227.043   1
   7   0   4 3251.71 209.597   2
   8   0   4 3908.85 239.430   2
   8   0   4 4334.48 260.894   1
   9   0   4 2607.24 199.834   2
   9   0   4 3086.62 234.015   1
  10   0   4 1423.14 180.022   1
  10   0   4 1153.83 148.087   2
  11   0   4 1432.94 182.270   1
  11   0   4 1173.64 157.009   2
  12   0   4 1232.43 180.395   1
  16   1  -4 687.858 165.299   5
  16  -1  -4 1073.80 202.232   5
  15   1  -4 63.6623 126.889   5
  15  -1  -4 220.172 120.301   5
  14   1  -4 597.495 146.461   5
  14  -1  -4 725.178 150.081   5
  13   1  -4 2865.61 242.771   5
  13  -1  -4 2945.92 244.990   5
  12  -1  -4 1390.94 169.770   5
  12   1  -4 1293.91 173.329   5
  11  -1  -4 517.973 126.597   5
  11   1  -4 775.582 135.902   5
  10   1  -4 1199.66 79.1312   2
  10   1  -4 1236.73 153.565   5
  10  -1  -4 1269.62 143.075   5
  10  -1  -4 1138.52 63.3377   2
   9  -1  -4 2449.30 89.0926   2
   9   1  -4 2505.79 191.171   5
   9  -1  -4 2277.91 175.508   5
   9   1  -4 2652.08 113.625   2
   8  -1  -4 87.0000 20.2532   2
   8   1  -4 18.3654 70.3340   5
   8   1  -4 107.564 33.2505   2
   8  -1  -4 182.879 81.4565   5
   8  -1  -4 91.1548 44.0111   3
  -7  -1   4 35638.7 775.668   3
   7  -1  -4 35527.2 734.768   2
   7   1  -4 36606.5 767.939   2
   7  -1  -4 35589.0 884.181   5
   7   1  -4 34807.9 885.174   5
   7  -1  -4 36338.8 802.505   3
  -6  -1   4 45434.6 941.809   3
  -6   1   4 46039.8 969.481   3
   6   1  -4 47233.4 954.970   2
   6  -1  -4 44942.4 1055.50   5
   6  -1  -4 47800.3 923.159   2
   6   1  -4 44913.4 1058.12   5
   6   1  -4 46518.8 945.714   3
   6  -1  -4 43022.2 968.050   3
  -5   1   4 13265.4 309.081   3
  -5  -1   4 12937.3 282.620   3
   5   1  -4 12362.3 374.760   5
   5  -1  -4 11976.0 371.389   5
   5   1  -4 11687.3 281.127   3
   5  -1  -4 12111.9 308.875   3
   4   1  -4 27.5236 19.0720   3
   4  -1  -4-24.9369 29.5692   3
  -4   1   4 25.0340 26.4830   3
   4  -1  -4 39.6958 27.4816   2
   4  -1  -4-103.707 58.9479   5
   4   1  -4 14.5313 54.5296   5
   3  -1  -4 12329.8 305.838   2
   3  -1  -4 11885.7 299.292   3
   3   1  -4 12564.5 279.342   3
  -3  -1   4 12741.3 336.696   5
   3  -1  -4 12242.5 339.143   5
   3   1  -4 11915.5 335.793   5
   2  -1  -4 170.441 54.5032   1
   2  -1  -4 76.4108 29.6593   2
  -2   1   4 111.367 36.7308   2
   2   1  -4 69.6466 34.0692   2
  -2   1   4 169.805 48.1653   1
   2   1  -4 126.061 33.8533   5
  -2  -1   4 81.2789 46.1893   1
  -1   1   4 288.452 49.5934   1
   1  -1  -4 393.030 53.4132   1
   1  -1  -4 473.780 57.6673   2
  -1   1   4 350.354 55.0977   2
   1   1  -4 346.409 45.2128   5
  -1  -1   4 361.506 55.0313   1
   0   1   4 1655.85 106.429   2
   0  -1   4 1705.38 106.986   1
   0   1   4 1776.99 100.613   1
   0   1  -4 2009.19 103.625   4
   1  -1   4 10400.4 317.532   2
  -1  -1  -4 10243.9 269.953   4
  -1   1  -4 9831.15 279.947   4
   1  -1   4 10465.5 315.306   1
   1   1   4 10620.2 321.906   2
   1   1   4 10191.7 308.154   1
   2  -1   4 5148.25 214.141   2
  -2  -1  -4 4795.86 154.978   4
  -2   1  -4 5030.02 142.638   5
   2  -1   4 4876.78 209.518   1
   2   1   4 5243.76 204.323   1
   2   1   4 5242.87 215.741   2
  -2   1  -4 4622.04 173.397   4
   3  -1   4 3104.14 172.389   1
   3   1   4 3472.69 178.454   2
  -3  -1  -4 3059.19 133.131   5
   3   1   4 3263.16 167.671   1
  -3   1  -4 3082.40 131.820   4
   3  -1   4 3256.86 133.852   4
   3  -1   4 3339.83 176.863   2
  -3  -1  -4 3377.31 114.712   4
  -3   1  -4 3323.23 111.073   5
   4   1   4 2569.89 162.177   2
  -4  -1  -4 2580.45 124.455   5
   4  -1   4 2690.03 162.847   2
   4  -1   4 2549.56 159.790   1
   4  -1   4 2815.16 124.006   4
  -4   1  -4 2606.78 104.229   5
   4   1   4 2565.39 156.128   1
   5  -1   4 682.925 97.2590   2
   5  -1   4 583.874 60.4432   4
   5   1   4 733.462 91.4977   1
   5  -1   4 687.498 95.8639   1
   5   1   4 686.744 97.0804   2
  -5   1  -4 580.367 57.1070   5
   6   1   4 1132.88 129.619   1
   6  -1   4 986.916 125.529   1
   6   1   4 948.051 118.919   2
   6  -1   4 1017.77 121.209   2
   7  -1   4 159.407 75.1066   1
   7   1   4 302.551 101.303   1
   7  -1   4 240.154 89.2813   2
   7   1   4 95.9883 74.5481   2
   8   1   4 417.055 99.1917   1
   8  -1   4 624.714 119.098   1
   8   1   4 815.914 120.380   2
   8  -1   4 636.346 112.377   2
   9   1   4 1302.55 152.529   1
   9  -1   4 1355.18 163.838   1
   9  -1   4 1247.00 147.168   2
   9   1   4 1370.04 153.061   2
  10   1   4 13.6265 104.838   1
  10  -1   4 35.6890 100.586   1
  10   1   4-110.127 91.4201   2
  10  -1   4 46.9608 79.0887   2
  11   1   4 410.048 118.705   1
  11  -1   4 362.406 128.264   1
  11   1   4 137.815 86.8130   2
  12   1   4-163.516 111.848   1
  12  -1   4-253.469 145.987   1
  16  -2  -4 133.229 129.252   5
  16   2  -4-120.177 147.967   5
  15   2  -4-20.0095 119.835   5
  15  -2  -4-143.209 114.511   5
  14   2  -4 98.4948 113.937   5
  14  -2  -4-51.9867 99.4340   5
  13   2  -4 310.580 131.347   5
  13  -2  -4 376.107 124.959   5
  12   2  -4 28.4582 99.0759   5
  12  -2  -4 302.553 109.227   5
  11   2  -4 167.351 107.324   5
  11  -2  -4 221.722 90.3426   5
  10  -2  -4 288.870 99.1504   5
  10   2  -4 181.072 45.0631   2
  10   2  -4 145.217 88.2094   5
   9  -2  -4 61.2527 72.1309   5
   9   2  -4 48.8195 82.3056   5
   9  -2  -4 48.4557 12.1042   2
   9   2  -4 59.3238 40.4627   2
  -8  -2   4 772.613 67.4176   3
   8   2  -4 774.302 112.176   5
   8   2  -4 1021.10 72.9017   2
   8  -2  -4 817.470 109.387   5
   8  -2  -4 915.305 82.7608   3
   7  -2  -4 775.467 72.7678   3
   7   2  -4 826.831 64.3363   2
   7  -2  -4 757.199 104.276   5
   7   2  -4 760.204 104.407   5
  -7  -2   4 968.328 60.7119   3
   6  -2  -4 103.772 48.4583   3
  -6  -2   4 206.603 28.4371   3
   6  -2  -4 176.668 77.8686   5
  -6   2   4 150.068 45.0369   3
   6   2  -4 252.274 46.4863   2
   6   2  -4 153.375 70.7010   5
   5   2  -4 181.406 80.0127   5
   5  -2  -4 155.770 50.8517   3
   5  -2  -4 237.242 73.1805   5
   5  -2  -4 129.597 23.3686   2
  -5   2   4 153.909 43.1999   3
  -5  -2   4 111.808 17.2069   3
   4  -2  -4 1047.87 67.8763   3
  -4   2   4 1095.89 67.9668   3
   4   2  -4 936.843 89.2381   5
   4  -2  -4 1002.99 91.0544   5
   4  -2  -4 995.324 54.3592   2
   3  -2  -4 977.273 66.4342   3
  -3  -2   4 1012.78 86.8073   1
  -3  -2   4 903.165 76.7712   5
   3   2  -4 877.479 77.7604   5
   3  -2  -4 939.962 59.4267   2
  -2  -2   4 9742.47 293.471   1
  -2   2   4 9529.20 264.074   2
   2  -2  -4 9807.36 283.021   1
  -2   2   4 9743.87 281.828   1
   2   2  -4 9667.49 267.671   5
  -2  -2   4 9850.54 267.417   5
   2  -2  -4 9868.09 266.064   2
  -1   2   4 3968.54 153.584   2
   1  -2  -4 3900.59 151.786   1
   1   2  -4 3839.91 129.906   5
  -1  -2   4 3881.59 162.602   1
   1   2  -4 3580.51 154.468   4
  -1   2   4 3709.60 150.217   1
   1  -2  -4 3836.10 151.575   2
   0   2   4 9241.18 282.117   2
   0  -2  -4 9105.88 273.125   1
   0   2  -4 9446.31 274.177   4
   0  -2   4 9332.52 286.928   1
   0   2   4 8859.42 267.497   1
   0   2  -4 9219.32 224.088   5
   1   2   4 11161.6 321.059   1
  -1   2  -4 11110.4 309.297   4
   1  -2   4 11078.4 337.695   1
   1   2   4 10753.9 331.992   2
  -2   2  -4 5098.14 181.991   4
  -2   2  -4 4534.41 120.212   5
  -2  -2  -4 5062.93 147.793   4
   2  -2   4 4738.76 178.193   4
   2  -2   4 4508.68 204.371   1
   2   2   4 4374.47 190.403   1
   2   2   4 4850.72 209.368   2
   3  -2   4 5114.85 221.190   2
   3  -2   4 4771.82 218.997   1
  -3  -2  -4 5225.03 188.407   5
  -3   2  -4 5306.66 183.479   4
  -3  -2  -4 6019.40 147.824   4
   3   2   4 5187.47 212.095   1
   3  -2   4 4940.93 180.291   4
  -3   2  -4 4407.98 130.743   5
   3   2   4 4863.91 220.455   2
   4   2   4 679.402 88.5390   1
   4  -2   4 651.468 93.0090   1
   4   2   4 755.652 93.5806   2
   4  -2   4 729.863 91.7330   2
  -4   2  -4 624.838 46.2692   5
   4  -2   4 720.203 69.4021   4
   5   2   4 698.380 96.4587   1
   5  -2   4 550.935 95.2623   1
   5   2   4 540.458 88.1148   2
  -5   2  -4 564.826 49.9824   5
   5  -2   4 621.110 90.8794   2
   6   2   4 1130.13 123.397   1
   6  -2   4 1105.59 123.620   1
   6   2   4 1210.35 128.640   2
   6  -2   4 1066.17 118.672   2
   7   2   4-63.5321 71.9459   1
   7  -2   4-55.2470 77.2229   1
   7   2   4-0.22828 71.9799   2
   7  -2   4 62.2141 72.9498   2
   8   2   4 83.0031 75.2007   1
   8  -2   4 63.3759 90.3655   1
   8   2   4 133.455 84.7978   2
   8  -2   4 202.506 79.2834   2
   9   2   4 731.888 133.201   1
   9  -2   4 698.018 131.648   1
   9   2   4 647.090 123.515   2
  10   2   4 773.347 145.512   1
  10  -2   4 589.461 123.410   1
  10   2   4 713.030 127.890   2
  11   2   4 185.809 105.546   1
  11  -2   4 129.766 115.332   1
  11   2   4 398.082 103.788   2
  12   2   4 552.556 136.678   1
  16   3  -4-130.807 146.932   5
  16  -3  -4 107.456 130.590   5
  15  -3  -4-81.4756 107.034   5
  15   3  -4 217.010 116.787   5
  14   3  -4 152.386 111.819   5
  14  -3  -4 301.959 118.447   5
  13  -3  -4 79.5038 102.272   5
  13   3  -4 77.3844 117.267   5
  12   3  -4 619.016 134.564   5
  12  -3  -4 708.192 135.594   5
  11  -3  -4 818.698 128.968   5
  11   3  -4 784.198 141.197   5
  11   3  -4 759.920 82.8399   2
  10  -3  -4 373.145 104.156   5
  10   3  -4 378.844 114.286   5
  10   3  -4 348.715 56.7436   2
   9  -3  -4 1223.11 130.411   5
   9   3  -4 1376.65 91.7390   2
   9   3  -4 1236.84 145.730   5
   9  -3  -4 1258.43 109.316   3
   8  -3  -4 2478.97 172.705   5
   8   3  -4 2298.32 116.380   2
   8  -3  -4 2415.01 140.739   3
   8   3  -4 2438.52 174.362   5
  -8  -3   4 2318.97 107.287   3
   7   3  -4 5827.74 266.364   5
   7  -3  -4 5803.36 257.361   5
   7   3  -4 6318.50 202.598   2
   7  -3  -4 6260.48 221.452   3
  -7  -3   4 5731.29 167.841   3
   6   3  -4 5169.32 174.567   2
   6  -3  -4 4646.72 214.773   5
  -6  -3   4 4631.48 124.689   3
   6   3  -4 4595.70 223.148   5
   6  -3  -4 4952.44 184.803   3
   5  -3  -4 4768.06 174.333   3
  -5   3   4 4609.77 163.562   3
   5   3  -4 4837.25 212.583   5
   5  -3  -4 4389.44 199.516   5
   5  -3  -4 4396.99 111.652   2
   4  -3  -4 2270.25 109.087   3
  -4   3   4 2554.31 113.311   3
   4   3  -4 2134.44 131.509   5
   4  -3  -4 2600.13 87.7880   2
  -3   3   4 74.9814 31.0851   2
   3  -3  -4 75.8525 30.6800   2
   3  -3  -4 65.3156 34.6791   3
   3   3  -4 63.7314 48.3628   5
  -3   3   4 89.2550 36.2014   3
  -3  -3   4 9.45999 52.0267   1
   2  -3  -4 75.5218 35.0648   2
  -2   3   4 50.2285 39.1734   1
   2  -3  -4 93.1179 36.8140   1
   2  -3  -4 61.6655 33.4948   3
  -2  -3   4 49.0411 42.5202   1
  -2   3   4 59.6966 31.0182   2
   2   3  -4 45.1746 34.4450   5
  -2  -3   4 66.1216 35.8026   5
   2   3  -4 91.0794 53.8397   4
   1   3  -4 7346.26 247.014   4
   1  -3  -4 7786.29 237.118   1
   1   3  -4 8126.05 215.459   5
  -1  -3   4 7741.39 255.560   1
  -1  -3   4 7978.08 211.680   5
  -1   3   4 7987.69 238.567   1
  -1   3   4 7902.44 242.838   2
   0  -3   4 1194.06 95.3497   1
   0   3   4 1133.29 90.7993   2
   0   3  -4 1343.21 58.9160   5
   0   3  -4 1372.15 95.8238   4
   0   3   4 1231.25 84.6395   1
   0  -3  -4 1053.83 79.6959   1
   1   3   4 3970.60 159.923   1
  -1   3  -4 3571.49 162.725   4
   1  -3   4 3620.25 176.201   1
   1   3   4 3755.25 173.907   2
  -2  -3  -4 5687.40 154.855   4
  -2   3  -4 4986.78 196.008   4
   2  -3   4 4654.62 215.710   1
   2   3   4 4810.38 197.995   1
   2   3   4 5165.99 218.179   2
   3   3   4 13355.1 409.089   2
  -3   3  -4 13956.4 366.786   4
  -3  -3  -4 12532.2 287.225   4
   3  -3   4 13560.3 411.945   1
   3   3   4 13859.8 388.905   1
   4   3   4 1027.89 108.637   2
   4   3   4 1142.73 102.513   1
   4  -3   4 921.180 110.655   1
  -4   3  -4 708.096 37.9325   5
  -5   3  -4 1681.63 73.9265   5
   5   3   4 2276.95 150.747   1
   5  -3   4 2182.70 160.861   1
   5   3   4 2038.63 157.512   2
   6   3   4-60.9969 67.9099   1
   6  -3   4-48.8134 80.1886   1
   6   3   4 40.3573 70.9596   2
   7   3   4-13.2130 71.9336   1
   7  -3   4 101.172 87.9635   1
   7   3   4-15.4567 74.3455   2
   8   3   4 3934.51 245.355   2
   8  -3   4 3781.17 248.202   1
   8   3   4 4032.87 249.555   1
   9   3   4 1884.50 183.790   2
   9   3   4 2090.37 186.714   1
   9  -3   4 1973.75 193.711   1
  10   3   4 139.079 111.013   1
  10  -3   4 264.870 113.533   1
  10   3   4-45.8565 85.8116   2
  11   3   4 493.034 122.866   1
  11  -3   4 491.526 122.844   1
  11   3   4 516.506 122.902   2
  12   3   4 57.6904 111.290   1
  12   3   4-85.5561 94.4045   2
  16   4  -4 528.943 176.718   5
  15   4  -4-154.835 152.825   5
  15  -4  -4-134.926 122.999   5
  14   4  -4-0.19416 110.001   5
  14  -4  -4 17.7377 109.251   5
  13   4  -4 119.470 105.285   5
  13  -4  -4 28.2504 97.2452   5
  12   4  -4-1.19059 105.779   5
  12  -4  -4 83.8701 95.4829   5
  11   4  -4 29.6632 49.0158   2
  11   4  -4 72.2827 95.8510   5
  11  -4  -4 77.2671 87.9813   5
  10   4  -4-3.54941 45.3433   2
  10  -4  -4 47.8704 73.6808   5
  10   4  -4 17.2084 101.072   5
  10  -4  -4-0.75969 63.2154   3
   9  -4  -4-24.5008 81.4746   5
   9   4  -4 206.328 92.2527   5
   9   4  -4 103.993 48.4273   2
   9  -4  -4 7.70217 50.7382   3
   8  -4  -4 11.7800 59.3131   3
  -8  -4   4 6.46163 29.7175   3
   8   4  -4 44.1816 73.0973   5
   8  -4  -4 50.9093 63.3361   5
   8   4  -4 102.338 45.7598   2
   7  -4  -4 608.865 76.8998   3
   7   4  -4 559.479 94.1979   5
   7  -4  -4 663.666 96.1881   5
   7   4  -4 634.686 67.0923   2
  -7  -4   4 586.181 43.3955   3
   6   4  -4 15653.9 484.914   5
   6   4  -4 16939.0 424.399   2
   6  -4  -4 16094.7 478.565   5
   6  -4  -4 16902.6 440.967   3
   5  -4  -4 10460.6 300.523   3
   5  -4  -4 9795.18 328.578   5
   5   4  -4 10010.3 334.343   5
   4  -4  -4 4691.20 172.445   3
  -4   4   4 4543.87 133.877   2
   4   4  -4 4266.36 190.065   5
   4  -4  -4 4706.22 132.266   2
   3   4  -4 42.0731 16.0226   3
  -3   4   4 75.1144 31.7304   2
  -3  -4   4 51.7879 53.5282   1
   3  -4  -4 97.5769 38.9963   3
   3   4  -4 32.0757 49.9308   5
   3   4  -4 19.5362 60.4737   4
   3  -4  -4 69.6473 30.4060   2
   2   4  -4 13366.5 378.221   4
   2  -4  -4 13239.4 355.007   3
   2   4  -4 13470.0 317.245   3
  -2  -4   4 13841.6 347.658   5
   2   4  -4 13765.0 349.102   5
   2  -4  -4 13451.2 343.471   2
   2  -4  -4 13440.2 353.557   1
  -2  -4   4 13186.8 376.960   1
  -2   4   4 13678.5 345.046   2
  -1   4   4 2141.71 107.852   1
   1  -4  -4 2061.58 104.516   1
  -1  -4   4 2146.89 126.270   1
  -1  -4   4 2480.89 97.6088   5
   1   4  -4 2307.63 130.653   4
   1   4  -4 2332.41 104.216   3
  -1   4   4 2112.23 112.518   2
   1   4  -4 2327.20 95.9682   5
   0  -4   4 5653.49 216.046   1
   0   4  -4 5510.49 148.793   5
   0   4  -4 5590.63 209.641   4
   0   4   4 5817.54 189.078   1
   0  -4  -4 5778.55 189.874   1
   0   4   4 5466.19 207.495   2
   1  -4   4 2166.81 140.023   1
  -1   4  -4 2261.93 140.127   4
   1   4   4 2017.57 110.978   1
   1   4   4 2126.16 132.007   2
  -2   4  -4 5887.97 213.054   4
   2  -4   4 5685.51 235.183   1
   2   4   4 5720.25 207.264   1
   2   4   4 5673.13 235.692   2
   3   4   4 3744.22 167.186   1
  -3  -4  -4 2786.22 82.8222   4
  -3   4  -4 3658.80 161.412   4
   3  -4   4 3149.63 180.926   1
   3   4   4 3582.18 184.262   2
   4   4   4 689.205 91.1140   2
   4   4   4 725.293 83.6336   1
   4  -4   4 792.392 107.387   1
   5   4   4 2779.68 169.071   1
   5  -4   4 2603.83 186.156   1
   5   4   4 2613.17 175.351   2
   6  -4   4 3574.74 225.534   1
   6   4   4 4066.97 230.597   2
   6   4   4 3877.22 212.315   1
   7   4   4 6694.20 304.201   1
   7  -4   4 6821.38 329.395   1
   7   4   4 6491.08 314.505   2
   8  -4   4 1591.12 177.297   1
   8   4   4 1564.91 162.446   2
   8   4   4 1854.87 169.979   1
   9   4   4 345.241 105.504   1
   9  -4   4 402.392 114.801   1
   9   4   4 256.270 97.8345   2
  10   4   4 256.121 84.6479   1
  10  -4   4 358.372 126.630   1
  10   4   4 210.157 86.4306   2
  11   4   4 507.830 126.305   1
  11  -4   4 770.734 151.093   1
  11   4   4 265.428 101.129   2
  12   4   4 41.6259 110.845   1
  12   4   4 43.6562 101.689   2
  15  -5  -4 893.200 177.698   1
  15   5  -4 800.973 179.643   5
  15  -5  -4 865.941 170.146   5
  14  -5  -4 2869.89 249.160   5
  14   5  -4 2743.68 253.835   5
  13  -5  -4 1271.38 164.499   5
  13   5  -4 1596.74 208.056   5
  12  -5  -4 3398.03 244.073   5
  12   5  -4 3691.73 275.952   5
  11   5  -4 2533.84 219.927   5
  11   5  -4 2202.06 143.220   2
  11  -5  -4 2067.86 184.847   5
  10  -5  -4 3967.73 242.407   5
  10   5  -4 3744.72 251.284   5
  10  -5  -4 4606.52 234.285   3
  10   5  -4 4454.40 196.211   2
   9   5  -4 7365.76 341.524   5
   9  -5  -4 7590.05 328.725   5
   9   5  -4 7986.87 271.524   2
   9  -5  -4 7716.50 301.096   3
   8   5  -4 17208.7 552.338   5
   8   5  -4 17375.1 463.928   2
   8  -5  -4 17420.2 535.745   5
   8  -5  -4 18295.3 502.996   3
  -8  -5   4 17236.7 408.570   3
   7   5  -4 3007.69 186.253   5
   7   5  -4 3019.84 142.053   2
   7  -5  -4 3099.37 178.403   5
  -7  -5   4 2576.92 92.0891   3
   7  -5  -4 3201.15 162.054   3
   6  -5  -4 327.868 69.7631   3
   6  -5  -4 281.505 73.5171   5
   6   5  -4 283.609 80.1762   5
   6   5  -4 338.908 61.5829   2
   5  -5  -4 5515.87 208.179   3
   5  -5  -4 5213.89 128.122   2
   5   5  -4 5431.18 236.035   5
   4  -5  -4 7420.44 243.275   3
   4  -5  -4 7385.42 190.502   2
   4   5  -4 7809.79 269.664   5
   4   5  -4 6638.56 263.646   4
  -4   5   4 7243.12 192.199   2
   3  -5  -4 1919.02 109.577   3
  -3  -5   4 2004.84 127.081   1
   3  -5  -4 2011.94 92.2886   2
   3  -5  -4 1709.94 106.881   1
   3   5  -4 1772.50 126.749   4
   3   5  -4 1819.23 116.046   5
  -3   5   4 1928.75 90.9311   2
   3   5  -4 1703.71 66.1581   3
   2   5  -4 263.098 38.1747   3
  -2   5   4 347.196 52.5405   2
  -2  -5   4 243.949 59.3580   1
   2   5  -4 212.544 52.2267   5
  -2  -5   4 272.978 50.5882   5
   2  -5  -4 270.668 48.0006   1
   2  -5  -4 277.034 52.8782   3
   2   5  -4 179.325 65.4060   4
   2  -5  -4 280.899 46.6474   2
  -1  -5   4 9883.58 254.111   5
  -1   5   4 9852.04 267.931   1
   1  -5  -4 9525.78 267.083   1
   1  -5  -4 9129.62 287.954   3
   1   5  -4 9394.37 254.038   5
  -1  -5   4 9702.66 302.970   1
   1   5  -4 9089.13 298.487   4
  -1   5   4 9622.09 286.692   2
   1   5  -4 9901.11 267.762   3
   0  -5   4 19347.7 517.217   1
   0   5   4 20255.4 473.926   1
   0   5  -4 19211.2 432.905   5
   0  -5   4 21069.1 434.873   5
   0   5  -4 19625.3 513.968   4
   0  -5  -4 19284.6 471.635   1
   0   5   4 19635.3 506.134   2
   1   5   4 2884.14 127.463   1
  -1  -5  -4 2440.94 121.165   1
  -1   5  -4 2446.00 141.173   4
   1   5   4 2658.69 150.686   2
   1  -5   4 2535.33 150.714   1
   2   5   4 1007.48 97.1065   2
   2  -5   4 1010.80 106.029   1
  -2   5  -4 1234.23 109.748   4
   2   5   4 1075.00 85.8327   1
   3   5   4 1112.40 114.747   2
   3  -5   4 970.878 104.915   1
   3   5   4 1206.26 97.3420   1
  -3   5  -4 1199.33 102.661   4
   4   5   4 920.612 110.315   2
   4   5   4 1001.14 96.0788   1
   4  -5   4 987.551 116.753   1
   5   5   4 566.639 84.6064   1
   5   5   4 518.257 93.5143   2
   5  -5   4 599.425 99.9625   1
   6   5   4 278.535 78.9471   1
   6  -5   4 328.309 97.7493   1
   6   5   4 289.287 81.1844   2
   7   5   4 8.03575 74.2745   1
   7  -5   4-128.638 101.465   1
   7   5   4-36.2482 73.2414   2
   8   5   4 1158.05 138.912   1
   8  -5   4 1171.39 158.644   1
   8   5   4 1171.91 148.027   2
   9   5   4 223.106 88.0509   1
   9  -5   4 518.329 115.394   1
   9   5   4 415.999 114.061   2
  10   5   4-139.789 101.968   1
  10  -5   4-167.002 126.198   1
  10   5   4 19.5787 82.2978   2
  11   5   4 143.818 103.327   1
  11  -5   4 89.0030 114.162   1
  11   5   4-33.7169 88.1598   2
  12   5   4 424.047 131.558   1
  12   5   4 175.264 105.737   2
  15  -6  -4 39.1570 99.7840   5
  15   6  -4 131.516 133.970   5
  14   6  -4 84.7048 111.913   5
  14  -6  -4-16.9212 105.097   5
  13   6  -4 58.7980 117.120   5
  13  -6  -4-111.819 112.345   5
  12  -6  -4 439.303 121.547   5
  12   6  -4 340.397 123.121   5
  11   6  -4 0.83419 101.761   5
  11   6  -4 29.7720 62.1463   2
  11  -6  -4-42.3783 92.6329   5
  11  -6  -4-54.7637 74.5581   3
  10   6  -4 417.117 118.982   5
  10  -6  -4 469.620 107.487   5
  10   6  -4 246.445 61.1825   2
  10  -6  -4 455.261 86.5738   3
   9   6  -4 1489.16 167.639   5
   9  -6  -4 1587.60 153.154   5
   9   6  -4 1420.68 112.774   2
   9  -6  -4 1584.09 136.722   3
   8   6  -4 3330.26 215.122   5
   8   6  -4 3186.72 161.586   2
   8  -6  -4 3124.41 198.184   5
  -8  -6   4 2970.01 114.258   3
   8  -6  -4 3469.99 186.351   3
   7  -6  -4 2569.60 166.439   5
   7   6  -4 2569.16 176.403   5
   7   6  -4 2587.77 138.746   2
  -7  -6   4 2177.22 81.8574   3
   7  -6  -4 2712.04 154.877   3
   6   6  -4 9568.70 350.190   5
   6  -6  -4 9813.41 340.815   5
   6   6  -4 10309.6 311.711   2
   6  -6  -4 9447.81 318.780   3
   5  -6  -4 794.329 85.6567   3
   5   6  -4 869.443 112.428   5
   5   6  -4 976.127 106.585   4
  -5   6   4 804.670 43.3589   2
   4  -6  -4 796.796 88.4334   3
   4   6  -4 676.314 92.5673   5
   4  -6  -4 846.643 54.8327   2
  -4   6   4 765.063 54.5725   2
   4   6  -4 614.748 90.6046   4
  -3   6   4 23.9683 38.8228   2
   3   6  -4 91.2821 30.0419   3
   3  -6  -4 10.9118 49.9353   3
   3   6  -4 161.542 76.6125   5
   3  -6  -4-5.35040 48.0438   1
  -3  -6   4 64.8376 55.8192   1
   3  -6  -4 97.8838 38.1751   2
   3   6  -4 163.750 87.6119   4
  -2   6   4 103.099 42.1872   2
   2   6  -4 129.626 40.0843   3
  -2  -6   4 207.166 66.7924   1
   2  -6  -4 141.873 54.0531   3
   2  -6  -4 177.917 45.5584   1
  -2  -6   4 116.136 56.9300   5
   2   6  -4 133.511 53.2200   5
   2  -6  -4 133.626 41.1314   2
   2   6  -4-48.1268 89.4387   4
   1  -6  -4 11170.2 338.209   3
   1  -6  -4 10971.6 299.154   1
  -1  -6   4 12166.3 301.458   5
  -1  -6   4 11101.1 342.724   1
  -1   6   4 11414.0 300.864   1
   1   6  -4 11807.6 303.076   5
  -1   6   4 11029.4 326.146   2
   1   6  -4 10877.6 352.913   4
   1   6  -4 12232.5 315.234   3
   0  -6   4 28041.9 690.370   1
   0   6  -4 28375.2 605.828   5
   0   6   4 28066.3 631.434   1
   0  -6   4 28722.8 602.116   5
   0   6  -4 28356.8 693.841   4
   0  -6  -4 27924.4 629.705   1
   0   6   4 28024.8 678.598   2
   1   6   4 29322.8 658.512   1
  -1  -6  -4 29238.0 657.789   1
  -1   6  -4 29549.2 714.297   4
   1  -6   4 28424.4 719.190   1
   1   6   4 29032.7 714.969   2
  -2   6  -4 8687.09 299.086   4
   2  -6   4 8805.07 313.959   1
   2   6   4 8667.57 309.472   2
   2   6   4 8961.03 268.440   1
   3  -6   4 5886.61 261.584   1
  -3   6  -4 6429.05 246.160   4
   3   6   4 6353.53 223.837   1
   3   6   4 6020.40 259.287   2
   4  -6   4 3107.77 193.786   1
   4   6   4 3281.99 166.899   1
   4   6   4 2857.40 182.568   2
   5   6   4 5921.52 241.621   1
   5  -6   4 5511.23 274.106   1
   5   6   4 5628.94 270.380   2
   6   6   4 3706.17 200.832   1
   6  -6   4 3775.98 233.656   1
   6   6   4 3516.87 222.994   2
   7   6   4 4555.15 241.873   1
   7  -6   4 4329.29 264.088   1
   7   6   4 4195.84 251.727   2
   8   6   4 2497.89 187.729   1
   8  -6   4 2370.40 216.923   1
   8   6   4 2106.20 188.523   2
   9  -6   4 1618.18 191.726   1
   9   6   4 1940.22 178.109   1
   9   6   4 1937.07 191.312   2
  10   6   4 577.986 124.722   1
  10  -6   4 537.315 146.049   1
  10   6   4 708.647 135.823   2
  11  -6   4 667.437 160.924   1
  11   6   4 538.023 128.465   2
  11   6   4 786.039 145.190   1
  12   6   4 231.506 111.788   1
  12   6   4 313.224 124.419   2
  15   7  -4 610.230 187.780   5
  15  -7  -4 607.322 154.709   5
  14   7  -4 834.832 182.252   5
  14  -7  -4 442.874 133.480   5
  13  -7  -4 669.695 124.772   5
  13   7  -4 968.520 176.356   5
  12   7  -4 1238.41 188.117   5
  12  -7  -4 971.676 144.691   5
  12   7  -4 1150.89 116.936   2
  11   7  -4 879.389 106.803   4
  11  -7  -4 1324.11 145.428   3
  11  -7  -4 1086.69 148.151   5
  11   7  -4 1053.74 111.103   2
  11   7  -4 1234.51 170.993   5
  10  -7  -4 1145.50 128.886   3
  10   7  -4 1141.06 115.616   2
  10  -7  -4 1045.38 135.756   5
  10   7  -4 1027.38 157.052   5
   9  -7  -4 301.838 86.5450   3
   9   7  -4 263.768 103.783   5
   9  -7  -4 240.084 84.6496   5
   9   7  -4 101.151 64.2945   4
   9   7  -4 180.547 56.6043   2
  -8  -7   4 3562.42 127.179   3
   8  -7  -4 4040.78 224.367   5
   8   7  -4 4083.53 190.661   2
   8   7  -4 3495.09 222.444   5
   8   7  -4 3544.95 195.011   4
   8  -7  -4 4690.39 219.226   3
  -7  -7   4 2076.64 74.3900   3
   7  -7  -4 1958.43 149.959   5
   7   7  -4 1969.94 162.227   5
   7   7  -4 2168.72 131.817   2
   7   7  -4 1936.16 137.220   4
  -7  -7   4 1693.74 70.7986   3
   7  -7  -4 2175.21 149.565   3
  -6  -7   4 542.939 30.2563   3
   6  -7  -4 813.020 91.8744   3
   6   7  -4 757.815 105.489   5
   6   7  -4 790.424 84.2855   2
   6   7  -4 745.600 100.233   4
   5  -7  -4 2014.66 131.871   3
   5   7  -4 1815.90 136.950   4
  -5   7   4 1994.36 76.0492   2
   5   7  -4 2004.42 152.230   5
   4   7  -4 1572.98 58.5724   3
   4   7  -4 1510.77 129.534   5
   4  -7  -4 1768.07 123.017   3
   4  -7  -4 1674.30 80.2370   2
  -4   7   4 1774.64 83.7052   2
   4   7  -4 1642.96 128.634   4
  -4  -7   4 1639.98 60.2975   3
   3   7  -4 2196.42 85.7485   3
   3  -7  -4 2141.45 132.552   3
  -3  -7   4 2124.83 134.351   1
   3   7  -4 2074.60 129.858   5
  -3   7   4 2067.75 104.055   2
   3  -7  -4 2145.64 106.623   2
   3   7  -4 1827.91 135.310   4
  -3  -7   4 2070.54 82.9017   3
  -2  -7   4 1099.11 101.755   1
   2  -7  -4 1165.71 101.340   3
   2   7  -4 955.320 89.9124   5
  -2   7   4 1124.38 87.5619   2
   2   7  -4 906.227 113.825   4
  -2  -7   4 1105.53 71.3352   3
   2  -7  -4 1110.74 76.9950   1
   2   7  -4 1199.26 76.6687   3
   1  -7  -4 5785.24 225.393   3
   1  -7  -4 5832.69 183.280   1
   1   7  -4 6678.93 202.460   5
  -1  -7   4 5726.48 226.437   1
  -1   7   4 5840.53 212.396   2
  -1  -7   4 5780.96 189.889   5
   1   7  -4 5543.45 235.817   4
   1   7  -4 5781.11 199.970   3
   0  -7   4 10688.0 345.290   1
   0  -7  -4 10331.7 340.381   3
   0   7   4 11240.3 288.470   1
   0  -7   4 11220.4 277.972   5
   0   7  -4 11334.2 364.218   4
   0  -7  -4 11191.2 287.899   1
   0   7   4 11332.0 341.081   2
   1   7   4 1969.98 98.7701   1
  -1   7  -4 1941.57 142.589   4
   1  -7   4 1834.31 68.5939   5
  -1  -7  -4 1869.88 94.1253   1
   1   7   4 1870.41 130.116   2
   1  -7   4 1700.77 126.152   1
   2   7   4 633.048 86.7902   2
   2  -7   4 557.422 91.6321   1
  -2   7  -4 744.996 93.0630   4
   2   7   4 749.005 68.8048   1
   3  -7   4 5516.02 250.186   1
  -3   7  -4 5769.81 237.493   4
  -3  -7  -4 4879.81 133.269   4
   3   7   4 5793.77 204.918   1
   3   7   4 5653.33 248.470   2
   4  -7   4 2758.24 183.736   1
   4   7   4 2949.23 155.329   1
   4   7   4 2602.41 175.840   2
   5   7   4 737.583 109.026   2
   5   7   4 643.620 83.1104   1
   5  -7   4 446.281 97.0951   1
   6   7   4 167.348 75.9271   2
   6   7   4 145.348 65.3609   1
   6  -7   4 121.852 75.7289   1
   7   7   4 120.526 73.8184   1
   7  -7   4 216.349 94.8507   1
   7   7   4 145.177 75.8327   2
   8   7   4 70.7143 67.7293   1
   8  -7   4 53.5328 97.8050   1
   8   7   4-56.7201 83.8525   2
   9   7   4-116.613 74.1141   1
   9  -7   4 264.239 112.002   1
   9   7   4 151.296 91.9002   2
  10   7   4-61.8596 82.6149   1
  10  -7   4 37.1061 104.876   1
  10   7   4 134.276 102.530   2
  11   7   4 102.441 101.478   1
  11  -7   4-209.008 113.085   1
  11   7   4-4.42411 95.8568   2
  12   7   4-74.0558 112.443   2
  15   8  -4 221.983 140.974   5
  14   8  -4-154.638 122.939   5
  14  -8  -4 76.8056 120.969   5
  14  -8  -4 41.1879 110.245   1
  13   8  -4-23.2103 124.076   5
  13  -8  -4 7.50004 99.2879   5
  12  -8  -4-39.0847 88.1728   5
  12  -8  -4 136.037 80.7489   3
  12   8  -4 28.1380 108.879   5
  12   8  -4 92.5288 76.1245   2
  11   8  -4 91.6571 103.606   5
  11  -8  -4 20.4233 97.8272   5
  11   8  -4-76.5329 65.1779   2
  11   8  -4 78.3167 85.1661   4
  11  -8  -4 126.137 84.8037   3
  10  -8  -4 33.5663 78.8986   5
  10   8  -4 100.195 108.409   5
  10   8  -4 122.578 70.1854   2
  10   8  -4 82.7450 72.5837   4
  10  -8  -4 171.293 80.3886   3
   9  -8  -4 748.981 111.124   3
   9  -8  -4 758.968 113.785   5
   9   8  -4 736.398 93.7219   2
   9   8  -4 762.289 106.365   4
   9   8  -4 864.059 142.744   5
  -8  -8   4 3801.45 127.172   3
   8   8  -4 3688.48 188.559   2
   8  -8  -4 3743.17 217.329   5
   8   8  -4 3234.29 188.633   4
   8   8  -4 3219.45 228.662   5
   8  -8  -4 3927.32 211.111   3
   7  -8  -4 509.209 82.4048   3
  -7  -8   4 431.668 36.4323   3
   7   8  -4 440.411 101.865   5
   7   8  -4 422.077 74.7545   2
   7  -8  -4 392.140 89.5122   5
   7   8  -4 225.837 73.8052   4
  -6  -8   4 1042.41 49.3704   3
   6   8  -4 1336.74 109.648   2
   6  -8  -4 1197.43 115.189   3
   6   8  -4 1169.01 120.951   5
  -6   8   4 1102.81 47.1792   2
   6   8  -4 1243.11 119.680   4
  -5   8   4 591.801 43.7410   2
   5  -8  -4 641.669 94.0059   3
   5   8  -4 686.420 92.9072   4
   5   8  -4 584.702 95.1113   5
  -5  -8   4 462.581 33.0450   3
   4  -8  -4 5280.18 221.180   3
  -4   8   4 5449.06 172.030   2
   4   8  -4 5028.49 143.450   3
   4  -8  -4 5427.42 170.420   2
   4   8  -4 5237.55 234.395   5
   4   8  -4 4967.59 232.424   4
  -4  -8   4 5453.27 148.297   3
  -3  -8   4 508.027 48.5760   3
   3   8  -4 614.400 50.7761   3
   3  -8  -4 566.276 83.6604   3
  -3  -8   4 648.083 83.7957   1
   3   8  -4 424.325 87.9191   4
   3   8  -4 421.343 84.0629   5
  -3   8   4 607.319 63.7023   2
  -2  -8   4 95.9083 38.3025   3
   2   8  -4 139.067 48.1283   3
  -2  -8   4 14.6837 54.7841   1
   2   8  -4 117.518 67.8253   5
   2  -8  -4 140.798 63.2161   3
   2  -8  -4 124.919 42.7619   1
   2   8  -4 263.573 97.1948   4
  -2   8   4 118.505 47.8736   2
   1  -8  -4 7093.72 205.447   1
   1  -8  -4 7316.02 266.052   3
   1   8  -4 7340.35 231.877   5
  -1  -8   4 7199.82 226.137   5
  -1  -8   4 7443.22 265.227   1
   1   8  -4 6889.83 275.000   4
  -1   8   4 7276.58 250.429   2
  -1  -8   4 7026.74 231.249   3
   0   8   4 62.4383 56.5667   2
   0  -8   4-44.7771 60.4000   1
   0   8  -4 73.4595 78.1391   4
   0  -8  -4 29.9117 30.6233   1
   0  -8   4 91.2243 41.6803   5
   0  -8   4 171.109 58.3299   3
   0   8   4 54.0274 31.4287   1
   0  -8  -4 32.0144 62.2177   3
   1   8   4 3807.88 136.210   1
   1  -8   4 3546.62 116.556   5
  -1  -8  -4 3887.15 136.221   1
   1  -8   4 3768.85 191.101   1
   1   8   4 3619.21 184.528   2
  -1   8  -4 3595.56 191.254   4
   2   8   4 2359.30 113.278   1
   2   8   4 2206.55 150.616   2
  -2  -8  -4 2268.24 111.208   1
   2  -8   4 2300.96 157.354   1
  -2   8  -4 2414.88 152.290   4
   3   8   4 52.1410 54.9915   2
  -3   8  -4 135.511 65.9307   4
   3  -8   4 61.8178 64.0957   1
   3   8   4 56.6888 42.0041   1
  -3  -8  -4 128.468 25.4417   4
   4   8   4 244.641 80.7480   2
   4  -8   4 56.0843 64.3674   1
   4   8   4 242.942 58.2450   1
   5   8   4 4636.12 210.170   1
   5  -8   4 3988.43 241.151   1
   5   8   4 4497.60 247.319   2
   6   8   4 256.091 88.8038   2
   6   8   4 282.447 76.5977   1
   6  -8   4 414.926 101.097   1
   7   8   4 9.84590 78.9672   2
   7   8   4-44.6842 61.7615   1
   7  -8   4 47.3747 84.1330   1
   8   8   4 209.323 96.0933   1
   8  -8   4-5.42896 101.570   1
   8   8   4 143.347 86.0803   2
   9   8   4 140.528 87.8792   1
   9  -8   4 87.1339 86.4308   1
   9   8   4 97.2373 86.8233   2
  10   8   4-13.8199 90.1283   1
  10  -8   4-100.950 97.2635   1
  10   8   4-107.152 105.794   2
  11  -8   4 376.712 147.589   1
  11   8   4 231.075 103.162   2
  12   8   4-136.092 119.867   2
  14   9  -4 1995.92 248.577   5
  14  -9  -4 2340.35 236.401   1
  14  -9  -4 1905.45 223.124   5
  13  -9  -4 2127.21 202.325   5
  13   9  -4 2280.62 250.095   5
  12   9  -4 310.565 142.263   5
  12  -9  -4 110.964 89.3188   5
  12   9  -4 67.7934 69.7462   2
  12  -9  -4 225.047 104.463   3
  11  -9  -4 761.208 136.686   5
  11   9  -4 632.121 148.515   5
  11   9  -4 752.086 105.876   2
  11   9  -4 617.904 109.982   4
  11  -9  -4 604.132 120.447   3
  10   9  -4 2355.32 225.733   5
  10   9  -4 2277.89 163.900   2
  10   9  -4 2494.47 174.878   4
  10  -9  -4 2390.30 200.610   5
  10  -9  -4 2518.52 188.999   3
   9   9  -4 1310.43 128.722   4
   9  -9  -4 1545.37 139.721   3
   9  -9  -4 1295.49 140.074   5
   9   9  -4 1277.50 167.138   5
   9   9  -4 1337.52 124.914   2
  -8  -9   4 2012.52 90.2289   3
   8   9  -4 1818.61 143.139   2
   8  -9  -4 2057.57 160.831   5
   8   9  -4 1849.86 150.384   4
   8   9  -4 1923.34 187.898   5
   8  -9  -4 2134.72 164.342   3
   7   9  -4 5877.46 294.477   5
   7   9  -4 6325.74 260.049   2
   7   9  -4 6129.04 264.582   4
  -7  -9   4 6057.90 171.441   3
   7  -9  -4 6553.19 276.866   3
  -6  -9   4 8300.33 215.383   3
   6   9  -4 9136.84 351.668   5
  -6   9   4 8948.81 218.029   2
   6   9  -4 8954.47 311.958   2
   6   9  -4 9511.64 333.558   4
   6  -9  -4 8838.76 325.388   3
   5  -9  -4 6254.89 256.908   3
  -5  -9   4 5998.15 168.473   3
   5   9  -4 6474.96 280.622   5
  -5   9   4 6731.92 187.247   2
   5   9  -4 6427.46 263.608   4
   4  -9  -4 2155.60 145.723   3
   4   9  -4 2194.09 89.0305   3
   4   9  -4 2271.04 154.351   5
   4  -9  -4 2292.87 107.239   2
   4   9  -4 1960.40 148.314   4
  -4   9   4 2299.82 106.570   2
  -4  -9   4 2294.72 92.1077   3
   3   9  -4 3539.94 128.297   3
   3  -9  -4 3301.28 178.946   3
  -3  -9   4 3576.62 174.432   1
   3   9  -4 3229.34 174.932   5
   3   9  -4 3211.74 187.244   4
  -3   9   4 3406.88 146.427   2
  -3  -9   4 3423.77 129.274   3
   2   9  -4 7407.31 227.991   3
   2  -9  -4 7125.91 215.819   1
   2  -9  -4 7054.48 267.160   3
   2   9  -4 7398.44 258.579   5
   2   9  -4 7245.18 289.778   4
  -2   9   4 7329.77 245.159   2
  -2  -9   4 7338.64 262.174   1
  -2  -9   4 7119.39 225.136   3
   1  -9  -4 5112.18 155.031   1
   1  -9  -4 5218.10 221.979   3
  -1  -9   4 4899.23 211.091   1
   1   9  -4 4756.76 230.845   4
  -1   9   4 4795.18 201.597   2
  -1  -9   4 5104.35 192.391   3
   0  -9   4 1713.37 128.763   1
   0  -9  -4 1637.57 125.965   3
   0  -9   4 1657.62 93.1812   5
   0   9   4 1777.32 79.9855   1
   0  -9  -4 1742.47 79.4407   1
   0   9   4 1615.19 118.680   2
   0   9  -4 1725.86 139.550   4
   0  -9   4 1773.09 116.551   3
   1  -9   4 3527.68 187.640   1
  -1   9  -4 3381.72 193.939   4
   1  -9   4 3174.87 170.229   3
  -1  -9  -4 3391.06 183.077   3
   1  -9   4 3297.58 120.333   5
  -1  -9  -4 3479.55 123.853   1
   1   9   4 3456.14 124.520   1
   1   9   4 3676.70 189.483   2
   2   9   4 92.0948 65.5577   2
   2   9   4 177.564 36.9208   1
   2  -9   4 123.569 22.1746   5
  -2  -9  -4 148.062 36.8213   1
   2  -9   4 143.477 57.8219   1
  -2   9  -4 162.331 77.5568   4
   3   9   4 42.3176 59.2239   2
   3  -9   4-6.77249 62.9767   1
   3   9   4 49.7249 34.8577   1
  -3  -9  -4 91.3972 31.9431   4
   4   9   4 850.300 109.959   2
   4   9   4 834.082 82.1565   1
   4  -9   4 726.924 108.970   1
   5  -9   4 3580.06 233.582   1
   5   9   4 4139.34 188.179   1
   5   9   4 3508.22 224.018   2
   6   9   4 33.0919 81.8533   2
   6   9   4 20.8503 51.3045   1
   6  -9   4 71.9305 83.3050   1
   7   9   4 956.942 134.318   2
   7   9   4 764.660 104.319   1
   7  -9   4 855.291 139.222   1
   8   9   4 476.421 117.501   2
   8   9   4 416.073 103.829   1
   8  -9   4 478.968 124.344   1
   9   9   4 108.966 81.6201   1
   9  -9   4-158.729 120.151   1
   9   9   4 134.730 98.0137   2
  10  -9   4-96.5631 110.269   1
  10   9   4-10.6280 96.6632   2
  11   9   4 264.165 111.827   2
  12   9   4 143.769 117.625   2
  14  10  -4 156.576 133.965   5
  14 -10  -4 195.229 123.367   5
  14 -10  -4 333.196 137.893   1
  13  10  -4 74.5185 131.115   5
  13 -10  -4 108.323 103.633   5
  13 -10  -4 159.329 98.7777   1
  12  10  -4 443.743 144.759   5
  12 -10  -4 695.632 126.547   5
  12  10  -4 594.272 109.722   2
  12 -10  -4 722.292 132.414   3
  11 -10  -4 74.3650 80.6204   5
  11  10  -4 85.5415 118.338   5
  11  10  -4-27.4529 60.8809   2
  11  10  -4 94.9453 80.6533   4
  11 -10  -4 7.87460 82.3845   3
  10 -10  -4 279.956 100.291   3
  10  10  -4 81.3602 103.182   5
  10 -10  -4 308.485 102.544   5
  10  10  -4 237.840 81.5272   2
  10  10  -4 321.164 94.6637   4
   9 -10  -4 76.3824 76.5717   3
   9 -10  -4 217.274 95.7922   5
   9  10  -4 333.527 127.140   5
   9  10  -4 203.735 78.5737   2
   9  10  -4 90.9540 79.5450   4
   8 -10  -4 40.7731 73.7782   3
   8 -10  -4 157.928 68.3429   5
   8  10  -4 375.513 123.411   5
  -8 -10   4 191.506 38.2871   3
   8  10  -4 234.214 72.7584   2
   8  10  -4 114.033 82.8384   4
   7 -10  -4 1438.91 140.559   3
  -7 -10   4 1354.62 70.9536   3
   7  10  -4 1501.65 127.305   2
   7  10  -4 1465.36 135.391   4
  -7  10   4 1301.23 56.2113   2
   7  10  -4 1423.56 157.679   5
  -6 -10   4 8111.67 218.266   3
   6  10  -4 8372.81 311.845   2
   6  10  -4 8258.19 347.553   5
  -6  10   4 8782.55 224.384   2
   6  10  -4 8201.20 318.919   4
   6 -10  -4 8111.67 324.081   3
   5 -10  -4 3639.51 198.263   3
   5  10  -4 3459.87 194.215   4
  -5  10   4 3755.55 138.027   2
   5  10  -4 3754.46 210.412   5
  -5 -10   4 3613.94 125.723   3
   4 -10  -4 11913.5 385.088   3
   4  10  -4 11807.4 396.701   5
   4  10  -4 11144.6 295.423   3
  -4  10   4 11843.9 321.997   2
   4  10  -4 12212.9 398.235   4
  -4 -10   4 12153.8 301.790   3
   3 -10  -4 9114.05 311.432   3
   3  10  -4 7839.20 234.322   3
  -3 -10   4 8102.02 285.068   1
  -3  10   4 8186.84 256.424   2
   3  10  -4 8034.45 294.481   5
   3  10  -4 7440.67 300.897   4
  -3 -10   4 7974.43 235.472   3
   2 -10  -4 5942.96 249.862   3
   2  10  -4 6588.37 275.382   4
   2  10  -4 6436.54 243.668   5
  -2  10   4 6500.71 232.708   2
   2 -10  -4 5825.02 188.114   1
  -2 -10   4 6511.88 213.897   3
  -2 -10   4 6550.82 245.526   1
   1 -10  -4 4834.27 149.087   1
   1 -10  -4 4868.05 226.497   3
  -1 -10   4 5352.64 221.608   1
   1  10  -4 5160.66 241.374   4
  -1  10   4 5216.42 216.493   2
  -1 -10   4 5374.44 203.221   3
   0 -10   4 5227.24 222.966   1
   0 -10  -4 5072.41 230.747   3
   0 -10   4 5045.80 180.321   5
   0 -10  -4 4898.82 141.829   1
   0  10  -4 4909.33 235.903   4
   0  10   4 4868.57 218.564   2
   0 -10   4 4750.44 204.472   3
   1 -10   4 5464.58 240.098   1
   1  10   4 5203.51 236.141   2
  -1 -10  -4 4939.96 235.346   3
  -1 -10  -4 5125.23 154.531   1
   1 -10   4 5325.51 172.441   5
  -1  10  -4 5322.65 247.164   4
   1  10   4 5466.95 158.907   1
   1 -10   4 5376.42 231.061   3
   2  10   4 6713.62 198.575   1
   2 -10   4 6641.93 183.500   5
  -2  10  -4 6785.91 288.550   4
   2  10   4 6243.11 276.588   2
   2 -10   4 6580.18 281.134   1
   2 -10   4 6810.71 277.151   3
   3 -10   4 5637.41 155.110   5
  -3 -10  -4 7567.00 200.268   4
   3  10   4 7369.70 219.962   1
   3  10   4 6674.24 290.859   2
   3 -10   4 7085.41 296.397   1
   4 -10   4 6500.78 299.897   1
   4  10   4 6071.18 290.887   2
   4  10   4 6635.03 231.793   1
   5 -10   4 2169.17 187.838   1
   5  10   4 2865.93 152.190   1
   5  10   4 2440.02 190.997   2
   6  10   4 216.948 85.8155   2
   6  10   4 268.588 69.1994   1
   6 -10   4 370.636 101.484   1
   7  10   4 5097.95 241.846   1
   7 -10   4 4760.83 296.028   1
   7  10   4 4674.33 284.715   2
   8  10   4 1418.99 167.182   2
   8 -10   4 1571.07 184.202   1
   8  10   4 1590.52 148.601   1
   9  10   4 1541.83 173.433   2
   9 -10   4 1629.06 198.409   1
  10  10   4 925.304 156.335   2
  10 -10   4 1069.35 179.451   1
  11  10   4 1280.40 182.989   2
  14  11  -4 2193.61 267.533   5
  14 -11  -4 2820.03 273.790   1
  13  11  -4 2560.89 265.481   5
  13 -11  -4 2753.69 257.839   1
  13 -11  -4 2211.45 214.261   5
  13 -11  -4 2730.87 232.872   3
  12  11  -4 501.343 144.857   5
  12 -11  -4 879.529 154.070   1
  12 -11  -4 925.154 151.618   5
  12  11  -4 758.239 112.434   2
  12 -11  -4 632.658 119.249   3
  11 -11  -4 433.402 109.340   5
  11 -11  -4 697.486 122.876   3
  11  11  -4 645.031 111.911   2
  11  11  -4 359.192 134.248   5
  10 -11  -4 37.8370 85.1206   3
  10 -11  -4 16.6858 83.1905   5
  10  11  -4 80.0739 80.9547   4
  10  11  -4-69.8832 77.3489   2
  10  11  -4 129.894 101.383   5
   9 -11  -4 338.693 95.0760   3
   9 -11  -4 215.153 82.3712   5
   9  11  -4 251.832 120.649   5
   9  11  -4 287.066 81.8507   2
   9  11  -4 176.529 80.3254   4
   8 -11  -4 691.849 120.040   3
  -8 -11   4 643.573 57.0886   3
   8  11  -4 755.868 137.181   5
   8 -11  -4 552.680 109.527   5
   8  11  -4 587.356 104.683   4
   8  11  -4 694.903 102.967   2
  -7 -11   4 673.582 56.4629   3
   7 -11  -4 629.370 106.527   3
   7  11  -4 652.341 117.943   5
   7  11  -4 573.380 91.1272   2
  -7  11   4 595.285 44.6331   2
   7  11  -4 416.901 98.9601   4
  -6 -11   4 3773.09 133.840   3
   6  11  -4 3536.60 199.901   2
   6  11  -4 3673.84 213.395   4
   6  11  -4 3661.84 228.247   5
  -6  11   4 4098.72 139.056   2
   6 -11  -4 3973.72 217.029   3
   5 -11  -4 2286.36 162.060   3
   5  11  -4 2212.30 169.422   5
   5  11  -4 2176.28 159.257   4
  -5  11   4 2118.97 105.194   2
  -5 -11   4 2060.93 97.9809   3
  -4  11   4 806.434 71.9138   2
   4 -11  -4 725.829 95.1128   3
   4  11  -4 699.531 60.8644   3
   4  11  -4 718.808 104.333   4
   4  11  -4 658.014 105.813   5
  -4 -11   4 764.467 63.9549   3
   3 -11  -4 4409.04 221.664   3
  -3  11   4 4908.53 193.233   2
  -3 -11   4 4610.63 207.695   1
   3  11  -4 4727.21 222.327   5
   3  11  -4 4688.75 237.377   4
  -3 -11   4 4968.19 178.727   3
   2 -11  -4 6385.15 262.048   3
  -2  11   4 6154.62 233.131   2
   2  11  -4 6519.97 278.086   4
  -2 -11   4 6221.02 242.216   1
   2 -11  -4 5716.74 182.149   1
  -2 -11   4 5897.77 213.491   3
  -1 -11   4 338.385 61.3685   3
   1 -11  -4 322.454 76.6394   3
  -1 -11   4 255.648 60.8888   1
   1  11  -4 152.736 74.9095   4
  -1  11   4 299.784 64.4327   2
   1 -11  -4 227.740 30.7273   1
   0 -11  -4 1049.03 112.498   3
   0 -11   4 920.271 98.2792   1
   0 -11  -4 858.672 45.3634   1
   0 -11   4 1038.14 99.7283   3
   0  11  -4 934.038 119.021   4
   0  11   4 917.967 93.8191   2
  -1 -11  -4 890.012 106.550   3
   1  11   4 943.341 50.9916   1
   1 -11   4 1012.05 77.0570   5
  -1  11  -4 918.133 118.834   4
   1 -11   4 1130.41 114.026   1
   1 -11   4 1074.54 108.731   3
   1  11   4 957.497 110.025   2
  -2 -11  -4 60.1614 66.5463   3
   2 -11   4 7.12405 32.5552   5
   2 -11   4 42.3781 67.6681   3
   2 -11   4 18.2507 58.8733   1
   2  11   4 1.72702 25.8907   1
  -2  11  -4 53.8760 71.3100   4
   2  11   4 25.0126 58.3722   2
   3 -11   4 7.89671 63.6476   1
  -3 -11  -4 93.3717 42.7134   4
   3  11   4 56.4710 38.0360   1
   3  11   4 182.181 67.6684   2
   4  11   4-5.83547 66.5783   2
   4  11   4 131.651 47.0299   1
   4 -11   4-55.0519 82.0081   1
   5  11   4 1463.59 158.226   2
   5 -11   4 1442.76 154.775   1
   5  11   4 1496.41 107.963   1
   6  11   4 281.526 95.1969   2
   6 -11   4 385.683 105.783   1
   6  11   4 254.685 65.7683   1
   7  11   4 500.053 120.422   2
   7 -11   4 405.038 120.316   1
   8  11   4 99.1278 96.8324   2
[truncated: 1,305,908 more chars]
