# Supplementary material for: Polymorphism of the dinuclear CoIII–Schiff base complex [Co2(o-van-en)3]·4CH3CN (o-van-en is a salen-type ligand)
Source: Acta Crystallogr C Struct Chem. 2019 Mar 20;75(Pt 4):433–42. doi: 10.1107/S2053229619003115 (PMC6452776; doi:10.1107/S2053229619003115)
Supplement: Supplementary file 2 [file c-75-00433-2sup2.hkl]

data_2                                                                          
_shelx_title ' shelxt_a.res p1128 T = 100.0 K in P2(1)/c'                       
_shelx_refln_list_code          4                                               
_shelx_F_calc_maximum      418.17                                               
_exptl_crystal_F_000      1316.00                                               
_reflns_d_resolution_high  0.7696                                               
                                                                                
loop_                                                                           
 _space_group_symop_operation_xyz                                               
 'x, y, z'                                                                      
 '-x, y+1/2, -z+1/2'                                                            
 '-x, -y, -z'                                                                   
 'x, -y-1/2, z-1/2'                                                             
                                                                                
_cell_length_a    12.4355                                                       
_cell_length_b    21.6501                                                       
_cell_length_c    11.9462                                                       
_cell_angle_alpha  90.000                                                       
_cell_angle_beta  115.364                                                       
_cell_angle_gamma  90.000                                                       
                                                                                
_shelx_F_squared_multiplier     1.000                                           
                                                                                
loop_                                                                           
 _refln_index_h                                                                 
 _refln_index_k                                                                 
 _refln_index_l                                                                 
 _refln_F_squared_calc                                                          
 _refln_F_squared_meas                                                          
 _refln_F_squared_sigma                                                         
 _refln_observed_status                                                         
   2   0   0       1775.54       1404.20       543.69 o                         
   3   0   0       6115.54       6743.61        80.98 o                         
   4   0   0      13414.83      13142.54       133.84 o                         
   5   0   0         14.13         36.32        14.36 o                         
   6   0   0       1388.23       1211.05        74.63 o                         
   7   0   0       1502.38       1619.99        80.99 o                         
   8   0   0       1030.98        958.41        41.38 o                         
   9   0   0       2879.54       2804.84        77.23 o                         
  10   0   0       2701.56       2806.01        96.59 o                         
  11   0   0       1007.90        964.44        50.36 o                         
  12   0   0        436.80        468.95        53.51 o                         
  13   0   0        294.40        263.95        74.48 o                         
  14   0   0        229.63        195.56        73.58 o                         
   2   1   0       3327.09       3764.91       612.55 o                         
   3   1   0          5.91         57.38         9.44 o                         
   4   1   0        224.28        274.63         9.40 o                         
   5   1   0       1113.66       1203.13        23.30 o                         
   6   1   0        624.25        606.53        24.43 o                         
   7   1   0       4068.14       4261.73        67.19 o                         
   8   1   0       1214.59       1206.66        32.87 o                         
   9   1   0        668.83        689.75        27.38 o                         
  10   1   0       2233.48       2361.39        52.04 o                         
  11   1   0        781.40        786.08        33.23 o                         
  12   1   0        210.39        220.79        30.49 o                         
  13   1   0        583.91        755.86        71.36 o                         
  14   1   0        642.33        737.23        74.61 o                         
   1   2   0       4404.90       4116.86       173.97 o                         
   2   2   0       1629.12       1121.68       303.69 o                         
   3   2   0       4096.22       4188.56        51.25 o                         
   4   2   0        630.54        583.76        13.64 o                         
   5   2   0        657.13        875.63        40.63 o                         
   6   2   0         24.10         38.55        10.73 o                         
   7   2   0       1214.52       1251.83        41.55 o                         
   8   2   0          7.84          6.01        12.54 o                         
   9   2   0          0.83         21.28        13.54 o                         
  10   2   0        334.30        303.01        21.95 o                         
  11   2   0        160.86        208.75        23.82 o                         
  12   2   0         76.37         40.31        24.22 o                         
  13   2   0          7.52         35.35        31.92 o                         
  14   2   0         34.62         34.48        42.72 o                         
   1   3   0       7763.72       7249.90      1371.34 o                         
   2   3   0        113.11         22.85         6.31 o                         
   3   3   0         97.08         95.57         7.56 o                         
   4   3   0        110.13         84.04         8.87 o                         
   5   3   0          0.08         -6.53        10.93 o                         
   6   3   0        973.78       1034.58        27.85 o                         
   7   3   0          1.95         -2.04        11.41 o                         
   8   3   0        770.42        772.38        28.85 o                         
   9   3   0         61.82         82.93        15.34 o                         
  10   3   0       2499.62       2559.72        61.90 o                         
  11   3   0        448.24        427.24        30.13 o                         
  12   3   0         35.49         -3.73        28.07 o                         
  13   3   0         33.22         19.26        32.26 o                         
  14   3   0        312.08        449.45        74.14 o                         
   0   4   0      18888.03      20215.06       816.86 o                         
   1   4   0       7806.26       7137.84       949.57 o                         
   2   4   0       8761.25       9681.11       116.24 o                         
   3   4   0        125.24         76.32         7.52 o                         
   4   4   0       1242.80       1162.14        21.29 o                         
   5   4   0       4347.76       4320.41        56.99 o                         
   6   4   0       1818.72       1770.44        37.99 o                         
   7   4   0       1200.94       1168.86        38.58 o                         
   8   4   0       2249.88       2167.54        56.59 o                         
   9   4   0       1946.95       2105.71        53.06 o                         
  10   4   0        115.91        144.57        20.73 o                         
  11   4   0         20.29          1.96        19.06 o                         
  12   4   0         95.36        104.83        25.39 o                         
  13   4   0        424.49        401.23        45.70 o                         
  14   4   0        137.77         33.56        57.91 o                         
   1   5   0       4658.13       4631.96        54.27 o                         
   2   5   0        262.04        268.90        12.26 o                         
   3   5   0       4014.29       3808.35        52.62 o                         
   4   5   0        332.16        370.00        15.30 o                         
   5   5   0        467.00        493.29        16.47 o                         
   6   5   0          6.89          4.02         8.81 o                         
   7   5   0        498.24        519.05        22.87 o                         
   8   5   0       2991.75       2779.25        53.28 o                         
   9   5   0        612.60        559.11        29.36 o                         
  10   5   0        216.23        199.73        22.68 o                         
  11   5   0         42.57         77.81        20.52 o                         
  12   5   0       1097.37       1199.80        99.71 o                         
  13   5   0       1230.89       1259.77       117.08 o                         
  14   5   0       1088.92       1100.41       122.81 o                         
   0   6   0       1417.85       1337.71        23.35 o                         
   1   6   0         45.31         87.10         5.47 o                         
   2   6   0      13993.18      14111.33       129.73 o                         
   3   6   0       8026.03       8007.19        90.44 o                         
   4   6   0       3938.80       4045.01        60.10 o                         
   5   6   0       5558.01       5783.94        72.19 o                         
   6   6   0       5237.20       5208.26        89.64 o                         
   7   6   0       3925.59       3933.74        63.19 o                         
   8   6   0        873.03        888.72        28.88 o                         
   9   6   0       1729.78       1737.41        48.67 o                         
  10   6   0        205.04        234.98        24.01 o                         
  11   6   0         26.68         65.25        24.26 o                         
  12   6   0        119.74        120.82        26.46 o                         
  13   6   0        182.62        186.62        62.48 o                         
  14   6   0         11.57         12.76        53.84 o                         
   1   7   0        359.70        234.40         7.70 o                         
   2   7   0       5798.52       5754.66        66.27 o                         
   3   7   0       7355.33       7909.18       132.14 o                         
   4   7   0        318.30        320.38        18.67 o                         
   5   7   0         75.61         35.26        10.23 o                         
   6   7   0        681.47        701.10        22.61 o                         
   7   7   0        118.01        109.43        12.69 o                         
   8   7   0        460.35        436.36        32.95 o                         
   9   7   0        268.51        242.67        30.32 o                         
  10   7   0        240.17        249.84        25.41 o                         
  11   7   0        350.95        350.66        34.39 o                         
  12   7   0        583.67        584.67        41.64 o                         
  13   7   0        415.41        382.66        72.94 o                         
  14   7   0         12.16         21.31        53.03 o                         
   0   8   0       1654.59       1743.52        30.74 o                         
   1   8   0        627.33        630.07        13.40 o                         
   2   8   0        380.07        340.86        12.48 o                         
   3   8   0        591.07        675.65        21.37 o                         
   4   8   0        555.51        624.17        22.06 o                         
   5   8   0        452.24        443.26        22.95 o                         
   6   8   0        230.06        242.83        16.18 o                         
   7   8   0       5997.33       6201.74       114.88 o                         
   8   8   0       3314.38       3437.50        69.86 o                         
   9   8   0        755.87        715.02        33.57 o                         
  10   8   0         17.16         12.86        19.41 o                         
  11   8   0        635.33        636.41        43.31 o                         
  12   8   0         97.05         89.77        37.27 o                         
  13   8   0        106.87        129.97        45.86 o                         
   1   9   0       8131.34       8602.76        85.48 o                         
   2   9   0       4588.64       5048.63        59.88 o                         
   3   9   0      10120.78      11090.83       115.79 o                         
   4   9   0       1009.66        893.08        39.03 o                         
   5   9   0          3.85         10.39        14.88 o                         
   6   9   0        146.92        126.06        15.87 o                         
   7   9   0        409.70        405.69        21.21 o                         
   8   9   0       1255.10       1392.93        44.59 o                         
   9   9   0         45.34         19.66        16.96 o                         
  10   9   0        223.60        244.03        32.50 o                         
  11   9   0          3.24          6.45        24.96 o                         
  12   9   0         31.02         23.80        27.17 o                         
  13   9   0          2.19        -10.14        39.04 o                         
   0  10   0       6828.17       6945.30       112.21 o                         
   1  10   0       3613.92       3461.42        71.02 o                         
   2  10   0        936.63        839.78        20.38 o                         
   3  10   0         51.46        106.77        11.56 o                         
   4  10   0       5633.66       5613.47        80.14 o                         
   5  10   0       1008.02        901.79        32.51 o                         
   6  10   0       2275.42       2219.58        47.24 o                         
   7  10   0       1657.67       1643.15        43.82 o                         
   8  10   0        479.04        527.59        32.93 o                         
   9  10   0        173.44        158.83        22.45 o                         
  10  10   0        558.96        588.22        44.12 o                         
  11  10   0        435.24        338.90        35.83 o                         
  12  10   0        208.71        249.59        36.12 o                         
  13  10   0        439.32        380.92       142.70 o                         
   1  11   0         30.91          6.09         9.17 o                         
   2  11   0       2122.00       2357.70        46.89 o                         
   3  11   0        283.05        278.29        14.00 o                         
   4  11   0         45.56         38.50        13.09 o                         
   5  11   0         24.35         16.42        12.66 o                         
   6  11   0        270.84        271.25        22.49 o                         
   7  11   0        794.48        860.78        31.36 o                         
   8  11   0        969.07        866.27        40.36 o                         
   9  11   0        325.81        322.47        25.45 o                         
  10  11   0        293.58        300.03        36.41 o                         
  11  11   0         48.37         66.90        29.80 o                         
  12  11   0        164.12        165.56        42.19 o                         
  13  11   0         42.13        109.76        58.26 o                         
   0  12   0        112.18        102.65        11.31 o                         
   1  12   0       4849.91       4737.42        99.77 o                         
   2  12   0       4186.50       4132.61        99.67 o                         
   3  12   0       1621.91       1417.24        31.92 o                         
   4  12   0       1471.78       1338.65        32.85 o                         
   5  12   0        361.33        338.01        21.39 o                         
   6  12   0          8.95         37.72        14.07 o                         
   7  12   0        554.64        530.45        26.02 o                         
   8  12   0        545.53        572.24        29.75 o                         
   9  12   0          8.50         14.53        17.54 o                         
  10  12   0         26.85         59.71        23.41 o                         
  11  12   0        467.72        573.18        75.37 o                         
  12  12   0         85.02         56.16        39.32 o                         
  13  12   0        225.90        215.20        64.67 o                         
   1  13   0       4063.81       4468.00        78.51 o                         
   2  13   0       2826.03       2604.99       123.41 o                         
   3  13   0         47.61         35.78         8.12 o                         
   4  13   0          3.05          7.74        10.29 o                         
   5  13   0          5.57          2.10        12.55 o                         
   6  13   0        454.92        509.66        31.79 o                         
   7  13   0         32.90         20.70        16.68 o                         
   8  13   0        401.97        459.08        24.71 o                         
   9  13   0        362.92        335.12        42.38 o                         
  10  13   0        217.57        226.22        42.16 o                         
  11  13   0        164.89        155.96        39.43 o                         
  12  13   0         12.43         10.75        35.61 o                         
   0  14   0        180.60        111.26        14.55 o                         
   1  14   0          7.38         13.79         7.69 o                         
   2  14   0        987.88        778.55        75.40 o                         
   3  14   0       2103.79       1755.36        81.95 o                         
   4  14   0        919.92        847.39        31.81 o                         
   5  14   0       1762.09       1745.85        53.01 o                         
   6  14   0       4750.71       5137.01       100.37 o                         
   7  14   0        409.03        407.75        30.86 o                         
   8  14   0        544.48        549.18        30.91 o                         
   9  14   0        309.28        376.61        32.89 o                         
  10  14   0        160.16        179.26        28.56 o                         
  11  14   0         92.30         60.14        37.19 o                         
  12  14   0        156.10        150.07        44.47 o                         
   1  15   0        258.12        228.46        17.43 o                         
   2  15   0        424.32        404.67        22.26 o                         
   3  15   0          6.07          2.42        10.68 o                         
   4  15   0        363.50        354.72        26.16 o                         
   5  15   0        877.05        947.13        40.04 o                         
   6  15   0        267.75        314.77        28.18 o                         
   7  15   0        641.16        618.40        36.90 o                         
   8  15   0       1603.79       1657.63        52.13 o                         
   9  15   0        260.34        246.72        28.56 o                         
  10  15   0         72.64         86.11        33.97 o                         
  11  15   0        192.43        180.88        43.92 o                         
  12  15   0        804.80        769.42        76.34 o                         
   0  16   0         20.57         47.14        13.62 o                         
   1  16   0        238.58        259.19        18.80 o                         
   2  16   0       6065.31       5883.73       126.78 o                         
   3  16   0       3343.28       3490.94        66.94 o                         
   4  16   0       4040.38       4122.30        85.57 o                         
   5  16   0       5856.39       5878.16       130.15 o                         
   6  16   0       5103.63       5069.95       103.21 o                         
   7  16   0        566.28        526.34        35.51 o                         
   8  16   0        435.71        419.75        34.49 o                         
   9  16   0        662.28        633.76        41.76 o                         
  10  16   0        749.96        785.90        57.19 o                         
  11  16   0        198.81        152.37        44.26 o                         
  12  16   0        152.97        118.36        64.59 o                         
   1  17   0         14.38         12.13        14.34 o                         
   2  17   0       1070.26       1005.61        44.62 o                         
   3  17   0        543.02        578.30        29.13 o                         
   4  17   0        213.87        165.41        21.73 o                         
   5  17   0       1261.85       1216.99        48.47 o                         
   6  17   0        533.42        504.03        34.10 o                         
   7  17   0        291.95        268.59        29.36 o                         
   8  17   0          5.01        -20.50        27.05 o                         
   9  17   0          1.09        -24.64        24.64 o                         
  10  17   0         34.05        -35.55        36.81 o                         
  11  17   0        133.84        132.09        43.12 o                         
   0  18   0        123.42        124.23        30.15 o                         
   1  18   0        450.99        437.64        24.10 o                         
   2  18   0        237.96        227.26        25.33 o                         
   3  18   0          5.18          8.64        22.09 o                         
   4  18   0        576.85        581.38        30.78 o                         
   5  18   0        806.15        872.58        42.36 o                         
   6  18   0         26.42         45.43        20.90 o                         
   7  18   0        210.75        247.42        30.19 o                         
   8  18   0        323.74        299.73        35.38 o                         
   9  18   0        103.63         59.67        29.61 o                         
  10  18   0        242.96        270.46        44.53 o                         
  11  18   0          9.30         12.59        39.75 o                         
   1  19   0         24.11         55.78        22.98 o                         
   2  19   0          7.77         -1.49        20.31 o                         
   3  19   0        266.06        274.30        23.06 o                         
   4  19   0        269.70        226.81        23.35 o                         
   5  19   0         45.21         29.62        18.39 o                         
   6  19   0        114.95         68.20        21.19 o                         
   7  19   0        303.72        323.55        33.20 o                         
   8  19   0        359.51        329.80        34.25 o                         
   9  19   0        105.20        158.18        34.58 o                         
  10  19   0          2.78          3.87        31.11 o                         
   0  20   0       1547.09       1389.95        76.18 o                         
   1  20   0         36.57         32.21        27.94 o                         
   2  20   0        459.37        622.11        43.20 o                         
   3  20   0        278.63        314.29        31.39 o                         
   4  20   0        644.11        723.32        41.66 o                         
   5  20   0        961.88       1080.71        43.72 o                         
   6  20   0       1549.18       1598.39        52.59 o                         
   7  20   0        709.36        664.49        42.42 o                         
   8  20   0        181.22        198.27        35.51 o                         
   9  20   0        241.82        308.24        43.39 o                         
  10  20   0        252.57        313.25        83.66 o                         
   1  21   0        221.86        162.02        25.47 o                         
   2  21   0        705.41        696.18        41.39 o                         
   3  21   0         32.97         42.01        22.82 o                         
   4  21   0        248.10        266.12        30.23 o                         
   5  21   0         78.13         98.26        24.71 o                         
   6  21   0         25.51         40.17        27.20 o                         
   7  21   0         22.04         -2.11        41.31 o                         
   8  21   0         34.23         80.34        41.23 o                         
   9  21   0        207.24        224.83       114.49 o                         
   0  22   0       2924.64       2846.42       114.61 o                         
   1  22   0        899.17        889.78        46.85 o                         
   2  22   0         40.26         80.44        23.84 o                         
   3  22   0       1113.25       1201.11        53.17 o                         
   4  22   0        517.64        524.09        39.25 o                         
   5  22   0        610.38        599.73        40.43 o                         
   6  22   0        274.47        282.69        38.45 o                         
   7  22   0        419.94        416.78        58.20 o                         
   8  22   0        214.19        215.34        52.79 o                         
   1  23   0        189.34        174.70        27.31 o                         
   2  23   0         30.85         42.82        25.47 o                         
   3  23   0        230.81        222.49        48.06 o                         
   4  23   0         37.22         -7.75        24.14 o                         
   5  23   0        106.34         86.96        25.36 o                         
   6  23   0          3.67         20.76        39.85 o                         
   7  23   0          2.28         16.04        40.84 o                         
   0  24   0         32.96        -10.25        49.96 o                         
   1  24   0         36.26         23.65        24.49 o                         
   2  24   0        367.71        378.93        50.16 o                         
   3  24   0         85.84         83.81        27.30 o                         
   4  24   0          7.76        -26.33        26.33 o                         
   5  24   0        225.13        227.82        51.98 o                         
   6  24   0         94.45        117.43       125.47 o                         
   1  25   0         37.67         28.23        24.51 o                         
   2  25   0          5.63         11.57        26.36 o                         
   3  25   0         15.14         21.50        26.14 o                         
   4  25   0        360.27        399.85        39.43 o                         
   5  25   0         77.81         62.03        31.82 o                         
   0  26   0        511.09        512.28        62.10 o                         
   1  26   0        620.95        625.75        51.86 o                         
   2  26   0       1029.76       1070.03        57.53 o                         
   3  26   0        585.08        596.71        45.37 o                         
   4  26   0        780.40        882.21        62.93 o                         
   1  27   0         59.90         37.88        29.75 o                         
   2  27   0         63.83        154.71        46.12 o                         
   3  27   0         57.70         98.81        34.54 o                         
   0  28   0          2.91          7.87        39.28 o                         
   1  28   0        155.08        154.46        41.97 o                         
 -14   1   1         18.82         27.60        39.60 o                         
 -13   1   1        202.01        188.42        33.27 o                         
 -12   1   1         51.75         45.21        25.30 o                         
 -11   1   1          1.28         -5.04        18.21 o                         
 -10   1   1        104.73         94.69        22.15 o                         
  -9   1   1        369.18        344.41        24.89 o                         
  -8   1   1        109.43         84.83        14.75 o                         
  -7   1   1       2824.65       2907.16        47.92 o                         
  -6   1   1       1646.66       1507.17        37.90 o                         
  -5   1   1       4476.22       4890.57        79.46 o                         
  -4   1   1       1347.89       1471.28        18.94 o                         
  -3   1   1       2418.78       1732.63       133.25 o                         
  -2   1   1        612.68        865.13       198.45 o                         
   1   1   1       4250.84       3691.80       749.04 o                         
   2   1   1      15298.17      13320.28       865.35 o                         
   3   1   1        371.76        331.44         9.10 o                         
   4   1   1        441.36        520.33        13.56 o                         
   5   1   1          4.21         22.07        11.78 o                         
   6   1   1        310.60        244.03        16.19 o                         
   7   1   1        646.87        689.72        24.74 o                         
   8   1   1        696.18        726.73        27.23 o                         
   9   1   1       1047.29       1106.33        35.21 o                         
  10   1   1       1525.22       1503.52        42.99 o                         
  11   1   1        352.29        358.33        32.39 o                         
  12   1   1        566.29        651.18        63.87 o                         
  13   1   1        170.95        167.41        53.58 o                         
 -14   2   1        553.98        465.24        56.45 o                         
 -13   2   1        472.18        601.97        44.12 o                         
 -12   2   1        175.38        157.39        29.31 o                         
 -11   2   1         14.76        -21.51        21.51 o                         
 -10   2   1         52.03         37.61        17.57 o                         
  -9   2   1        993.48        980.53        35.27 o                         
  -8   2   1       2495.34       2383.17        52.36 o                         
  -7   2   1       1703.01       1777.91        35.52 o                         
  -6   2   1        450.70        369.32        24.34 o                         
  -5   2   1        118.68        102.24         8.60 o                         
  -4   2   1         83.78        112.78         6.22 o                         
  -3   2   1      17121.03      17496.93       143.08 o                         
  -2   2   1       6471.46       7334.02       183.51 o                         
  -1   2   1        208.81         75.23        36.91 o                         
   0   2   1       1326.30       1142.65       434.21 o                         
   1   2   1       9109.74       8571.56      1581.40 o                         
   2   2   1       2836.35       2958.74        24.71 o                         
   3   2   1       1628.81       1430.45        17.77 o                         
   4   2   1         23.26         12.31         7.44 o                         
   5   2   1       1734.69       1882.59        58.15 o                         
   6   2   1          1.34         13.05        11.15 o                         
   7   2   1          3.15         -3.57        11.65 o                         
   8   2   1        504.91        485.25        23.03 o                         
   9   2   1       1349.34       1254.55        37.35 o                         
  10   2   1        868.16        917.02        36.82 o                         
  11   2   1        537.27        566.19        32.72 o                         
  12   2   1        990.50       1032.28       132.78 o                         
  13   2   1         69.35         88.96        41.27 o                         
  14   2   1         64.88         36.28        51.56 o                         
 -14   3   1        131.45        107.80        53.63 o                         
 -13   3   1        105.62        118.63        37.52 o                         
 -12   3   1         28.13         28.68        25.33 o                         
 -11   3   1         96.80        123.76        23.71 o                         
 -10   3   1        294.10        293.74        27.16 o                         
  -9   3   1        517.29        555.19        38.08 o                         
  -8   3   1       1231.37       1270.97        31.38 o                         
  -7   3   1       4882.97       4954.46        67.63 o                         
  -6   3   1        311.14        251.10        15.14 o                         
  -5   3   1       3604.87       3642.19        47.40 o                         
  -4   3   1       1999.19       2030.59        27.90 o                         
  -3   3   1        437.61        315.35        12.00 o                         
  -2   3   1       4021.87       4651.93        55.43 o                         
  -1   3   1      36605.04      35606.25      2623.52 o                         
   0   3   1      19529.80      21313.62       688.03 o                         
   1   3   1       2189.40       2094.54       185.29 o                         
   2   3   1       7714.80       7464.98        76.97 o                         
   3   3   1       6193.33       6080.49        53.78 o                         
   4   3   1       2422.11       2336.57        33.07 o                         
   5   3   1         46.46         88.45        10.85 o                         
   6   3   1         52.11         20.90        10.77 o                         
   7   3   1       1425.81       1236.06        32.45 o                         
   8   3   1       4286.25       4385.70        68.84 o                         
   9   3   1       2305.56       2431.33        57.99 o                         
  10   3   1       1722.86       1680.36        51.00 o                         
  11   3   1        952.79        996.46        48.89 o                         
  12   3   1        189.00        238.61        30.25 o                         
  13   3   1         89.55         26.68        38.62 o                         
  14   3   1        272.56        304.28        84.32 o                         
 -14   4   1        319.58        372.09        48.89 o                         
 -13   4   1        119.23        136.91        36.41 o                         
 -12   4   1        498.35        559.90        42.12 o                         
 -11   4   1          2.94         -9.32        22.49 o                         
 -10   4   1       1039.67        944.43        42.80 o                         
  -9   4   1        385.03        328.19        25.80 o                         
  -8   4   1        829.61        842.24        30.61 o                         
  -7   4   1        125.94         91.69        12.90 o                         
  -6   4   1       2323.41       2385.79        70.66 o                         
  -5   4   1         45.92        134.96        24.09 o                         
  -4   4   1        439.77        500.13        14.81 o                         
  -3   4   1        138.04        122.66         9.02 o                         
  -2   4   1      18412.71      18095.72       161.31 o                         
  -1   4   1       3504.57       3254.67       285.59 o                         
   0   4   1         51.06         23.33         6.70 o                         
   1   4   1          2.59         19.65         6.47 o                         
   2   4   1        193.10        234.72        10.94 o                         
   3   4   1        596.44        473.38        13.09 o                         
   4   4   1       1586.59       1603.41        30.31 o                         
   5   4   1       3064.25       3345.65        55.30 o                         
   6   4   1       3416.44       3700.28        59.64 o                         
   7   4   1        458.63        497.48        17.52 o                         
   8   4   1        603.47        591.74        20.24 o                         
   9   4   1        529.87        482.99        30.62 o                         
  10   4   1         47.97         33.63        18.86 o                         
  11   4   1        229.30        193.93        33.14 o                         
  12   4   1        511.96        521.07        40.02 o                         
  13   4   1          2.83          9.82        37.68 o                         
 -14   5   1         57.69         54.67        35.38 o                         
 -13   5   1          0.63        -34.75        34.75 o                         
 -12   5   1        165.87        202.86        26.02 o                         
 -11   5   1         37.29          5.48        22.84 o                         
 -10   5   1       1338.17       1320.46        49.97 o                         
  -9   5   1        440.39        389.77        28.48 o                         
  -8   5   1         87.80         95.23        13.70 o                         
  -7   5   1       2003.53       1925.21        40.51 o                         
  -6   5   1        332.57        343.02        17.41 o                         
  -5   5   1       2642.68       2664.34        49.34 o                         
  -4   5   1       5550.13       5518.96        79.80 o                         
  -3   5   1         78.73        105.07        11.41 o                         
  -2   5   1      13089.40      13282.75       134.86 o                         
  -1   5   1       9023.76       8528.95       210.12 o                         
   0   5   1        275.67        337.48         9.16 o                         
   1   5   1       1508.36       1342.15        18.47 o                         
   2   5   1        135.83        182.52         8.71 o                         
   3   5   1          0.96         16.38        13.73 o                         
   4   5   1        198.28        189.76        11.74 o                         
   5   5   1        267.37        309.41        19.76 o                         
   6   5   1        257.60        307.16        20.30 o                         
   7   5   1        310.62        331.44        25.21 o                         
   8   5   1         34.72         48.68        18.34 o                         
   9   5   1        761.35        774.74        34.72 o                         
  10   5   1          5.55         19.10        21.49 o                         
  11   5   1         48.64         61.38        25.91 o                         
  12   5   1         21.12         40.65        32.58 o                         
  13   5   1        580.18        524.30        62.32 o                         
 -14   6   1         61.24         65.70        38.17 o                         
 -13   6   1          2.93         -7.41        31.39 o                         
 -12   6   1          3.25         13.64        32.48 o                         
 -11   6   1        258.57        263.16        27.79 o                         
 -10   6   1       1357.67       1344.72        51.39 o                         
  -9   6   1         45.18         34.42        15.46 o                         
  -8   6   1       1896.40       1929.96        36.31 o                         
  -7   6   1        581.22        621.56        22.76 o                         
  -6   6   1       1079.18        950.46        24.07 o                         
  -5   6   1         63.88         57.36        10.79 o                         
  -4   6   1        469.37        616.48        27.06 o                         
  -3   6   1       4270.68       4443.78        59.78 o                         
  -2   6   1      21874.36      20871.09       155.33 o                         
  -1   6   1       1520.44       1696.16        20.29 o                         
   0   6   1        597.11        533.72        13.35 o                         
   1   6   1       2707.82       2819.85        45.82 o                         
   2   6   1       2067.62       2178.03        35.62 o                         
   3   6   1       2722.26       3030.51        77.19 o                         
   4   6   1        498.63        513.10        16.08 o                         
   5   6   1        375.13        459.60        15.01 o                         
   6   6   1       1706.20       1636.28        32.71 o                         
   7   6   1          0.72          0.50        14.35 o                         
   8   6   1        304.24        224.57        20.87 o                         
   9   6   1         87.39        107.79        19.52 o                         
  10   6   1        362.55        353.85        31.72 o                         
  11   6   1        217.66        302.43        36.56 o                         
  12   6   1        721.78        739.43        52.20 o                         
  13   6   1        156.27        129.50        43.97 o                         
 -14   7   1        363.04        433.87        48.76 o                         
 -13   7   1        167.63        120.30        36.08 o                         
 -12   7   1         93.85         69.33        23.99 o                         
 -11   7   1        892.85        810.39        43.17 o                         
 -10   7   1        312.83        272.08        28.87 o                         
  -9   7   1       1765.43       1785.23        46.07 o                         
  -8   7   1       4872.23       4804.27        64.50 o                         
  -7   7   1       1728.91       1716.32        41.67 o                         
  -6   7   1       1313.31       1062.14        48.68 o                         
  -5   7   1       7231.68       7811.23       122.00 o                         
  -4   7   1       3381.48       3274.60        60.79 o                         
  -3   7   1       2821.96       2501.68        38.67 o                         
  -2   7   1      15711.99      15520.80       129.72 o                         
  -1   7   1      11910.77      11358.83        83.05 o                         
   0   7   1      10949.60      11266.11        99.65 o                         
   1   7   1       8434.31       8259.68        84.90 o                         
   2   7   1       9778.79       9605.06       118.84 o                         
   3   7   1       1668.30       1899.35       107.01 o                         
   4   7   1       3061.95       3143.93        59.42 o                         
   5   7   1       8013.84       7778.10       101.74 o                         
   6   7   1       7045.69       6658.38        78.47 o                         
   7   7   1       4256.44       4151.43        78.91 o                         
   8   7   1       8751.12       8944.31       136.85 o                         
   9   7   1       1712.92       1843.72        55.89 o                         
  10   7   1        473.10        483.20        41.37 o                         
  11   7   1        809.47        835.47        75.55 o                         
  12   7   1        474.53        585.71        50.03 o                         
  13   7   1          7.05         41.09        40.15 o                         
 -14   8   1        370.35        338.94        70.36 o                         
 -13   8   1        913.75        961.22        64.50 o                         
 -12   8   1        361.56        359.13        36.38 o                         
 -11   8   1        748.03        769.18        44.96 o                         
 -10   8   1       1777.76       1729.29        58.66 o                         
  -9   8   1       1930.82       1976.78        45.66 o                         
  -8   8   1       2701.26       2751.12        52.31 o                         
  -7   8   1       1426.90       1475.12        31.35 o                         
  -6   8   1        570.38        550.54        18.66 o                         
  -5   8   1        549.72        462.19        22.80 o                         
  -4   8   1       2877.02       2979.08        46.80 o                         
  -3   8   1        927.91        848.89        27.35 o                         
  -2   8   1         39.62         22.16         7.27 o                         
  -1   8   1       1972.44       1911.66        25.08 o                         
   0   8   1        284.43        331.70        13.07 o                         
   1   8   1       2686.73       2744.93        40.23 o                         
   2   8   1        615.28        515.55        18.19 o                         
   3   8   1       1531.11       1598.69        32.72 o                         
   4   8   1         14.38          5.93        10.69 o                         
   5   8   1        629.21        669.68        25.01 o                         
   6   8   1       1129.81       1150.43        33.47 o                         
   7   8   1       3195.26       3185.19        67.86 o                         
   8   8   1       2275.31       2170.87        57.60 o                         
   9   8   1        226.85        165.02        27.59 o                         
  10   8   1        571.18        634.55        45.08 o                         
  11   8   1         79.88         73.20        28.32 o                         
  12   8   1        430.92        493.93        50.45 o                         
  13   8   1        616.33        657.16        97.38 o                         
 -14   9   1          0.52         62.33        56.09 o                         
 -13   9   1          1.16         42.54        35.87 o                         
 -12   9   1          8.61         18.24        28.04 o                         
 -11   9   1         39.80         76.22        23.51 o                         
 -10   9   1         83.78         31.63        26.21 o                         
  -9   9   1       1034.81       1021.19        39.90 o                         
  -8   9   1       1616.57       1673.04        41.23 o                         
  -7   9   1       3970.03       3832.44        55.39 o                         
  -6   9   1       2814.18       2634.97        53.78 o                         
  -5   9   1       2855.36       2766.33        68.19 o                         
  -4   9   1       3512.67       3665.29        61.70 o                         
  -3   9   1       8901.28       9358.63       126.86 o                         
  -2   9   1       3377.16       3576.40        43.58 o                         
  -1   9   1       1743.33       1512.12        24.15 o                         
   0   9   1       7980.49       8040.95        85.46 o                         
   1   9   1       2980.92       3185.93        50.42 o                         
   2   9   1        205.45        219.06        14.67 o                         
   3   9   1       3979.75       3685.35        50.74 o                         
   4   9   1       7795.31       7766.80        96.33 o                         
   5   9   1       2771.53       2732.10        51.00 o                         
   6   9   1       1339.31       1319.97        36.48 o                         
   7   9   1        115.37        143.06        17.77 o                         
   8   9   1        456.02        442.13        28.56 o                         
   9   9   1        468.08        505.11        39.13 o                         
  10   9   1        142.15         93.45        32.37 o                         
  11   9   1        492.65        540.29        45.46 o                         
  12   9   1        255.92        268.04        53.27 o                         
 -13  10   1         95.34         80.70        38.63 o                         
 -12  10   1         79.86        110.86        26.90 o                         
 -11  10   1        161.68        207.16        35.70 o                         
 -10  10   1        341.05        353.17        31.12 o                         
  -9  10   1         68.37         99.17        20.16 o                         
  -8  10   1         31.31         43.74        15.04 o                         
  -7  10   1         36.63         54.76        14.42 o                         
  -6  10   1         65.06         60.45        12.37 o                         
  -5  10   1          6.23         11.18        12.21 o                         
  -4  10   1        862.43        976.05        28.15 o                         
  -3  10   1       3446.54       3742.47        64.70 o                         
  -2  10   1      11999.82      13329.57       142.73 o                         
  -1  10   1        126.66        203.53        11.19 o                         
   0  10   1       4302.47       4480.43        57.15 o                         
   1  10   1       4040.82       4191.59        61.75 o                         
   2  10   1       3232.28       3694.51        67.35 o                         
   3  10   1       3544.66       3768.60        51.90 o                         
   4  10   1         10.72         13.09         9.10 o                         
   5  10   1          7.77          8.85        13.64 o                         
   6  10   1        722.98        702.54        27.99 o                         
   7  10   1       3615.08       3689.81        69.38 o                         
   8  10   1       1784.61       1696.65        51.40 o                         
   9  10   1        169.24        123.15        26.76 o                         
  10  10   1         76.25         79.67        27.49 o                         
  11  10   1        118.34        176.67        56.88 o                         
  12  10   1          3.94        -40.00        40.00 o                         
  13  10   1         84.36        -60.23        60.23 o                         
 -13  11   1        427.24        538.72        79.81 o                         
 -12  11   1        638.38        632.77        49.26 o                         
 -11  11   1        295.86        289.00        45.54 o                         
 -10  11   1          1.18          4.36        21.25 o                         
  -9  11   1         85.88        124.64        21.36 o                         
  -8  11   1         41.54         54.20        15.95 o                         
  -7  11   1        745.20        747.82        26.73 o                         
  -6  11   1        789.38        815.18        29.40 o                         
  -5  11   1         17.88         13.04        13.10 o                         
  -4  11   1        143.64        221.29        14.60 o                         
  -3  11   1         10.90          7.16         9.04 o                         
  -2  11   1       1334.94       1410.59        26.74 o                         
  -1  11   1        722.66        686.45        16.63 o                         
   0  11   1         97.99        129.57        13.31 o                         
   1  11   1         11.34         31.04        16.24 o                         
   2  11   1        768.16        774.99        30.54 o                         
   3  11   1       1809.69       1779.33        35.79 o                         
   4  11   1       1123.94       1144.14        30.96 o                         
   5  11   1        782.23        727.10        31.24 o                         
   6  11   1        968.87        981.52        32.71 o                         
   7  11   1        296.29        242.58        20.62 o                         
   8  11   1        137.23        128.14        20.19 o                         
   9  11   1         28.59         48.98        24.55 o                         
  10  11   1          3.46         -1.49        25.24 o                         
  11  11   1          2.24         22.47        35.84 o                         
  12  11   1          3.52         25.84        79.25 o                         
 -13  12   1        187.96        128.14        63.41 o                         
 -12  12   1        244.52        334.19        61.31 o                         
 -11  12   1         73.34         72.99        28.81 o                         
 -10  12   1        537.25        517.05        35.35 o                         
  -9  12   1       1366.73       1340.76        52.35 o                         
  -8  12   1        728.64        698.38        31.36 o                         
  -7  12   1         14.44         16.03        16.59 o                         
  -6  12   1        312.66        270.54        19.75 o                         
  -5  12   1        277.49        244.94        18.68 o                         
  -4  12   1       1182.01       1184.60        29.01 o                         
  -3  12   1        119.69        104.78        10.75 o                         
  -2  12   1        171.50        145.96        12.04 o                         
  -1  12   1        245.20        195.04        10.67 o                         
   0  12   1        272.86        361.93        17.60 o                         
   1  12   1       1161.37       1271.51        37.56 o                         
   2  12   1        344.61        275.94        20.85 o                         
   3  12   1        608.35        489.33        25.00 o                         
   4  12   1        134.12        163.40        13.73 o                         
   5  12   1       1084.60       1076.12        33.03 o                         
   6  12   1         25.69         17.28        13.91 o                         
   7  12   1        176.14        206.96        19.89 o                         
   8  12   1        167.00        154.14        22.38 o                         
   9  12   1         37.17         14.58        23.90 o                         
  10  12   1        119.10         68.67        35.05 o                         
  11  12   1         49.14         82.52        33.92 o                         
  12  12   1        195.17        130.49        41.87 o                         
 -13  13   1        599.83        582.94        65.07 o                         
 -12  13   1        747.32        697.32        68.24 o                         
 -11  13   1        341.68        405.98        68.33 o                         
 -10  13   1         38.45         36.50        27.97 o                         
  -9  13   1       1446.45       1526.34        48.48 o                         
  -8  13   1       1078.35       1120.03        35.35 o                         
  -7  13   1        625.36        601.85        28.99 o                         
  -6  13   1       2089.29       2100.68        49.98 o                         
  -5  13   1       4238.70       4167.30        71.98 o                         
  -4  13   1       1892.25       1786.98        34.78 o                         
  -3  13   1       1892.57       1894.49        33.87 o                         
  -2  13   1       4439.44       4587.69        56.89 o                         
  -1  13   1       3564.40       3613.61        54.24 o                         
   0  13   1       3351.84       3222.48        53.57 o                         
   1  13   1       3426.86       3345.86        65.69 o                         
   2  13   1       3763.21       3615.52        71.29 o                         
   3  13   1       3658.82       3404.25        71.28 o                         
   4  13   1       6256.21       5815.39       119.57 o                         
   5  13   1       5319.12       5337.40        98.84 o                         
   6  13   1       4252.60       4290.44        76.22 o                         
   7  13   1        701.46        675.11        30.43 o                         
   8  13   1          6.90         -9.68        25.72 o                         
   9  13   1        451.32        529.18        56.79 o                         
  10  13   1        777.47        879.20        71.07 o                         
  11  13   1         67.02         37.23        94.32 o                         
  12  13   1        310.08        404.61        57.04 o                         
 -13  14   1        543.64        598.06        92.34 o                         
 -12  14   1        274.07        343.05        82.06 o                         
 -11  14   1          2.72         43.96        28.74 o                         
 -10  14   1        459.76        517.35        54.18 o                         
  -9  14   1        223.12        229.98        24.44 o                         
  -8  14   1        712.17        708.68        33.73 o                         
  -7  14   1        115.32        140.57        19.71 o                         
  -6  14   1        928.60        872.67        33.58 o                         
  -5  14   1       2513.34       2661.50        68.92 o                         
  -4  14   1       1313.85       1316.00        29.49 o                         
  -3  14   1        829.31        683.82        30.25 o                         
  -2  14   1          0.65         -4.86         9.19 o                         
  -1  14   1        187.66        177.10        10.67 o                         
   0  14   1        101.96        161.95        13.68 o                         
   1  14   1         81.97         74.26        14.71 o                         
   2  14   1         59.40         74.71        16.72 o                         
   3  14   1         54.76         41.11        16.39 o                         
   4  14   1          3.09         -1.95         8.68 o                         
   5  14   1        125.04        149.05        16.75 o                         
   6  14   1        313.23        310.19        28.14 o                         
   7  14   1        740.35        707.27        33.67 o                         
   8  14   1         27.61         10.02        26.50 o                         
   9  14   1         71.09         31.47        32.57 o                         
  10  14   1         28.48         65.55        40.37 o                         
  11  14   1        112.78        128.80        45.96 o                         
  12  14   1        179.99         94.76        52.89 o                         
 -12  15   1         15.45         85.43        95.78 o                         
 -11  15   1         47.66         90.44        31.66 o                         
 -10  15   1        166.66        183.30        33.10 o                         
  -9  15   1       1205.82       1182.97        60.25 o                         
  -8  15   1        373.36        320.89        26.68 o                         
  -7  15   1        335.88        326.28        24.61 o                         
  -6  15   1        135.13        122.67        18.94 o                         
  -5  15   1        420.34        403.21        22.00 o                         
  -4  15   1        275.92        230.24        17.96 o                         
  -3  15   1         97.85         58.08        10.43 o                         
  -2  15   1         10.56          3.26         8.94 o                         
  -1  15   1         92.95         62.86         8.59 o                         
   0  15   1          1.49         16.91        10.65 o                         
   1  15   1        249.92        248.44        21.44 o                         
   2  15   1       1036.87        971.63        37.82 o                         
   3  15   1       1750.27       1738.84        54.78 o                         
   4  15   1          5.15          2.03        17.86 o                         
   5  15   1         31.45         13.05        19.35 o                         
   6  15   1         11.64         35.31        22.27 o                         
   7  15   1         40.83         52.50        21.07 o                         
   8  15   1        112.44        120.50        25.84 o                         
   9  15   1         63.56         39.21        28.81 o                         
  10  15   1        122.15        123.48        29.37 o                         
  11  15   1          0.56        -43.02        43.02 o                         
 -12  16   1        184.67        143.69        47.65 o                         
 -11  16   1        270.88        253.55        40.39 o                         
 -10  16   1        420.90        410.02        44.96 o                         
  -9  16   1       1128.09        950.54        57.40 o                         
  -8  16   1          2.85          5.98        17.51 o                         
  -7  16   1        756.67        703.03        33.69 o                         
  -6  16   1        251.44        265.65        23.40 o                         
  -5  16   1         60.65         25.15        13.92 o                         
  -4  16   1        269.75        217.64        25.50 o                         
  -3  16   1        535.46        521.47        25.66 o                         
  -2  16   1         33.54         31.74        19.74 o                         
  -1  16   1         16.22         14.55         8.59 o                         
   0  16   1        135.91        209.24        18.38 o                         
   1  16   1          0.17          3.35        18.95 o                         
   2  16   1         54.61         66.98        17.97 o                         
   3  16   1          1.66         22.51        18.33 o                         
   4  16   1       2332.22       2279.14        63.65 o                         
   5  16   1         45.05         24.15        22.82 o                         
   6  16   1        254.92        300.75        29.60 o                         
   7  16   1         17.30         45.54        21.63 o                         
   8  16   1          5.28          4.64        22.15 o                         
   9  16   1        192.64        199.23        30.45 o                         
  10  16   1        135.49        139.63        40.49 o                         
  11  16   1         63.05         60.66        39.85 o                         
 -12  17   1         51.34         45.98        46.53 o                         
 -11  17   1        285.27        249.08        38.58 o                         
 -10  17   1        192.42        201.91        37.93 o                         
  -9  17   1         96.45        132.83        32.97 o                         
  -8  17   1        224.23        248.27        28.36 o                         
  -7  17   1       2939.23       2952.49        77.99 o                         
  -6  17   1        107.09         84.64        17.54 o                         
  -5  17   1        752.56        744.57        32.43 o                         
  -4  17   1       1039.78        989.94        38.34 o                         
  -3  17   1       1509.23       1453.45        41.60 o                         
  -2  17   1        437.86        421.06        25.27 o                         
  -1  17   1        347.70        323.65        21.34 o                         
   0  17   1        606.56        625.76        32.36 o                         
   1  17   1        212.99        232.70        20.45 o                         
   2  17   1       1039.87       1001.67        40.30 o                         
   3  17   1        409.15        393.68        30.05 o                         
   4  17   1       4161.24       4428.59        93.77 o                         
   5  17   1       2707.20       2605.78        72.18 o                         
   6  17   1        960.40        905.83        53.82 o                         
   7  17   1        101.90        145.23        26.63 o                         
   8  17   1        485.53        462.81        37.67 o                         
   9  17   1         80.65         64.83        25.83 o                         
  10  17   1         62.97         25.68        38.12 o                         
  11  17   1         65.03         31.03        35.76 o                         
 -11  18   1        672.41        771.65        60.77 o                         
 -10  18   1        219.85        146.11        40.68 o                         
  -9  18   1        924.69       1030.73        70.01 o                         
  -8  18   1       1672.98       1880.32        78.87 o                         
  -7  18   1        447.76        423.25        32.97 o                         
  -6  18   1          4.49        -17.96        17.96 o                         
  -5  18   1          2.08          0.71        16.59 o                         
  -4  18   1          1.88         -5.23        15.96 o                         
  -3  18   1        947.77        874.38        33.75 o                         
  -2  18   1        387.89        370.84        25.44 o                         
  -1  18   1         75.43         78.29        22.71 o                         
   0  18   1        193.04        184.45        18.34 o                         
   1  18   1          1.12         10.97        15.80 o                         
   2  18   1         53.08         62.56        22.11 o                         
   3  18   1        306.87        323.94        28.48 o                         
   4  18   1         21.44         32.18        21.23 o                         
   5  18   1        827.83        711.23        46.61 o                         
   6  18   1        712.95        751.13        42.79 o                         
   7  18   1         21.79         39.38        24.49 o                         
   8  18   1         12.90         -5.79        24.81 o                         
   9  18   1        197.01        183.59        30.95 o                         
  10  18   1         11.01          0.91        38.09 o                         
 -11  19   1        347.01        318.15        55.90 o                         
 -10  19   1        558.69        463.43        87.51 o                         
  -9  19   1        130.66         82.10        32.86 o                         
  -8  19   1        380.45        424.01        44.33 o                         
  -7  19   1       1503.01       1399.92        56.32 o                         
  -6  19   1       1645.12       1502.49        48.43 o                         
  -5  19   1        553.95        583.50        31.08 o                         
  -4  19   1       1293.48       1369.99        77.79 o                         
  -3  19   1       1514.46       1574.62        55.43 o                         
  -2  19   1        180.33        169.83        26.74 o                         
  -1  19   1        487.13        413.89        32.26 o                         
   0  19   1         89.33         85.18        25.00 o                         
   1  19   1          8.70          6.33        15.12 o                         
   2  19   1        562.20        673.75        32.00 o                         
   3  19   1       2695.74       2696.00        71.88 o                         
   4  19   1       3544.56       3589.15        86.45 o                         
   5  19   1       1110.29       1208.27        78.60 o                         
   6  19   1        458.34        542.96        39.06 o                         
   7  19   1       1898.40       1952.74        69.35 o                         
   8  19   1        849.74        877.29        50.13 o                         
   9  19   1        120.88        137.14        42.13 o                         
  10  19   1        183.79        219.35        48.04 o                         
 -10  20   1        287.52        339.08        54.88 o                         
  -9  20   1         11.00        -17.47        38.60 o                         
  -8  20   1        188.76        188.80        35.18 o                         
  -7  20   1        314.11        336.95        39.80 o                         
  -6  20   1          8.23         36.32        45.13 o                         
  -5  20   1        139.91         70.02        22.48 o                         
  -4  20   1          0.66          8.87        23.20 o                         
  -3  20   1        547.02        510.49        35.52 o                         
  -2  20   1         95.18        102.16        23.35 o                         
  -1  20   1        263.74        272.31        28.43 o                         
   0  20   1        192.94        197.05        26.37 o                         
   1  20   1        203.34        219.30        27.09 o                         
   2  20   1         34.81         47.99        22.32 o                         
   3  20   1         59.05         54.27        19.51 o                         
   4  20   1         61.43         66.88        22.76 o                         
   5  20   1         37.22         41.64        27.33 o                         
   6  20   1          0.21        -10.18        23.40 o                         
   7  20   1          2.26        -23.24        23.24 o                         
   8  20   1         10.10        -27.54        27.54 o                         
   9  20   1         99.87         65.57        40.74 o                         
  -9  21   1         21.88         -6.33        40.63 o                         
  -8  21   1         42.32         18.27        53.96 o                         
  -7  21   1         34.66         -1.71        38.81 o                         
  -6  21   1         27.53         12.25        26.97 o                         
  -5  21   1        151.14        176.49        27.03 o                         
  -4  21   1        113.38         98.65        31.33 o                         
  -3  21   1          0.05        -20.40        23.29 o                         
  -2  21   1         63.16         29.72        22.18 o                         
  -1  21   1         26.30         -9.47        28.77 o                         
   0  21   1        704.42        716.36        41.18 o                         
   1  21   1          7.72         16.26        22.48 o                         
   2  21   1       1644.82       1703.92        61.21 o                         
   3  21   1         14.63          2.19        21.76 o                         
   4  21   1          5.83         12.93        22.71 o                         
   5  21   1          2.26         39.42        29.10 o                         
   6  21   1         45.64         53.32        36.04 o                         
   7  21   1         43.65         71.21        39.33 o                         
   8  21   1         28.71         65.77        34.55 o                         
   9  21   1         79.68        101.33        54.60 o                         
  -8  22   1        379.80        407.32        59.30 o                         
  -7  22   1        178.24        167.06        53.30 o                         
  -6  22   1        258.29        299.52        49.99 o                         
  -5  22   1        154.53        186.71        33.65 o                         
  -4  22   1         49.79         80.82        23.09 o                         
  -3  22   1         50.67         74.08        22.77 o                         
  -2  22   1        615.55        575.41        40.17 o                         
  -1  22   1          1.00        -10.13        23.53 o                         
   0  22   1         12.81         27.76        25.70 o                         
   1  22   1          0.03         20.34        23.96 o                         
   2  22   1        104.29         96.88        26.31 o                         
   3  22   1         10.46         45.82        24.69 o                         
   4  22   1        450.52        400.75        35.79 o                         
   5  22   1        382.29        351.65        41.89 o                         
   6  22   1        303.63        254.00        39.16 o                         
   7  22   1         52.66         83.35        38.52 o                         
  -8  23   1        221.32        205.72        69.15 o                         
  -7  23   1        192.65        266.39        54.05 o                         
  -6  23   1        598.42        616.85       107.11 o                         
  -5  23   1       1833.89       1778.74        79.55 o                         
  -4  23   1       1094.41       1109.72        52.91 o                         
  -3  23   1       1518.12       1465.02        59.52 o                         
  -2  23   1       2143.81       2196.25        73.24 o                         
  -1  23   1       2064.16       1865.46        67.45 o                         
   0  23   1       1625.18       1774.19        65.25 o                         
   1  23   1       1085.36       1102.09        53.41 o                         
   2  23   1       3605.25       3868.68        98.65 o                         
   3  23   1       1647.53       1782.43        66.63 o                         
   4  23   1       1474.85       1463.80        62.09 o                         
   5  23   1       1281.80       1269.81        58.56 o                         
   6  23   1       1090.43       1126.75        67.70 o                         
   7  23   1        519.53        576.48        98.12 o                         
  -6  24   1        278.60        206.51        45.84 o                         
  -5  24   1        630.94        751.62        73.34 o                         
  -4  24   1        752.23        743.82        45.66 o                         
  -3  24   1        141.43         87.74        27.44 o                         
  -2  24   1        198.57        185.22        30.88 o                         
  -1  24   1        147.90        220.04        30.63 o                         
   0  24   1        197.31        236.84        32.84 o                         
   1  24   1         41.83        158.83        34.21 o                         
   2  24   1         58.90        115.58        31.01 o                         
   3  24   1         97.93         87.26        25.74 o                         
   4  24   1        137.38        140.02        33.77 o                         
   5  24   1          1.47         24.34        35.07 o                         
   6  24   1          1.12        -27.40        33.09 o                         
  -5  25   1        209.42        248.24       115.74 o                         
  -4  25   1        389.26        333.86        36.87 o                         
  -3  25   1        277.43        289.83        35.24 o                         
  -2  25   1        588.83        505.76        41.05 o                         
  -1  25   1        657.82        583.16        42.70 o                         
   0  25   1        336.14        369.77        37.65 o                         
   1  25   1        415.96        438.70        39.37 o                         
   2  25   1        522.48        456.31        39.63 o                         
   3  25   1        521.21        541.69        42.61 o                         
   4  25   1        187.04        197.25        31.37 o                         
   5  25   1        134.48        168.52        50.74 o                         
  -4  26   1        208.02        162.08        47.17 o                         
  -3  26   1        367.55        267.41        36.44 o                         
  -2  26   1        208.61        155.67        30.32 o                         
  -1  26   1         27.73         59.20        30.40 o                         
   0  26   1         78.92         95.51        29.34 o                         
   1  26   1         14.73         16.83        27.26 o                         
   2  26   1        115.05        163.07        32.46 o                         
   3  26   1         80.17         64.41        29.28 o                         
   4  26   1          0.05         32.59        33.57 o                         
   5  26   1        140.22        143.82        62.57 o                         
  -3  27   1        344.87        288.43        68.95 o                         
  -2  27   1        234.79        207.14        42.23 o                         
  -1  27   1        381.26        397.41        41.31 o                         
   0  27   1        595.09        590.76        46.67 o                         
   1  27   1        132.35        163.89        31.71 o                         
   2  27   1          6.25         24.31        29.43 o                         
   3  27   1          1.52        -20.28        32.34 o                         
  -1  28   1          1.92          3.44        42.47 o                         
   0  28   1          3.80         75.25        29.80 o                         
 -15   0   2          6.22         38.37        60.94 o                         
 -14   0   2        553.63        471.73        59.28 o                         
 -13   0   2        939.80        965.83        75.20 o                         
 -12   0   2       1239.55       1244.32       110.53 o                         
 -11   0   2        191.59        152.14        51.58 o                         
 -10   0   2        171.55        217.22        55.90 o                         
  -9   0   2        894.09        935.57        46.34 o                         
  -8   0   2       1646.13       1558.35        51.37 o                         
  -7   0   2       8912.69       9465.76       136.70 o                         
  -6   0   2       6654.50       6549.22       122.23 o                         
  -5   0   2        396.99        385.30        14.32 o                         
  -4   0   2        590.74        556.36        34.76 o                         
  -3   0   2     174865.36     180495.08      2783.23 o                         
  -2   0   2      13289.69      14194.92       208.53 o                         
  -1   0   2       7830.37       7636.49       111.71 o                         
   0   0   2       3885.83       4615.88        77.63 o                         
   1   0   2      10182.71      11307.63       113.38 o                         
   2   0   2        632.29        609.10        16.44 o                         
   3   0   2      17337.92      16843.46       560.23 o                         
   4   0   2       2080.74       2094.28        48.20 o                         
   5   0   2       1078.80       1461.79        31.18 o                         
   6   0   2       4404.26       4390.18       224.57 o                         
   7   0   2       8101.59       8677.32       210.56 o                         
   8   0   2       3813.74       4115.82        95.31 o                         
   9   0   2       5187.80       5038.93       193.62 o                         
  10   0   2       2550.85       2482.59        97.81 o                         
  11   0   2        786.36        794.54        63.44 o                         
  12   0   2        877.61        859.50       103.17 o                         
  13   0   2        179.98         75.92        61.53 o                         
 -15   1   2        440.10        482.30       107.15 o                         
 -14   1   2        472.64        413.29        40.08 o                         
 -13   1   2        894.81        948.73        53.36 o                         
 -12   1   2          4.63         16.62        36.60 o                         
 -11   1   2          4.79         19.78        21.14 o                         
 -10   1   2        311.70        281.11        21.79 o                         
  -9   1   2        711.97        706.22        28.28 o                         
  -8   1   2        586.90        556.09        19.85 o                         
  -7   1   2       2915.43       2762.85        39.37 o                         
  -6   1   2       1868.60       1848.01        30.19 o                         
  -5   1   2       1352.38       1395.76        19.46 o                         
  -4   1   2      36710.79      38127.03       558.67 o                         
  -3   1   2      17592.70      19351.14       167.92 o                         
  -2   1   2        111.32        198.70        24.49 o                         
  -1   1   2       1159.54       1154.52       240.65 o                         
   0   1   2      23663.87      23685.63       291.36 o                         
   1   1   2        635.88        678.56        11.09 o                         
   2   1   2       1789.15       1452.15        16.93 o                         
   3   1   2       2584.69       2942.44        30.14 o                         
   4   1   2        172.32        166.09        10.58 o                         
   5   1   2        152.23        151.58         9.09 o                         
   6   1   2        464.03        530.27        18.65 o                         
   7   1   2        562.58        570.76        22.42 o                         
   8   1   2        599.06        597.66        26.47 o                         
   9   1   2         36.98         49.15        15.42 o                         
  10   1   2         54.15         70.19        19.36 o                         
  11   1   2        125.47        160.10        32.54 o                         
  12   1   2         63.52         54.33        38.16 o                         
  13   1   2         99.08        201.97        50.97 o                         
 -15   2   2          3.98         83.44        45.45 o                         
 -14   2   2         72.31        113.16        33.14 o                         
 -13   2   2        117.60         94.65        41.87 o                         
 -12   2   2        408.13        401.17        54.07 o                         
 -11   2   2         35.33         56.69        22.51 o                         
 -10   2   2        468.04        453.41        25.21 o                         
  -9   2   2         87.28         98.84        12.17 o                         
  -8   2   2        323.76        279.48        14.31 o                         
  -7   2   2          9.66         17.00         7.64 o                         
  -6   2   2         16.53         16.74         6.32 o                         
  -5   2   2         62.78         44.70         5.02 o                         
  -4   2   2         89.56        149.98         8.78 o                         
  -3   2   2        410.91        461.89        16.21 o                         
  -2   2   2         14.12         43.96         8.06 o                         
  -1   2   2       1530.03       1449.02       194.31 o                         
   0   2   2       8924.82       9383.28       212.47 o                         
   1   2   2        402.51        471.77        13.87 o                         
   2   2   2         67.02         75.16         6.52 o                         
   3   2   2         54.79         94.58         7.59 o                         
   4   2   2       4140.11       4293.73        79.57 o                         
   5   2   2        192.02        137.80        10.49 o                         
   6   2   2        561.05        441.64        34.91 o                         
   7   2   2          8.39          2.55         9.50 o                         
   8   2   2       1718.66       1705.29        41.94 o                         
   9   2   2       1478.22       1454.04        40.99 o                         
  10   2   2          1.19        -17.95        17.95 o                         
  11   2   2         45.80         -9.11        29.14 o                         
  12   2   2        461.35        404.96        55.69 o                         
  13   2   2        138.94        186.75        94.65 o                         
 -15   3   2        110.42         84.86        48.58 o                         
 -14   3   2         38.15         27.85        27.93 o                         
 -13   3   2        280.38        290.40        39.03 o                         
 -12   3   2         99.68         29.76        54.30 o                         
 -11   3   2         16.93         28.97        22.85 o                         
 -10   3   2        302.07        366.21        32.83 o                         
  -9   3   2         88.91         73.71        13.31 o                         
  -8   3   2       2035.03       2131.37        45.24 o                         
  -7   3   2        635.13        743.08        21.75 o                         
  -6   3   2        315.49        389.03        13.51 o                         
  -5   3   2        230.43        202.44        16.86 o                         
  -4   3   2       1046.01        823.85        21.75 o                         
  -3   3   2      13840.36      14182.01       212.12 o                         
  -2   3   2      31520.83      34283.51       256.67 o                         
  -1   3   2       1630.61       1439.54        56.19 o                         
   0   3   2       7272.79       7249.69        75.19 o                         
   1   3   2       9278.14       9242.02        72.81 o                         
   2   3   2        669.11        596.30        14.45 o                         
   3   3   2        137.45        181.81        14.04 o                         
   4   3   2          9.75         10.44         9.29 o                         
   5   3   2       3161.66       3487.22        49.84 o                         
   6   3   2       2376.21       2372.41        42.05 o                         
   7   3   2         22.34         18.51        13.77 o                         
   8   3   2        304.94        245.53        21.05 o                         
   9   3   2        332.56        287.15        40.40 o                         
  10   3   2        134.18        160.75        29.12 o                         
  11   3   2        766.90        876.82        55.24 o                         
  12   3   2        327.40        277.87        38.46 o                         
  13   3   2          9.58         32.46        92.91 o                         
 -15   4   2          7.56          6.10        40.10 o                         
 -14   4   2         41.66        -21.92        34.41 o                         
 -13   4   2        302.00        392.27        46.07 o                         
 -12   4   2       1071.33       1044.36        60.63 o                         
 -11   4   2         21.03         21.39        24.46 o                         
 -10   4   2         94.77         98.43        21.64 o                         
  -9   4   2       1366.93       1342.42        60.12 o                         
  -8   4   2       1354.82       1220.93        30.56 o                         
  -7   4   2         63.54         48.30         8.26 o                         
  -6   4   2       4818.82       4888.64       109.78 o                         
  -5   4   2      11558.33      12295.45       403.79 o                         
  -4   4   2        887.62        912.00        26.75 o                         
  -3   4   2        836.65       1009.86        16.31 o                         
  -2   4   2       1845.39       2274.81        21.52 o                         
  -1   4   2      11993.08      12887.28        93.52 o                         
   0   4   2      10185.66       9508.44        63.39 o                         
   1   4   2       1741.79       1773.24        22.54 o                         
   2   4   2      10026.25      10164.94        92.82 o                         
   3   4   2       1470.36       1326.66        26.40 o                         
   4   4   2          9.81          5.16        12.05 o                         
   5   4   2          8.33         48.24        13.19 o                         
   6   4   2       2406.39       2188.99        51.19 o                         
   7   4   2       1371.31       1384.72        42.82 o                         
   8   4   2        360.14        326.35        26.16 o                         
   9   4   2       1626.98       1710.85        71.58 o                         
  10   4   2       2371.06       2444.09        86.48 o                         
  11   4   2         34.17        -14.61        27.88 o                         
  12   4   2        183.62        209.84        40.54 o                         
  13   4   2          6.09        -60.20        60.20 o                         
 -15   5   2        681.82        698.70        76.73 o                         
 -14   5   2         72.59         51.32        33.03 o                         
 -13   5   2        282.38        303.91        50.73 o                         
 -12   5   2        187.59        179.96        26.07 o                         
 -11   5   2        723.03        775.66        46.44 o                         
 -10   5   2         26.49         -0.91        20.57 o                         
  -9   5   2       2715.41       2729.98        75.61 o                         
  -8   5   2       6866.78       6962.02       111.32 o                         
  -7   5   2       7232.00       7290.95        91.21 o                         
  -6   5   2       2103.02       2022.31        37.42 o                         
  -5   5   2       3930.18       3479.19       205.16 o                         
  -4   5   2         31.92         39.34         6.99 o                         
  -3   5   2       3355.77       3364.60        58.83 o                         
  -2   5   2         50.04         51.17         4.94 o                         
  -1   5   2       3161.90       3527.77        28.55 o                         
   0   5   2        660.60        612.88        10.82 o                         
   1   5   2         10.60         24.06         5.04 o                         
   2   5   2         61.93         83.23         8.31 o                         
   3   5   2       3365.15       3700.26       126.11 o                         
   4   5   2          0.34          2.95        11.63 o                         
   5   5   2        829.09        766.78        27.21 o                         
   6   5   2        220.29        198.53        17.17 o                         
   7   5   2          4.07         -3.50        15.87 o                         
   8   5   2          3.29        -11.60        17.68 o                         
   9   5   2        535.68        555.76        70.32 o                         
  10   5   2        620.61        655.58        47.09 o                         
  11   5   2        934.45        997.91        58.61 o                         
  12   5   2         84.50        139.53        59.36 o                         
  13   5   2         75.99        194.05        67.59 o                         
 -15   6   2          2.80        -34.91        56.62 o                         
 -14   6   2          0.46        -32.56        32.56 o                         
 -13   6   2          0.43        -22.46        30.77 o                         
 -12   6   2          2.07         19.47        21.51 o                         
 -11   6   2        157.43        159.82        25.13 o                         
 -10   6   2       4444.05       4464.72       107.21 o                         
  -9   6   2       5633.35       5790.74       104.47 o                         
  -8   6   2       3016.44       2972.22        60.42 o                         
  -7   6   2       2036.36       1938.55        34.91 o                         
  -6   6   2       2840.84       2608.09        40.22 o                         
  -5   6   2       9410.00       9967.31       131.96 o                         
  -4   6   2         37.02         11.82         7.67 o                         
  -3   6   2       1064.64       1107.55        21.09 o                         
  -2   6   2        798.62        695.55        12.30 o                         
  -1   6   2       5099.05       4864.05        39.26 o                         
   0   6   2      17173.56      17122.40       121.56 o                         
   1   6   2       6063.18       6177.98        65.18 o                         
   2   6   2       7400.01       6822.36        73.74 o                         
   3   6   2       7379.53       7696.97        91.31 o                         
   4   6   2       4568.21       4881.44       131.25 o                         
   5   6   2       1737.27       1551.05        38.70 o                         
   6   6   2       2637.22       2580.65        86.58 o                         
   7   6   2       1968.13       1970.83        51.40 o                         
   8   6   2       5835.03       5734.12       102.22 o                         
   9   6   2       3242.54       3298.22        95.79 o                         
  10   6   2       1560.16       1522.35        68.04 o                         
  11   6   2        257.53        326.46        38.47 o                         
  12   6   2        158.25        179.82        42.57 o                         
  13   6   2        400.06        316.42        82.01 o                         
 -14   7   2        220.19        301.68        46.89 o                         
 -13   7   2        415.20        341.41        54.49 o                         
 -12   7   2        200.07        245.95        31.61 o                         
 -11   7   2          7.62         29.58        21.25 o                         
 -10   7   2        603.38        505.30        28.63 o                         
  -9   7   2       1828.91       1763.49        82.32 o                         
  -8   7   2        723.64        646.27        22.71 o                         
  -7   7   2       1388.35       1486.96        30.76 o                         
  -6   7   2        723.44        644.87        19.55 o                         
  -5   7   2       5816.01       6618.22       120.48 o                         
  -4   7   2       7022.27       7071.53        77.43 o                         
  -3   7   2        325.38        239.33        11.79 o                         
  -2   7   2        851.84        917.38        16.29 o                         
  -1   7   2        377.50        349.38        11.17 o                         
   0   7   2        699.82        710.55        16.72 o                         
   1   7   2       2686.77       3001.93        40.83 o                         
   2   7   2       7992.17       7891.51        90.90 o                         
   3   7   2        282.55        262.44        14.37 o                         
   4   7   2        663.33        698.90        22.32 o                         
   5   7   2        250.16        310.12        18.11 o                         
   6   7   2        575.25        572.09        26.18 o                         
   7   7   2        747.71        769.94        31.79 o                         
   8   7   2       2137.99       2157.28        73.19 o                         
   9   7   2        112.64        189.42        42.71 o                         
  10   7   2         19.80         65.52        28.81 o                         
  11   7   2          1.17         -3.74        34.78 o                         
  12   7   2          0.63         14.42        29.91 o                         
  13   7   2          0.86        116.90        64.47 o                         
 -14   8   2        531.31        433.23        51.17 o                         
 -13   8   2        388.18        417.78        78.15 o                         
 -12   8   2          0.38         42.90        30.05 o                         
 -11   8   2         69.89         51.51        23.88 o                         
 -10   8   2         26.86         26.71        18.96 o                         
  -9   8   2        500.52        483.39        27.36 o                         
  -8   8   2       1245.07       1240.01        30.12 o                         
  -7   8   2        128.23        113.33        12.15 o                         
  -6   8   2         13.12         16.31        12.45 o                         
  -5   8   2         60.47         49.11        11.27 o                         
  -4   8   2       2028.54       2161.93        36.38 o                         
  -3   8   2          4.54         31.20        15.91 o                         
  -2   8   2         35.35         22.69         8.21 o                         
  -1   8   2        374.25        322.23        12.63 o                         
   0   8   2          2.30         12.20         9.37 o                         
   1   8   2        315.75        310.89        18.62 o                         
   2   8   2         42.65         20.90        10.35 o                         
   3   8   2        107.84        161.79        16.08 o                         
   4   8   2        844.54        938.83        26.57 o                         
   5   8   2        861.33        847.70        28.82 o                         
   6   8   2         25.08         17.29        12.77 o                         
   7   8   2         59.40         46.38        15.38 o                         
   8   8   2        217.50        197.33        28.40 o                         
   9   8   2        310.81        311.15        33.42 o                         
  10   8   2          6.60         13.04        25.19 o                         
  11   8   2         46.23         51.80        28.71 o                         
  12   8   2         39.71        116.33        41.09 o                         
 -14   9   2        159.00        165.15        39.71 o                         
 -13   9   2        110.34        -16.29        90.34 o                         
 -12   9   2          2.91         -7.07        28.25 o                         
 -11   9   2       1652.39       1641.58        63.47 o                         
 -10   9   2       1669.92       1633.12        60.07 o                         
  -9   9   2        612.12        611.86        27.70 o                         
  -8   9   2       1404.89       1403.75        41.59 o                         
  -7   9   2       1622.94       1500.08        33.69 o                         
  -6   9   2        297.58        309.20        21.84 o                         
  -5   9   2        106.80        117.95        11.57 o                         
  -4   9   2       3420.20       3398.88        72.28 o                         
  -3   9   2       2694.03       2768.71        36.67 o                         
  -2   9   2        587.98        556.53        17.00 o                         
  -1   9   2       1281.42       1361.95        28.61 o                         
   0   9   2         42.70        105.06        17.24 o                         
   1   9   2        151.41         97.47        14.01 o                         
   2   9   2         14.82         26.75         8.54 o                         
   3   9   2        202.26        238.23        14.75 o                         
   4   9   2        209.74        230.43        13.88 o                         
   5   9   2         10.70          4.40        10.92 o                         
   6   9   2        661.38        585.86        33.06 o                         
   7   9   2        116.62         87.34        21.23 o                         
   8   9   2       1411.00       1368.89        57.88 o                         
   9   9   2         31.41         89.60        26.97 o                         
  10   9   2          4.17         15.11        28.29 o                         
  11   9   2         68.75          4.11        27.58 o                         
  12   9   2          1.02        -52.99        65.81 o                         
 -14  10   2        123.14         68.85        71.03 o                         
 -13  10   2        266.89        254.55        52.45 o                         
 -12  10   2          3.78          8.23        23.00 o                         
 -11  10   2         94.09        106.31        28.45 o                         
 -10  10   2        473.40        511.73        32.79 o                         
  -9  10   2        500.53        491.41        26.43 o                         
  -8  10   2         99.07         81.06        16.43 o                         
  -7  10   2        774.03        721.37        21.10 o                         
  -6  10   2          7.55          4.69        10.08 o                         
  -5  10   2        132.90         96.73        11.44 o                         
  -4  10   2       1581.61       1662.04        36.43 o                         
  -3  10   2       9077.92       9210.76        91.09 o                         
  -2  10   2       6820.26       7028.38        81.04 o                         
  -1  10   2       7084.84       7003.30        71.08 o                         
   0  10   2       3991.25       3823.89        60.76 o                         
   1  10   2       8626.70       9029.79       116.15 o                         
   2  10   2        596.98        427.81        14.56 o                         
   3  10   2       1893.19       1781.33        33.79 o                         
   4  10   2       3854.43       3953.08        88.66 o                         
   5  10   2       4220.22       4128.44        67.26 o                         
   6  10   2       1084.97       1157.46        34.56 o                         
   7  10   2       2425.71       2285.75       116.76 o                         
   8  10   2       2791.32       2753.19        83.65 o                         
   9  10   2         49.07         35.37        25.95 o                         
  10  10   2        748.32        720.68        48.91 o                         
  11  10   2        394.33        405.76        99.02 o                         
  12  10   2        329.28        336.69        57.74 o                         
 -14  11   2        362.88        407.69        94.58 o                         
 -13  11   2        663.31        742.09        57.84 o                         
 -12  11   2        667.77        642.66        54.00 o                         
 -11  11   2       2226.35       2177.31        64.67 o                         
 -10  11   2       3008.66       3091.31        74.29 o                         
  -9  11   2       1064.45       1028.62        36.12 o                         
  -8  11   2         14.90         25.56        13.19 o                         
  -7  11   2         31.83         26.51        13.12 o                         
  -6  11   2       1357.58       1372.66        41.54 o                         
  -5  11   2        513.50        441.45        17.66 o                         
  -4  11   2       2983.28       2806.07        45.76 o                         
  -3  11   2       3101.59       2903.34        41.88 o                         
  -2  11   2       1235.32       1339.47        25.64 o                         
  -1  11   2          9.50         12.45        10.58 o                         
   0  11   2         19.85         15.06        12.97 o                         
   1  11   2       3336.24       3256.69        64.01 o                         
   2  11   2          2.98         -2.18        14.55 o                         
   3  11   2        796.24        898.69        23.36 o                         
   4  11   2        605.74        615.57        25.64 o                         
   5  11   2          6.64         12.75        12.01 o                         
   6  11   2          1.43         14.21        12.99 o                         
   7  11   2       2715.01       2717.13       150.33 o                         
   8  11   2        153.39        203.12        56.67 o                         
   9  11   2         23.44        -16.72        23.37 o                         
  10  11   2         22.92        -37.04        37.04 o                         
  11  11   2         26.42         32.08        75.65 o                         
  12  11   2        159.31        216.32        69.41 o                         
 -13  12   2         68.48         31.04        36.80 o                         
 -12  12   2        257.71        218.26        37.96 o                         
 -11  12   2        197.03        209.97        27.72 o                         
 -10  12   2       1221.82       1093.26        45.58 o                         
  -9  12   2        488.58        457.18        23.49 o                         
  -8  12   2        575.28        552.24        24.87 o                         
  -7  12   2        855.61        810.02        25.17 o                         
  -6  12   2        488.76        513.68        21.32 o                         
  -5  12   2        748.08        775.10        24.88 o                         
  -4  12   2       2981.69       2957.45        48.96 o                         
  -3  12   2       1057.30        965.95        23.59 o                         
  -2  12   2       2064.98       2037.01        36.98 o                         
  -1  12   2       2568.92       2800.24        73.29 o                         
   0  12   2       3155.43       3214.20        57.39 o                         
   1  12   2       2846.73       2718.01        58.90 o                         
   2  12   2        137.66        194.51        19.98 o                         
   3  12   2         71.18         74.79         8.97 o                         
   4  12   2       6651.62       6900.09       113.47 o                         
   5  12   2       4726.78       4798.53       104.70 o                         
   6  12   2         92.20         90.50        16.79 o                         
   7  12   2          9.60        -12.30        22.55 o                         
   8  12   2        980.70        952.97        66.77 o                         
   9  12   2         57.18         46.52        34.18 o                         
  10  12   2        245.60        242.82        42.34 o                         
  11  12   2        514.81        442.40        59.45 o                         
  12  12   2        378.45        308.30        68.57 o                         
 -13  13   2         41.96         95.78        69.24 o                         
 -12  13   2         42.54         20.22        56.54 o                         
 -11  13   2        296.84        280.96        32.29 o                         
 -10  13   2          5.56         10.21        24.43 o                         
  -9  13   2        595.22        591.65        30.64 o                         
  -8  13   2         79.90         82.02        16.19 o                         
  -7  13   2          0.22        -12.32        12.79 o                         
  -6  13   2        299.40        285.76        17.53 o                         
  -5  13   2         65.15        103.71        13.33 o                         
  -4  13   2        618.60        543.69        21.46 o                         
  -3  13   2        140.74        126.68        11.75 o                         
  -2  13   2        212.09        234.56        13.69 o                         
  -1  13   2          2.50         -8.86         9.74 o                         
   0  13   2        604.06        639.43        26.00 o                         
   1  13   2         24.00         17.36        14.49 o                         
   2  13   2          4.81         16.11        15.09 o                         
   3  13   2         55.55         43.74        17.04 o                         
   4  13   2          0.20          8.71        14.82 o                         
   5  13   2         47.03         34.16        13.80 o                         
   6  13   2       4653.62       4618.80        79.97 o                         
   7  13   2        413.42        369.23        37.88 o                         
   8  13   2        219.70        185.52        40.46 o                         
   9  13   2        502.07        522.39        58.21 o                         
  10  13   2        340.75        360.42        87.75 o                         
  11  13   2        184.08        151.60        45.53 o                         
 -13  14   2        102.41        106.84        44.07 o                         
 -12  14   2         91.62        140.07        49.06 o                         
 -11  14   2         74.39         57.28        40.09 o                         
 -10  14   2          1.24          5.87        30.20 o                         
  -9  14   2         10.86         12.47        21.16 o                         
  -8  14   2         81.83        109.75        18.65 o                         
  -7  14   2        211.03        197.04        17.36 o                         
  -6  14   2        790.04        759.71        26.88 o                         
  -5  14   2        694.90        642.42        34.00 o                         
  -4  14   2         18.44         28.57        11.77 o                         
  -3  14   2       3778.57       3764.59        59.62 o                         
  -2  14   2       1474.84       1442.41        29.73 o                         
  -1  14   2        668.38        626.04        35.60 o                         
   0  14   2       2879.81       2952.58        63.05 o                         
   1  14   2       2417.03       2532.82        59.49 o                         
   2  14   2       1095.24       1057.33        39.34 o                         
   3  14   2       3913.74       3941.07        82.64 o                         
   4  14   2       1502.77       1460.17        57.72 o                         
   5  14   2        108.31         99.64        21.68 o                         
   6  14   2       1285.50       1358.71        52.62 o                         
   7  14   2        137.37        134.59        26.93 o                         
   8  14   2        176.61        127.75        36.21 o                         
   9  14   2        151.89        208.40        45.55 o                         
  10  14   2        320.70        357.22        55.29 o                         
  11  14   2          2.04         -0.54        39.18 o                         
 -13  15   2        841.33        820.72       111.03 o                         
 -12  15   2        931.46        955.58        71.87 o                         
 -11  15   2       1577.88       1650.28        78.17 o                         
 -10  15   2       3023.10       3009.89       113.38 o                         
  -9  15   2       2107.25       2223.84        70.45 o                         
  -8  15   2        421.67        440.26        27.58 o                         
  -7  15   2        412.14        408.77        22.03 o                         
  -6  15   2        895.55        817.85        28.98 o                         
  -5  15   2        192.63        182.50        16.91 o                         
  -4  15   2        401.38        392.57        20.76 o                         
  -3  15   2       1107.28       1065.92        35.54 o                         
  -2  15   2       1939.08       1831.93        34.60 o                         
  -1  15   2       2280.45       2123.17        48.05 o                         
   0  15   2        455.57        498.46        39.77 o                         
   1  15   2        428.57        403.65        25.91 o                         
   2  15   2        541.48        556.05        31.10 o                         
   3  15   2        417.89        437.07        32.34 o                         
   4  15   2        602.34        540.03        32.97 o                         
   5  15   2        376.54        363.02        30.14 o                         
   6  15   2        332.84        319.41        30.52 o                         
   7  15   2         69.50         77.26        23.96 o                         
   8  15   2        119.54        139.83        31.07 o                         
   9  15   2        275.59        205.28        32.99 o                         
  10  15   2        338.14        397.73        56.40 o                         
  11  15   2        627.48        634.03        90.69 o                         
 -12  16   2         30.17         10.91        45.28 o                         
 -11  16   2        124.43         44.15        32.03 o                         
 -10  16   2        346.47        392.84        36.56 o                         
  -9  16   2        774.32        827.45        49.06 o                         
  -8  16   2        534.20        450.34        32.96 o                         
  -7  16   2        737.00        759.65        34.28 o                         
  -6  16   2        481.75        498.31        29.79 o                         
  -5  16   2       1812.82       1761.99        51.95 o                         
  -4  16   2       1849.96       1805.43        42.20 o                         
  -3  16   2       1403.21       1423.57        36.21 o                         
  -2  16   2        635.30        601.62        20.57 o                         
  -1  16   2       2760.92       2658.90        61.15 o                         
   0  16   2       1281.85       1253.17        42.23 o                         
   1  16   2       3984.49       3872.15        80.27 o                         
   2  16   2       6683.15       6531.38       113.34 o                         
   3  16   2      11655.25      11535.35       234.95 o                         
   4  16   2       5227.05       5522.98       108.34 o                         
   5  16   2       3297.49       3343.79        84.04 o                         
   6  16   2        908.37        871.93        45.67 o                         
   7  16   2        609.78        569.25        39.02 o                         
   8  16   2        727.67        679.04        43.80 o                         
   9  16   2        699.57        781.21        55.11 o                         
  10  16   2        240.06        236.33        57.45 o                         
 -12  17   2        241.54        218.15        48.71 o                         
 -11  17   2         23.60         -9.92        31.98 o                         
 -10  17   2        169.57        218.35        57.12 o                         
  -9  17   2        909.35        887.39        48.42 o                         
  -8  17   2       2390.56       2335.18        84.90 o                         
  -7  17   2        292.50        267.51        24.44 o                         
  -6  17   2        901.75        921.62        32.70 o                         
  -5  17   2        779.37        803.60        30.23 o                         
  -4  17   2        558.47        539.77        25.51 o                         
  -3  17   2        165.09        166.42        16.70 o                         
  -2  17   2          0.89         14.39        10.88 o                         
  -1  17   2        247.61        212.84        19.71 o                         
   0  17   2         71.48         67.80        23.18 o                         
   1  17   2        104.69        147.51        21.28 o                         
   2  17   2         55.80         72.65        19.72 o                         
   3  17   2        307.37        310.70        28.96 o                         
   4  17   2         32.71         35.70        20.97 o                         
   5  17   2         24.36         29.11        21.72 o                         
   6  17   2         31.73         37.50        27.23 o                         
   7  17   2          0.59          2.91        24.53 o                         
   8  17   2         11.83        -24.88        24.88 o                         
   9  17   2         66.56         55.16        33.46 o                         
  10  17   2          2.32         20.55        33.03 o                         
 -11  18   2        142.35         87.22        35.09 o                         
 -10  18   2         65.80         57.14        29.38 o                         
  -9  18   2          0.05         -7.07        23.69 o                         
  -8  18   2          0.13         23.73        28.48 o                         
  -7  18   2        163.85        170.00        21.49 o                         
  -6  18   2        130.94        105.35        16.20 o                         
  -5  18   2        244.88        244.77        19.84 o                         
  -4  18   2        110.66        101.76        16.89 o                         
  -3  18   2        339.43        393.99        29.99 o                         
  -2  18   2        121.26         97.03        21.34 o                         
  -1  18   2          5.51         10.54        15.36 o                         
   0  18   2        128.67        149.97        19.70 o                         
   1  18   2         10.81         13.51        19.91 o                         
   2  18   2       1005.48        981.86        42.92 o                         
   3  18   2        184.94        181.29        24.90 o                         
   4  18   2          8.87          8.53        19.78 o                         
   5  18   2         21.40          9.09        20.71 o                         
   6  18   2         17.84         60.22        22.66 o                         
   7  18   2        225.92        260.97        31.62 o                         
   8  18   2         38.28         41.16        24.32 o                         
   9  18   2         42.07         85.49        30.66 o                         
  10  18   2         41.06          7.46        56.45 o                         
 -11  19   2        295.01        371.67        87.23 o                         
 -10  19   2        709.40        782.91        58.20 o                         
  -9  19   2        152.94        132.67        27.73 o                         
  -8  19   2        417.64        402.54        46.61 o                         
  -7  19   2        151.55        143.98        25.76 o                         
  -6  19   2          0.64          4.56        15.30 o                         
  -5  19   2        177.84        207.43        30.12 o                         
  -4  19   2         55.00         29.73        20.92 o                         
  -3  19   2        143.43        112.66        25.79 o                         
  -2  19   2       1891.83       1827.44        59.57 o                         
  -1  19   2         36.53         39.66        21.74 o                         
   0  19   2        189.02        177.17        20.77 o                         
   1  19   2          9.98          2.58        19.13 o                         
   2  19   2        224.42        198.51        24.99 o                         
   3  19   2         99.00        101.52        24.52 o                         
   4  19   2        520.58        530.86        37.07 o                         
   5  19   2        526.49        454.11        36.01 o                         
   6  19   2        230.15        211.37        38.31 o                         
   7  19   2        118.95        101.53        27.38 o                         
   8  19   2          6.01         15.50        26.68 o                         
   9  19   2          0.44          8.15        30.20 o                         
 -10  20   2        220.26        304.26        41.99 o                         
  -9  20   2        405.54        461.36        47.04 o                         
  -8  20   2        480.89        538.61        72.90 o                         
  -7  20   2        860.05        916.80        72.91 o                         
  -6  20   2        228.12        188.71        31.51 o                         
  -5  20   2        103.19        100.46        25.17 o                         
  -4  20   2        887.75        863.93        44.15 o                         
  -3  20   2       5630.10       5623.96       112.41 o                         
  -2  20   2        668.97        588.31        37.25 o                         
  -1  20   2        426.50        536.63        37.71 o                         
   0  20   2         46.49         17.74        22.38 o                         
   1  20   2        729.43        661.66        39.75 o                         
   2  20   2        920.20        987.73        45.26 o                         
   3  20   2       1556.87       1610.47        98.59 o                         
   4  20   2       2192.10       2268.87        71.11 o                         
   5  20   2        699.01        665.00        42.82 o                         
   6  20   2        923.03        862.71        49.32 o                         
   7  20   2        565.52        560.96        42.23 o                         
   8  20   2        156.04        241.88        41.14 o                         
   9  20   2        125.33        135.22        63.46 o                         
 -10  21   2        831.40        931.40       115.81 o                         
  -9  21   2        536.51        574.08        68.56 o                         
  -8  21   2        182.43         92.04        67.22 o                         
  -7  21   2        246.30        360.30        54.61 o                         
  -6  21   2        217.21        279.04        48.49 o                         
  -5  21   2        519.07        516.55        36.20 o                         
  -4  21   2        596.32        564.41        38.58 o                         
  -3  21   2        938.90        824.21        43.69 o                         
  -2  21   2          2.61        -22.38        22.38 o                         
  -1  21   2         12.61         17.28        22.64 o                         
   0  21   2        559.98        533.51        39.35 o                         
   1  21   2         61.76         36.71        22.20 o                         
   2  21   2         80.43         68.55        24.02 o                         
   3  21   2         59.10         47.19        27.91 o                         
   4  21   2         26.25         41.92        23.81 o                         
   5  21   2          0.73         -4.83        36.49 o                         
   6  21   2         81.90         34.39        25.71 o                         
   7  21   2          0.46         10.68        26.07 o                         
   8  21   2          0.93        126.77       123.15 o                         
  -9  22   2         31.69        -59.87        59.87 o                         
  -8  22   2         71.20        121.35        45.20 o                         
  -7  22   2         49.49         54.54        41.39 o                         
  -6  22   2        253.00        299.10        51.15 o                         
  -5  22   2        178.43        251.33        29.29 o                         
  -4  22   2        774.93        632.02        40.71 o                         
  -3  22   2       1508.16       1538.82        60.03 o                         
  -2  22   2       1576.34       1731.72        63.32 o                         
  -1  22   2        562.24        510.24        37.55 o                         
   0  22   2        505.45        531.71        38.37 o                         
   1  22   2         18.33         35.23        24.66 o                         
   2  22   2         90.06         88.20        27.91 o                         
   3  22   2        705.69        765.33        45.46 o                         
   4  22   2       1173.47       1254.91        67.40 o                         
   5  22   2        664.64        812.35       105.17 o                         
   6  22   2       1106.85       1141.81        67.89 o                         
   7  22   2        170.37        121.43        33.50 o                         
  -8  23   2          1.41        -48.61        48.61 o                         
  -7  23   2         79.53          2.50        59.19 o                         
  -6  23   2        117.76        170.80        44.96 o                         
  -5  23   2          6.43         77.19        42.60 o                         
  -4  23   2          2.77        -22.12        22.12 o                         
  -3  23   2         44.58         60.23        25.89 o                         
  -2  23   2          2.78         35.75        24.37 o                         
  -1  23   2         29.47         54.93        23.44 o                         
   0  23   2         26.23         58.12        25.63 o                         
   1  23   2         77.10         17.81        24.86 o                         
   2  23   2         67.78         85.35        40.76 o                         
   3  23   2          0.30         31.89        24.64 o                         
   4  23   2        127.94         84.97        43.30 o                         
   5  23   2        102.75         17.61        33.14 o                         
   6  23   2         22.54         15.20        41.30 o                         
   7  23   2          0.52        -61.24        61.24 o                         
  -7  24   2        119.77        136.46        45.29 o                         
  -6  24   2         92.78         78.96        64.63 o                         
  -5  24   2         30.38         32.18        40.72 o                         
  -4  24   2         77.70         74.60        25.25 o                         
  -3  24   2        329.31        354.71        38.70 o                         
  -2  24   2        221.37        180.16        29.20 o                         
  -1  24   2        249.31        266.40        33.57 o                         
   0  24   2        154.25        220.89        32.14 o                         
   1  24   2        770.00        721.97        57.46 o                         
   2  24   2        626.51        561.60        42.27 o                         
   3  24   2        110.49         95.33        26.08 o                         
   4  24   2        345.54        428.91        42.89 o                         
   5  24   2          2.48         14.45        31.90 o                         
   6  24   2          6.05        112.51        52.63 o                         
  -6  25   2        468.78        366.30        55.09 o                         
  -5  25   2        477.98        468.66        60.86 o                         
  -4  25   2         18.23         -8.56       169.17 o                         
  -3  25   2          1.10         28.81        26.39 o                         
  -2  25   2         22.63         15.70        26.33 o                         
  -1  25   2        505.48        533.90        41.56 o                         
   0  25   2        505.70        484.80        41.14 o                         
   1  25   2        114.47        103.33        29.98 o                         
   2  25   2        250.92        314.71        37.10 o                         
   3  25   2         42.22         -0.45        30.06 o                         
   4  25   2         14.62         19.23        26.29 o                         
   5  25   2          6.26        -42.20        56.57 o                         
  -4  26   2        654.06        715.26        75.92 o                         
  -3  26   2        648.78        603.82        52.02 o                         
  -2  26   2        686.54        676.09        47.76 o                         
  -1  26   2        667.50        683.03        49.26 o                         
   0  26   2        147.77        122.46        28.92 o                         
   1  26   2        420.84        468.84        43.89 o                         
   2  26   2        700.43        732.57        49.07 o                         
   3  26   2        184.37        183.44        33.19 o                         
   4  26   2        119.68         53.24        58.18 o                         
  -3  27   2         81.26        169.32        64.45 o                         
  -2  27   2         98.35        164.94        33.00 o                         
  -1  27   2         15.04         -0.83        30.42 o                         
   0  27   2         13.76         49.95        30.46 o                         
   1  27   2          8.96         32.06        41.15 o                         
   2  27   2         46.40         11.59        57.23 o                         
 -15   1   3         12.07          0.05        31.68 o                         
 -14   1   3        117.94        125.49        47.40 o                         
 -13   1   3         10.67         13.86        38.09 o                         
 -12   1   3        430.26        469.41        55.20 o                         
 -11   1   3        123.41         94.86        36.78 o                         
 -10   1   3        183.47        151.48        25.82 o                         
  -9   1   3         45.97         53.41        11.99 o                         
  -8   1   3        536.27        573.56        21.49 o                         
  -7   1   3          5.65          7.67         7.33 o                         
  -6   1   3       5774.54       5868.84        88.26 o                         
  -5   1   3       9048.21       9680.05       115.56 o                         
  -4   1   3      19438.55      18488.45       159.35 o                         
  -3   1   3        542.36        541.00        16.76 o                         
  -2   1   3       4498.17       4948.81        50.08 o                         
  -1   1   3      16214.03      16139.40       124.50 o                         
   0   1   3       4550.15       4391.03        87.04 o                         
   1   1   3        332.27        424.57        12.36 o                         
   2   1   3        344.62        392.87        12.82 o                         
   3   1   3       6176.19       5990.15        53.53 o                         
   4   1   3       2589.55       2511.56        36.76 o                         
   5   1   3        391.23        355.01        16.93 o                         
   6   1   3       1099.05        922.80        34.32 o                         
   7   1   3        586.90        556.50        32.32 o                         
   8   1   3       1209.78       1249.73        48.35 o                         
   9   1   3       1835.40       1937.30        62.52 o                         
  10   1   3        597.92        643.00        40.37 o                         
  11   1   3         49.13         18.38        21.99 o                         
  12   1   3         26.62         36.01        41.23 o                         
 -15   2   3       1040.15       1102.95        63.78 o                         
 -14   2   3       1017.73       1010.11        99.68 o                         
 -13   2   3        574.95        562.62        61.36 o                         
 -12   2   3       1331.06       1280.64        79.98 o                         
 -11   2   3       1614.33       1519.90        58.32 o                         
 -10   2   3        185.47        180.61        16.37 o                         
  -9   2   3       2954.05       2897.78        55.43 o                         
  -8   2   3       2775.91       2830.41        53.94 o                         
  -7   2   3       6834.94       6456.47        71.66 o                         
  -6   2   3      11706.59      11835.36       198.87 o                         
  -5   2   3       6215.99       6562.18        87.57 o                         
  -4   2   3        447.23        401.29        17.93 o                         
  -3   2   3       1371.53       1535.88        29.92 o                         
  -2   2   3        835.94        933.23        16.14 o                         
  -1   2   3       3795.96       4342.01        39.95 o                         
   0   2   3      22061.02      21324.55       197.57 o                         
   1   2   3       1644.23       1520.51        31.03 o                         
   2   2   3          7.00         -3.06         7.63 o                         
   3   2   3        290.25        278.48        13.26 o                         
   4   2   3        918.99        995.11        23.96 o                         
   5   2   3        148.66        145.06        12.52 o                         
   6   2   3        130.56        149.86        13.89 o                         
   7   2   3         44.24         16.07        14.68 o                         
   8   2   3        469.52        473.22        26.80 o                         
   9   2   3        557.31        520.02        39.62 o                         
  10   2   3          0.50         31.43        26.60 o                         
  11   2   3          9.49        -11.47        32.71 o                         
  12   2   3         16.68         69.68        44.12 o                         
 -15   3   3         12.33         62.15        31.09 o                         
 -14   3   3        168.60        174.38        40.84 o                         
 -13   3   3        325.98        312.91        51.25 o                         
 -12   3   3         50.53         44.28        34.45 o                         
 -11   3   3         12.90         18.43        26.66 o                         
 -10   3   3       1397.52       1399.83        53.32 o                         
  -9   3   3        183.83        144.39        20.46 o                         
  -8   3   3       1085.47        989.74        39.21 o                         
  -7   3   3       1440.86       1316.16        31.70 o                         
  -6   3   3        771.73        782.00        22.83 o                         
  -5   3   3       4409.52       4552.78        64.79 o                         
  -4   3   3      11381.58      11832.61       170.47 o                         
  -3   3   3       1873.78       1929.54        25.51 o                         
  -2   3   3       1316.93       1546.08        17.99 o                         
  -1   3   3      26578.49      27575.86       196.86 o                         
   0   3   3         10.84         10.17         4.83 o                         
   1   3   3      15956.12      15524.36       143.72 o                         
   2   3   3       8508.79       9147.32       144.13 o                         
   3   3   3       4972.39       5169.35        74.32 o                         
   4   3   3        641.74        525.14        20.60 o                         
   5   3   3       2565.71       2298.42        40.96 o                         
   6   3   3       1876.41       1941.60        51.18 o                         
   7   3   3       3678.01       3625.66        74.24 o                         
   8   3   3       4589.32       4657.78       113.60 o                         
   9   3   3       1672.52       1635.90        75.92 o                         
  10   3   3         36.69         84.17        29.36 o                         
  11   3   3        343.26        489.74        46.21 o                         
  12   3   3        177.80        154.99        59.13 o                         
 -15   4   3        202.07        107.10        69.51 o                         
 -14   4   3        500.27        534.48        95.22 o                         
 -13   4   3         15.57         20.72        38.41 o                         
 -12   4   3         81.13        106.88        45.93 o                         
 -11   4   3          3.08          2.51        22.01 o                         
 -10   4   3          3.76          3.26        20.46 o                         
  -9   4   3       2490.61       2391.54        58.99 o                         
  -8   4   3       3135.87       3037.49        88.22 o                         
  -7   4   3       1576.68       1494.22        41.39 o                         
  -6   4   3        820.23        982.82        33.08 o                         
  -5   4   3      16071.88      16702.43       231.98 o                         
  -4   4   3       1542.84       1556.33        41.77 o                         
  -3   4   3        254.48        283.76         9.62 o                         
  -2   4   3       5763.02       6760.57        51.58 o                         
  -1   4   3      15663.50      16057.47       120.40 o                         
   0   4   3       2620.79       2752.70        27.65 o                         
   1   4   3        124.12         87.44        10.08 o                         
   2   4   3       1649.24       1711.49        51.18 o                         
   3   4   3       1549.91       1907.26        52.37 o                         
   4   4   3         13.93         16.67         8.04 o                         
   5   4   3        421.48        486.98        21.51 o                         
   6   4   3          0.10         24.43        12.72 o                         
   7   4   3         55.16         75.97        21.89 o                         
   8   4   3         78.91         89.67        24.46 o                         
   9   4   3        125.52         94.05        26.93 o                         
  10   4   3         80.57         67.13        26.61 o                         
  11   4   3         57.89         80.88        40.48 o                         
  12   4   3        121.78        181.97        40.60 o                         
 -15   5   3         76.46        -26.30        66.83 o                         
 -14   5   3          0.01         30.57        34.84 o                         
 -13   5   3          1.97         16.08        36.65 o                         
 -12   5   3        197.20        258.55        45.86 o                         
 -11   5   3         26.44          5.87        22.88 o                         
 -10   5   3       2610.52       2570.47        76.60 o                         
  -9   5   3       1268.32       1296.16        46.64 o                         
  -8   5   3        562.48        598.28        29.62 o                         
  -7   5   3        701.80        848.71        26.37 o                         
  -6   5   3       2037.22       2206.88        50.74 o                         
  -5   5   3       3618.33       4170.66        81.07 o                         
  -4   5   3       1464.67       1592.13        32.46 o                         
  -3   5   3        986.07       1209.38        17.54 o                         
  -2   5   3       8655.25       8939.92        64.94 o                         
  -1   5   3       2393.37       2524.89        25.87 o                         
   0   5   3       1729.84       1730.17        24.10 o                         
   1   5   3        878.24       1105.61        30.51 o                         
   2   5   3       7579.04       7800.88        93.82 o                         
   3   5   3        124.28        222.13        22.56 o                         
   4   5   3       1229.31       1088.00       185.05 o                         
   5   5   3          0.66          8.50        10.17 o                         
   6   5   3        147.55        196.08        17.35 o                         
   7   5   3          3.89         17.46        14.47 o                         
   8   5   3        141.87        127.64        26.88 o                         
   9   5   3         60.37         78.88        27.95 o                         
  10   5   3        103.09        115.45        48.65 o                         
  11   5   3        106.34         91.70        32.09 o                         
  12   5   3          4.81        -33.16        33.16 o                         
 -15   6   3        204.00        243.24        89.23 o                         
 -14   6   3        419.21        479.37        68.20 o                         
 -13   6   3        355.81        382.57        45.13 o                         
 -12   6   3         11.31         23.74        24.27 o                         
 -11   6   3        442.48        495.72        49.04 o                         
 -10   6   3          2.33         -8.46        19.26 o                         
  -9   6   3        930.35        926.23        39.32 o                         
  -8   6   3       2062.95       2141.78        63.67 o                         
  -7   6   3       1409.57       1384.89        42.26 o                         
  -6   6   3        423.79        425.63        25.31 o                         
  -5   6   3        554.65        536.69        23.85 o                         
  -4   6   3       1831.90       1707.84        29.38 o                         
  -3   6   3        483.34        565.06        12.98 o                         
  -2   6   3       1572.57       1734.97        22.11 o                         
  -1   6   3         52.18         99.58         7.40 o                         
   0   6   3        210.42        314.55        10.24 o                         
   1   6   3       7174.69       6699.56        66.24 o                         
   2   6   3        164.80        202.62        15.19 o                         
   3   6   3         25.61         38.91        15.33 o                         
   4   6   3        118.05         90.76        18.84 o                         
   5   6   3        206.12        192.55        17.42 o                         
   6   6   3         64.38         64.31        13.65 o                         
   7   6   3         95.16        106.85        25.43 o                         
   8   6   3          0.05         38.09        23.85 o                         
   9   6   3       1437.61       1499.35        66.33 o                         
  10   6   3        718.80        633.67        54.00 o                         
  11   6   3        122.68        150.79        53.75 o                         
  12   6   3         22.79        -20.47        37.43 o                         
 -15   7   3          1.81        -18.41        72.56 o                         
 -14   7   3         32.74        -18.14        32.82 o                         
 -13   7   3          2.91         58.68        31.62 o                         
 -12   7   3        189.42        233.00        33.73 o                         
 -11   7   3        660.37        642.49        36.59 o                         
 -10   7   3         37.84         24.42        18.35 o                         
  -9   7   3        116.56        153.38        20.05 o                         
  -8   7   3        943.59        839.28        31.22 o                         
  -7   7   3        321.54        295.44        19.85 o                         
  -6   7   3        590.17        546.54        21.03 o                         
  -5   7   3       8686.66       9573.14        97.76 o                         
  -4   7   3       3838.90       3556.78        51.37 o                         
  -3   7   3         67.27         24.57         7.86 o                         
  -2   7   3          9.59          4.14         7.60 o                         
  -1   7   3       3605.66       3672.68        38.64 o                         
   0   7   3       1735.42       1727.80        24.71 o                         
   1   7   3       7241.82       7400.05       116.64 o                         
   2   7   3       5848.71       5860.87        63.88 o                         
   3   7   3      12048.96      11021.72       259.89 o                         
   4   7   3       1915.52       1861.73        37.82 o                         
   5   7   3       5212.26       5252.90        81.57 o                         
   6   7   3       3130.44       3205.74        62.09 o                         
   7   7   3       2790.97       2770.40        81.26 o                         
   8   7   3       2128.94       2230.14        77.48 o                         
   9   7   3       1210.73       1189.87        60.09 o                         
  10   7   3         64.26         74.44        27.74 o                         
  11   7   3          5.52         33.19        28.53 o                         
  12   7   3        259.45        328.08        51.58 o                         
 -15   8   3        191.98        298.73        92.15 o                         
 -14   8   3        373.55        484.26        67.03 o                         
 -13   8   3       1471.27       1388.32        74.66 o                         
 -12   8   3       1328.30       1183.59        53.19 o                         
 -11   8   3       1557.54       1562.62        57.03 o                         
 -10   8   3       2050.20       2115.75        55.11 o                         
  -9   8   3       1157.18       1134.06        38.86 o                         
  -8   8   3       2221.27       2275.35        63.20 o                         
  -7   8   3       5932.01       5895.01        89.62 o                         
  -6   8   3       1706.61       1494.87        27.75 o                         
  -5   8   3       1972.24       1884.07        32.64 o                         
  -4   8   3        772.13        731.55        26.95 o                         
  -3   8   3       1008.80        980.47        31.60 o                         
  -2   8   3       4614.10       4389.83        52.04 o                         
  -1   8   3       2073.34       2029.01        29.46 o                         
   0   8   3        116.14        105.97        10.04 o                         
   1   8   3       1942.29       2295.95        30.58 o                         
   2   8   3        529.17        513.43        19.20 o                         
   3   8   3        468.61        448.12        18.00 o                         
   4   8   3        260.36        327.59        19.76 o                         
   5   8   3       1771.26       1902.57        42.06 o                         
   6   8   3          0.58          5.43        12.11 o                         
   7   8   3         15.53         26.05        22.09 o                         
   8   8   3        740.08        785.52        47.94 o                         
   9   8   3          6.56         26.46        27.66 o                         
  10   8   3        390.09        436.98        42.81 o                         
  11   8   3        427.41        432.93        44.90 o                         
  12   8   3          3.75        -53.70        53.70 o                         
 -14   9   3         22.97          5.07        43.37 o                         
 -13   9   3        749.32        719.44        56.66 o                         
 -12   9   3        674.59        642.87        42.69 o                         
 -11   9   3         23.75         16.57        23.86 o                         
 -10   9   3        817.83        858.33        37.57 o                         
  -9   9   3        637.85        582.85        30.13 o                         
  -8   9   3        701.15        631.00        30.13 o                         
  -7   9   3         21.06         23.43         8.79 o                         
  -6   9   3       1817.28       1735.44        32.41 o                         
  -5   9   3        182.79        221.51        12.79 o                         
  -4   9   3       3229.06       3524.85        54.76 o                         
  -3   9   3         56.96         13.50         9.98 o                         
  -2   9   3       1054.90        964.55        22.97 o                         
  -1   9   3         31.22         23.67         9.83 o                         
   0   9   3       8769.10       8823.03       201.26 o                         
   1   9   3       7755.38       7670.58        78.60 o                         
   2   9   3       1429.57       1200.19        24.10 o                         
   3   9   3       2814.31       2587.95        45.74 o                         
   4   9   3       5592.38       5145.88       149.73 o                         
   5   9   3       1740.87       1478.59        37.12 o                         
   6   9   3         24.28         25.44        20.17 o                         
   7   9   3        996.57       1009.11        56.70 o                         
   8   9   3       2202.92       2128.62        75.54 o                         
   9   9   3       1189.30       1283.16        62.77 o                         
  10   9   3        939.44        885.70        55.49 o                         
  11   9   3        244.95        174.56        43.62 o                         
  12   9   3        250.26        230.57        73.69 o                         
 -14  10   3         13.24         65.68        46.03 o                         
 -13  10   3        523.28        520.26        51.32 o                         
 -12  10   3        392.36        447.36        38.28 o                         
 -11  10   3        152.20        149.28        25.51 o                         
 -10  10   3        169.66        180.26        22.23 o                         
  -9  10   3         12.41          8.00        18.24 o                         
  -8  10   3        174.87        175.57        16.67 o                         
  -7  10   3         53.68         91.05        10.48 o                         
  -6  10   3          0.45         13.21         8.56 o                         
  -5  10   3        829.29       1008.50        25.87 o                         
  -4  10   3        710.60        686.71        21.91 o                         
  -3  10   3       3053.08       3178.97        44.19 o                         
  -2  10   3        518.80        581.58        23.47 o                         
  -1  10   3          8.69         10.56        10.95 o                         
   0  10   3       1477.89       1512.39        37.58 o                         
   1  10   3       1304.36       1301.54        55.86 o                         
   2  10   3       1019.42        979.01        21.06 o                         
   3  10   3        180.63        149.92        13.20 o                         
   4  10   3         19.73         20.66         8.73 o                         
   5  10   3         63.22         34.93        13.50 o                         
   6  10   3          0.79          0.00        21.55 o                         
   7  10   3        727.25        712.07        42.73 o                         
   8  10   3        106.95        113.21        26.15 o                         
   9  10   3        406.84        472.15        40.32 o                         
  10  10   3         31.47         72.54        36.87 o                         
  11  10   3          0.18         21.99        44.89 o                         
  12  10   3         12.40          1.54        52.31 o                         
 -14  11   3        293.45        469.13        69.51 o                         
 -13  11   3        130.06        111.45        69.38 o                         
 -12  11   3         19.87         32.33        20.96 o                         
 -11  11   3         38.08          1.66        20.59 o                         
 -10  11   3         35.02         40.62        17.14 o                         
  -9  11   3          7.22         -8.53        15.15 o                         
  -8  11   3          1.22          1.59        13.55 o                         
  -7  11   3        116.53        124.46        19.75 o                         
  -6  11   3        474.54        454.95        19.01 o                         
  -5  11   3       1710.99       1597.28        39.67 o                         
  -4  11   3       2833.39       2894.11        48.16 o                         
  -3  11   3        164.47        189.15        15.50 o                         
  -2  11   3        330.27        333.61        18.41 o                         
  -1  11   3        420.08        443.30        15.57 o                         
   0  11   3       2070.73       2113.20        45.76 o                         
   1  11   3       1321.93       1511.36        39.60 o                         
   2  11   3       1114.68       1035.38        23.89 o                         
   3  11   3         57.31         55.78        10.10 o                         
   4  11   3         92.47         93.96        12.82 o                         
   5  11   3         59.14         59.86        13.10 o                         
   6  11   3          1.02          9.95        30.06 o                         
   7  11   3         38.74         39.74        23.82 o                         
   8  11   3          1.54         33.61        25.36 o                         
   9  11   3          6.06         31.18        32.42 o                         
  10  11   3          4.69         45.05        37.61 o                         
  11  11   3         11.57        -44.60        44.60 o                         
 -14  12   3          2.76        -74.25        74.25 o                         
 -13  12   3        287.24        318.62        43.88 o                         
 -12  12   3        870.49        911.95        45.48 o                         
 -11  12   3       1293.74       1328.84        62.20 o                         
 -10  12   3        317.71        296.77        27.80 o                         
  -9  12   3        285.38        292.78        23.93 o                         
  -8  12   3        185.65        161.19        17.53 o                         
  -7  12   3        278.14        278.03        17.52 o                         
  -6  12   3          8.86          7.94        10.55 o                         
  -5  12   3         37.40         62.29        12.48 o                         
  -4  12   3         11.54         17.25        12.48 o                         
  -3  12   3        269.14        202.55        16.21 o                         
  -2  12   3       2543.50       2481.77        48.74 o                         
  -1  12   3       3540.92       3634.52        62.28 o                         
   0  12   3       1669.92       1545.16        39.77 o                         
   1  12   3        112.90         73.06        14.95 o                         
   2  12   3       1785.22       1794.08        51.20 o                         
   3  12   3          1.40         12.68        13.98 o                         
   4  12   3        803.71        900.44        30.66 o                         
   5  12   3          1.09          9.02        15.08 o                         
   6  12   3        445.61        407.24        33.45 o                         
   7  12   3          0.09         34.66        57.23 o                         
   8  12   3          4.72         27.53        33.89 o                         
   9  12   3        378.83        252.04       146.27 o                         
  10  12   3         28.08        110.11        45.29 o                         
  11  12   3        316.22        446.61        64.53 o                         
 -13  13   3         27.24         -7.12        30.87 o                         
 -12  13   3          3.57         -5.69        22.14 o                         
 -11  13   3        278.63        273.12        33.46 o                         
 -10  13   3          9.84          8.18        20.54 o                         
  -9  13   3          3.76         19.06        21.42 o                         
  -8  13   3        405.60        354.28        22.63 o                         
  -7  13   3         66.71         75.20        12.45 o                         
  -6  13   3        220.18        199.40        15.00 o                         
  -5  13   3        347.28        331.45        24.17 o                         
  -4  13   3        717.71        691.04        23.55 o                         
  -3  13   3       8843.02       8825.19       144.72 o                         
  -2  13   3      10036.32      10214.24       110.98 o                         
  -1  13   3       5091.12       4845.01        87.77 o                         
   0  13   3       2680.80       2566.23        53.84 o                         
   1  13   3       6968.45       6707.86        99.39 o                         
   2  13   3       4119.70       4127.81        82.90 o                         
   3  13   3       4908.25       4542.96       174.18 o                         
   4  13   3         10.71         12.67        12.53 o                         
   5  13   3        307.48        350.35        30.96 o                         
   6  13   3        236.63        260.78        41.21 o                         
   7  13   3       2250.51       2351.11       105.51 o                         
   8  13   3        538.18        450.96        55.98 o                         
   9  13   3        649.82        766.89        69.69 o                         
  10  13   3        642.48        687.54       219.46 o                         
  11  13   3        651.51        818.31       105.62 o                         
 -13  14   3       1370.85       1503.57        77.40 o                         
 -12  14   3       1146.64       1207.88        67.59 o                         
 -11  14   3        998.50        902.84        45.22 o                         
 -10  14   3        751.78        717.35        39.23 o                         
  -9  14   3       1811.41       1857.67        51.75 o                         
  -8  14   3       1572.12       1533.49        50.25 o                         
  -7  14   3         17.88         24.27        12.31 o                         
  -6  14   3        164.72        172.25        15.66 o                         
  -5  14   3       2372.93       2384.24        46.35 o                         
  -4  14   3       5024.06       5224.88        95.39 o                         
  -3  14   3       1394.34       1394.28        35.89 o                         
  -2  14   3       1519.10       1429.41        31.24 o                         
  -1  14   3        807.67        805.59        30.65 o                         
   0  14   3        801.68        710.34        29.11 o                         
   1  14   3       1880.07       1958.90        53.89 o                         
   2  14   3       1837.41       1723.14        52.83 o                         
   3  14   3          5.24         13.08        17.70 o                         
   4  14   3         39.92        -17.64        20.70 o                         
   5  14   3        766.69        754.36        41.13 o                         
   6  14   3        653.71        654.59        40.25 o                         
   7  14   3         14.66         19.68        32.00 o                         
   8  14   3          1.82         51.29        39.63 o                         
   9  14   3         76.81         10.21        37.98 o                         
  10  14   3         97.81        141.88        46.39 o                         
  11  14   3         49.09         69.42        60.74 o                         
 -13  15   3          0.02        -33.07        33.07 o                         
 -12  15   3         47.24         60.14        37.92 o                         
 -11  15   3         71.59         63.93        24.50 o                         
 -10  15   3         36.21         70.78        23.93 o                         
  -9  15   3        148.28        156.89        30.65 o                         
  -8  15   3        419.88        423.02        32.71 o                         
  -7  15   3        463.70        383.71        25.36 o                         
  -6  15   3          0.61         20.62        13.56 o                         
  -5  15   3         16.59         12.02        13.64 o                         
  -4  15   3         90.62         71.89        16.79 o                         
  -3  15   3          1.22         13.81        11.62 o                         
  -2  15   3       2226.31       2244.18        45.29 o                         
  -1  15   3        986.54       1024.65        34.93 o                         
   0  15   3       3151.10       3018.83        61.86 o                         
   1  15   3        506.96        477.02        29.24 o                         
   2  15   3         66.39         54.35        20.58 o                         
   3  15   3        916.14        858.02        40.28 o                         
   4  15   3       1397.04       1372.56        52.50 o                         
   5  15   3        416.82        402.21        33.55 o                         
   6  15   3        161.78        175.12        28.29 o                         
   7  15   3         18.05         16.06        26.66 o                         
   8  15   3          7.91          5.07        31.58 o                         
   9  15   3         65.93        109.44        41.25 o                         
  10  15   3         49.44         33.62        57.47 o                         
 -13  16   3         71.39        122.33        45.07 o                         
 -12  16   3        282.50        251.48        38.69 o                         
 -11  16   3        172.89        138.50        27.82 o                         
 -10  16   3         93.11         64.14        23.53 o                         
  -9  16   3        164.17        174.49        37.04 o                         
  -8  16   3         55.37         35.06        21.59 o                         
  -7  16   3          1.12          7.14        17.03 o                         
  -6  16   3         35.85         30.05        14.55 o                         
  -5  16   3          2.61        -10.12        13.84 o                         
  -4  16   3        204.28        240.62        18.72 o                         
  -3  16   3       2371.75       2483.88        48.07 o                         
  -2  16   3       3202.35       3224.56        54.86 o                         
  -1  16   3        100.95        109.77        16.98 o                         
   0  16   3       1621.88       1598.67        50.00 o                         
   1  16   3       3270.93       3452.91        77.37 o                         
   2  16   3         93.38         42.20        19.36 o                         
   3  16   3        921.85        900.66        43.07 o                         
   4  16   3         71.05         64.26        32.06 o                         
   5  16   3        775.41        760.06        42.64 o                         
   6  16   3        189.04        145.11        32.89 o                         
   7  16   3          4.10         -5.45        26.62 o                         
   8  16   3          6.28         44.32        31.29 o                         
   9  16   3        126.01        114.51        33.26 o                         
  10  16   3          7.84         19.94        29.33 o                         
 -12  17   3          9.71          7.07        31.08 o                         
 -11  17   3         79.69         76.75        32.44 o                         
 -10  17   3        749.74        836.13        71.53 o                         
  -9  17   3         95.27        108.55        31.55 o                         
  -8  17   3        178.58        167.44        26.25 o                         
  -7  17   3        769.23        764.91        58.40 o                         
  -6  17   3        273.91        292.55        21.68 o                         
  -5  17   3          7.58         34.13        14.19 o                         
  -4  17   3       2238.20       2189.34        47.36 o                         
  -3  17   3       2953.75       2999.61        54.49 o                         
  -2  17   3        359.83        352.61        23.97 o                         
  -1  17   3        298.03        291.61        23.02 o                         
   0  17   3          6.43          8.94        21.63 o                         
   1  17   3       1268.13       1248.53        47.16 o                         
   2  17   3       2123.11       2117.74        63.08 o                         
   3  17   3        528.55        503.47        34.42 o                         
   4  17   3         15.57         11.03        22.04 o                         
   5  17   3       2061.67       2095.76        69.25 o                         
   6  17   3       1495.58       1591.91        63.17 o                         
   7  17   3       1190.74       1213.77        65.95 o                         
   8  17   3        945.57        977.44        62.41 o                         
   9  17   3        241.87        182.75        38.27 o                         
 -12  18   3        461.91        381.87        93.67 o                         
 -11  18   3       2165.12       2220.09       100.49 o                         
 -10  18   3       1814.31       1711.26        67.53 o                         
  -9  18   3        610.38        717.86        53.52 o                         
  -8  18   3          6.49          9.60        22.19 o                         
  -7  18   3        109.96         74.10        24.12 o                         
  -6  18   3       1148.69       1109.81        35.71 o                         
  -5  18   3        740.69        757.79        29.73 o                         
  -4  18   3        479.55        498.82        29.09 o                         
  -3  18   3       1049.55        996.58        39.04 o                         
  -2  18   3       1310.74       1322.99        39.12 o                         
  -1  18   3        350.88        333.17        29.43 o                         
   0  18   3        665.84        713.40        35.93 o                         
   1  18   3        605.60        595.26        35.78 o                         
   2  18   3         70.08        101.08        22.11 o                         
   3  18   3         30.60         29.91        23.45 o                         
   4  18   3        330.91        293.12        30.50 o                         
   5  18   3          4.11         21.94        24.17 o                         
   6  18   3         39.82         33.79        25.12 o                         
   7  18   3         70.17         90.24        26.73 o                         
   8  18   3         36.10         45.13        30.36 o                         
   9  18   3         30.23         39.87        47.62 o                         
 -11  19   3          0.48        -14.70        34.13 o                         
 -10  19   3        910.33        994.64        54.12 o                         
  -9  19   3        878.24        960.50        59.00 o                         
  -8  19   3          9.75         44.32        22.60 o                         
  -7  19   3         54.98         51.60        36.94 o                         
  -6  19   3        363.18        373.66        39.49 o                         
  -5  19   3        796.83        811.03        36.81 o                         
  -4  19   3       2328.92       2376.78        61.16 o                         
  -3  19   3        415.54        346.70        26.66 o                         
  -2  19   3         87.31         81.51        18.16 o                         
  -1  19   3        658.63        717.23        36.29 o                         
   0  19   3        834.16        862.79        40.66 o                         
   1  19   3        678.08        678.90        38.07 o                         
   2  19   3        492.77        623.75        38.16 o                         
   3  19   3       1155.32       1153.46        50.70 o                         
   4  19   3       3633.86       3866.26        96.29 o                         
   5  19   3       2951.68       2970.00        85.72 o                         
   6  19   3       1046.71       1018.19        53.82 o                         
   7  19   3         70.24         70.30        27.56 o                         
   8  19   3         99.06         31.75        32.88 o                         
   9  19   3        133.73        206.12        49.94 o                         
 -11  20   3        309.77        208.61        66.07 o                         
 -10  20   3        751.62        850.47        77.20 o                         
  -9  20   3        254.89        286.40        78.42 o                         
  -8  20   3          1.91         14.22        45.25 o                         
  -7  20   3         21.09          8.71        28.89 o                         
  -6  20   3        402.14        442.67        43.75 o                         
  -5  20   3         45.82         45.82        21.28 o                         
  -4  20   3          2.18         14.34        19.20 o                         
  -3  20   3          4.66          3.47        21.32 o                         
  -2  20   3        386.44        336.29        41.42 o                         
  -1  20   3         27.83         23.81        21.71 o                         
   0  20   3         94.56        131.89        23.55 o                         
   1  20   3        148.86        135.62        24.31 o                         
   2  20   3         23.86         45.47        22.14 o                         
   3  20   3         88.00         96.06        24.52 o                         
   4  20   3        269.17        207.62        37.97 o                         
   5  20   3         74.54         70.15        25.79 o                         
   6  20   3          9.47        -14.07        35.45 o                         
   7  20   3          8.63         51.23        29.50 o                         
   8  20   3        118.41        197.00       115.50 o                         
 -10  21   3        268.47        384.41        84.89 o                         
  -9  21   3         65.46         81.92        44.99 o                         
  -8  21   3          4.26         78.21        40.64 o                         
  -7  21   3         98.56         98.98        31.51 o                         
  -6  21   3          8.92        -13.59        30.49 o                         
  -5  21   3         64.80         37.34        35.50 o                         
  -4  21   3        114.32        136.54        30.91 o                         
  -3  21   3        596.95        629.79        40.98 o                         
  -2  21   3        316.39        292.70        30.24 o                         
  -1  21   3         45.32         22.46        22.58 o                         
   0  21   3        167.70        163.79        27.99 o                         
   1  21   3        542.05        542.51        44.94 o                         
   2  21   3         18.54         43.57        30.79 o                         
   3  21   3         53.00         25.33        28.93 o                         
   4  21   3          0.38         45.29        24.09 o                         
   5  21   3         16.54         20.14        29.40 o                         
   6  21   3          3.87        -34.05        34.05 o                         
   7  21   3          0.62        -18.61        33.26 o                         
  -9  22   3        257.06        248.17        83.46 o                         
  -8  22   3        126.79         56.98        41.47 o                         
  -7  22   3        498.58        481.24        61.84 o                         
  -6  22   3       1241.96       1520.37       118.32 o                         
  -5  22   3       2136.60       2378.87       113.77 o                         
  -4  22   3        494.35        481.51        36.62 o                         
  -3  22   3        317.19        300.68        32.60 o                         
  -2  22   3       1149.85       1238.69        54.32 o                         
  -1  22   3       1947.67       1952.78        68.15 o                         
   0  22   3         34.54         38.18        22.47 o                         
   1  22   3          3.99         17.91        38.59 o                         
   2  22   3        371.23        399.24        42.10 o                         
   3  22   3         51.83        114.60        36.47 o                         
   4  22   3         10.83          1.01        28.98 o                         
   5  22   3         55.60         -7.93        48.74 o                         
   6  22   3          0.83         17.46        30.85 o                         
   7  22   3        178.81        180.28        45.98 o                         
  -8  23   3        138.75        205.03        49.58 o                         
  -7  23   3        246.64        393.25        61.64 o                         
  -6  23   3         88.35        150.46        48.18 o                         
  -5  23   3        360.10        321.71        50.79 o                         
  -4  23   3        485.03        415.98        53.47 o                         
  -3  23   3       1131.48       1159.53        54.06 o                         
  -2  23   3       1207.97       1243.58        56.26 o                         
  -1  23   3       1171.10       1213.13        55.78 o                         
   0  23   3         78.88         85.67        24.52 o                         
   1  23   3        717.82        739.64        45.03 o                         
   2  23   3        578.76        515.83        46.75 o                         
   3  23   3       1524.27       1674.82        78.92 o                         
   4  23   3       1065.97       1016.42        65.14 o                         
   5  23   3        400.09        424.38        69.60 o                         
   6  23   3        436.57        400.24        78.63 o                         
  -7  24   3        360.78        392.27        64.58 o                         
  -6  24   3        122.79        110.25        44.63 o                         
  -5  24   3        736.86        725.35        92.14 o                         
  -4  24   3        908.19        981.70        59.31 o                         
  -3  24   3        219.74        212.56        30.74 o                         
  -2  24   3          3.98        -27.60        27.60 o                         
  -1  24   3        272.30        253.32        33.92 o                         
   0  24   3        255.37        332.48        34.30 o                         
   1  24   3          1.21          9.84        24.91 o                         
   2  24   3         81.30         83.53        27.26 o                         
   3  24   3        139.61        185.17        37.26 o                         
   4  24   3          0.74        -26.78        30.60 o                         
   5  24   3        118.00        137.03        73.36 o                         
  -6  25   3         84.64        126.51        67.84 o                         
  -5  25   3        410.93        502.06        63.93 o                         
  -4  25   3        545.37        644.08        69.82 o                         
  -3  25   3        548.47        623.03        52.37 o                         
  -2  25   3        538.53        541.30        41.86 o                         
  -1  25   3        712.36        698.73        46.93 o                         
   0  25   3        254.76        240.52        41.83 o                         
   1  25   3          3.87         58.71        26.65 o                         
   2  25   3        137.19        104.64        29.54 o                         
   3  25   3         81.18        114.54        29.08 o                         
   4  25   3        131.67        109.64        34.45 o                         
  -4  26   3          0.01         65.44        47.64 o                         
  -3  26   3         12.36         10.18        32.42 o                         
  -2  26   3        317.01        342.40        38.68 o                         
  -1  26   3         59.88         51.45        55.49 o                         
   0  26   3         17.50         51.32        29.09 o                         
   1  26   3        100.00         53.17        28.49 o                         
   2  26   3          0.28         -0.26        28.20 o                         
   3  26   3         58.96         27.25        33.72 o                         
  -2  27   3        460.24        363.10        75.83 o                         
  -1  27   3         14.96         25.02        33.11 o                         
   0  27   3        232.49        257.93        36.77 o                         
   1  27   3          1.49          6.05        28.53 o                         
 -15   0   4         41.72         23.66        68.73 o                         
 -14   0   4        131.86        132.17        64.97 o                         
 -13   0   4        387.40        295.69        75.65 o                         
 -12   0   4        545.30        537.10        80.52 o                         
 -11   0   4         10.59         85.32        55.76 o                         
 -10   0   4       1014.11        984.88        43.30 o                         
  -9   0   4        122.70        107.46        34.39 o                         
  -8   0   4       2218.98       2256.56       117.47 o                         
  -7   0   4        661.90        826.99        40.30 o                         
  -6   0   4      12430.09      13285.21       151.49 o                         
  -5   0   4       5936.85       6403.63        94.75 o                         
  -4   0   4        225.06        194.44        17.95 o                         
  -3   0   4       1067.52        900.89        36.85 o                         
  -2   0   4      15921.93      16586.04       214.95 o                         
  -1   0   4       1457.18       1362.49        37.83 o                         
   0   0   4       8754.71       8322.01       154.73 o                         
   1   0   4      14030.13      14155.23       192.61 o                         
   2   0   4        638.14        774.31        31.54 o                         
   3   0   4      12012.01      11694.28       142.99 o                         
   4   0   4       5677.96       5399.80        98.09 o                         
   5   0   4        851.94        878.96        36.46 o                         
   6   0   4       1557.86       1522.33        72.17 o                         
   7   0   4       1915.70       1824.27        88.70 o                         
   8   0   4       2157.96       2199.53       113.77 o                         
   9   0   4       1516.29       1512.55       128.14 o                         
  10   0   4        517.46        682.33        71.99 o                         
  11   0   4        715.80        693.31        69.31 o                         
  12   0   4        675.43        658.85        96.44 o                         
 -15   1   4         58.70         76.98        46.67 o                         
 -14   1   4        373.11        356.01        56.04 o                         
 -13   1   4       1440.50       1553.51        92.19 o                         
 -12   1   4        859.64        719.13        64.84 o                         
 -11   1   4        315.14        354.73        68.86 o                         
 -10   1   4        687.04        631.30        23.90 o                         
  -9   1   4       1505.04       1336.13        33.23 o                         
  -8   1   4         46.71         49.89        10.01 o                         
  -7   1   4      18567.00      19137.31       175.13 o                         
  -6   1   4      23059.35      24510.91       234.38 o                         
  -5   1   4       6453.65       6646.84       116.83 o                         
  -4   1   4          5.54          4.09         8.77 o                         
  -3   1   4       6757.32       6571.51        68.42 o                         
  -2   1   4         79.40         59.65         7.68 o                         
  -1   1   4        187.86        198.54        11.38 o                         
   0   1   4        971.02        962.21        36.32 o                         
   1   1   4       5664.07       5492.47        65.49 o                         
   2   1   4       2885.02       2657.61        43.62 o                         
   3   1   4       1598.85       1741.42        24.94 o                         
   4   1   4       1356.12       1408.92        27.51 o                         
   5   1   4        376.85        341.03        16.74 o                         
   6   1   4        525.24        546.41        33.04 o                         
   7   1   4        101.09        101.62        22.20 o                         
   8   1   4        371.04        341.02        31.92 o                         
   9   1   4        737.22        704.52        41.11 o                         
  10   1   4         10.40         -1.56        24.68 o                         
  11   1   4        138.52        154.59        43.53 o                         
  12   1   4          1.38        -47.46        47.46 o                         
 -15   2   4          0.14        -44.26        44.26 o                         
 -14   2   4         19.42          9.70        40.22 o                         
 -13   2   4         75.74        184.01        48.40 o                         
 -12   2   4        135.56         84.91        73.26 o                         
 -11   2   4        125.36        105.25        36.95 o                         
 -10   2   4        106.65        103.92        19.89 o                         
  -9   2   4         28.69         27.40         6.06 o                         
  -8   2   4        539.59        472.83        24.40 o                         
  -7   2   4        392.27        456.42        21.91 o                         
  -6   2   4         77.16        102.62        10.32 o                         
  -5   2   4         93.23         71.56         8.73 o                         
  -4   2   4        462.70        547.44        16.75 o                         
  -3   2   4        545.81        504.44        17.10 o                         
  -2   2   4       4385.34       5209.01        55.41 o                         
  -1   2   4       1925.62       2042.51        30.23 o                         
   0   2   4       4541.36       4918.70        57.88 o                         
   1   2   4       6157.46       5898.29        86.73 o                         
   2   2   4       2593.00       2537.78        49.97 o                         
   3   2   4       2709.92       2748.03        58.37 o                         
   4   2   4        429.56        362.53        15.76 o                         
   5   2   4        324.51        314.32        18.15 o                         
   6   2   4        576.88        602.80        32.99 o                         
   7   2   4          6.62         -7.35        19.63 o                         
   8   2   4         68.70         65.04        21.87 o                         
   9   2   4        388.03        369.87        39.89 o                         
  10   2   4        345.80        369.58        40.52 o                         
  11   2   4        127.57        136.69        42.62 o                         
  12   2   4        168.16        295.39        73.07 o                         
 -15   3   4        102.19         32.75        79.78 o                         
 -14   3   4         79.26        120.29        43.47 o                         
 -13   3   4         42.20         41.97        41.20 o                         
 -12   3   4        381.48        356.18        51.06 o                         
 -11   3   4        477.01        416.57        33.41 o                         
 -10   3   4        184.40        191.76        24.42 o                         
  -9   3   4        740.36        693.57        30.44 o                         
  -8   3   4       1277.71       1265.03        32.09 o                         
  -7   3   4       2922.25       3204.49        64.73 o                         
  -6   3   4       2458.00       2566.22        56.03 o                         
  -5   3   4       2334.73       2434.53        46.76 o                         
  -4   3   4       1400.04       1308.60        57.85 o                         
  -3   3   4         19.27         35.61         7.98 o                         
  -2   3   4         34.42         34.71         6.55 o                         
  -1   3   4       3685.01       4204.61        47.28 o                         
   0   3   4        638.32        665.98        23.69 o                         
   1   3   4       1958.95       2000.39        44.84 o                         
   2   3   4       2361.45       2766.00        85.09 o                         
   3   3   4       6755.80       7139.58       114.09 o                         
   4   3   4        629.46        442.39        56.22 o                         
   5   3   4       1098.62       1021.14        76.88 o                         
   6   3   4          6.44        -12.15        22.37 o                         
   7   3   4         21.46         10.47        23.83 o                         
   8   3   4       2095.21       2094.87        76.45 o                         
   9   3   4       1208.30       1061.55        58.01 o                         
  10   3   4         18.70         55.35        43.63 o                         
  11   3   4        250.26        267.62        37.92 o                         
  12   3   4         12.25        -10.59        38.49 o                         
 -15   4   4          7.42        -51.22        51.22 o                         
 -14   4   4         14.58          4.71        41.44 o                         
 -13   4   4          2.31         38.52        38.19 o                         
 -12   4   4          4.85         23.26        37.89 o                         
 -11   4   4          0.13         28.34        20.90 o                         
 -10   4   4         25.60          6.36        16.75 o                         
  -9   4   4          9.66         35.67        25.24 o                         
  -8   4   4          4.77         21.32        11.07 o                         
  -7   4   4        421.47        323.48        15.81 o                         
  -6   4   4       8473.95       8806.46       161.50 o                         
  -5   4   4       5160.40       5410.37        98.79 o                         
  -4   4   4       2618.28       2451.99        45.31 o                         
  -3   4   4         30.57         30.16         6.11 o                         
  -2   4   4       7020.75       7219.52        62.46 o                         
  -1   4   4       1116.94       1207.27        24.90 o                         
   0   4   4       3092.33       3010.68        41.21 o                         
   1   4   4       1337.98       1139.08        34.47 o                         
   2   4   4       3060.32       3073.29        59.26 o                         
   3   4   4       1856.36       1713.57        98.58 o                         
   4   4   4        483.49        391.12        28.57 o                         
   5   4   4       1411.93       1429.16        54.46 o                         
   6   4   4       2155.28       2057.25        68.65 o                         
   7   4   4       3675.11       3564.48        97.39 o                         
   8   4   4        808.52        897.82        52.34 o                         
   9   4   4        187.28        178.86        32.52 o                         
  10   4   4        132.02        141.62        29.17 o                         
  11   4   4        240.56        280.94        65.90 o                         
  12   4   4          2.94         22.82        40.06 o                         
 -15   5   4        457.65        457.51        54.22 o                         
 -14   5   4       1595.22       1501.88        95.06 o                         
 -13   5   4        799.52        756.17        86.97 o                         
 -12   5   4       1784.43       1888.70        97.74 o                         
 -11   5   4       1217.89       1199.68        64.01 o                         
 -10   5   4       2230.90       2279.47       104.05 o                         
  -9   5   4       4061.78       4122.35        82.08 o                         
  -8   5   4       8946.90       9353.91       115.69 o                         
  -7   5   4       1901.82       1539.92        59.31 o                         
  -6   5   4        259.25        168.13        18.79 o                         
  -5   5   4       2693.98       2846.07        52.95 o                         
  -4   5   4       3956.00       3912.02        75.71 o                         
  -3   5   4        973.40        987.70        21.70 o                         
  -2   5   4        204.15        144.63         8.94 o                         
  -1   5   4       5042.42       5127.08        48.96 o                         
   0   5   4      10032.47      10601.59       115.79 o                         
   1   5   4       1389.04       1393.60        38.89 o                         
   2   5   4        721.52        578.69        26.28 o                         
   3   5   4        519.76        606.77        27.90 o                         
   4   5   4        587.94        520.46        32.91 o                         
   5   5   4        300.98        300.50        28.41 o                         
   6   5   4        190.38        158.39        26.18 o                         
   7   5   4         16.10        -23.92        24.80 o                         
   8   5   4        640.13        623.64        45.64 o                         
   9   5   4        229.44        209.21        40.31 o                         
  10   5   4          5.93        -30.77        30.77 o                         
  11   5   4         24.39         32.12        30.91 o                         
  12   5   4        135.12        155.32        66.50 o                         
 -15   6   4         40.55         42.01        42.78 o                         
 -14   6   4          1.27         17.27        40.96 o                         
 -13   6   4         63.24        -15.12        45.61 o                         
 -12   6   4        134.26        211.04        46.24 o                         
 -11   6   4          0.18         -7.52        20.94 o                         
 -10   6   4        235.36        204.55        25.49 o                         
  -9   6   4        842.63        807.99        36.86 o                         
  -8   6   4       1814.04       1689.70        39.12 o                         
  -7   6   4       1488.14       1295.77        52.91 o                         
  -6   6   4       4970.40       5245.55        88.01 o                         
  -5   6   4        452.36        444.15        19.03 o                         
  -4   6   4        540.68        414.35        19.37 o                         
  -3   6   4         25.91         36.42        10.61 o                         
  -2   6   4        143.90         69.67         8.90 o                         
  -1   6   4       6414.82       6132.19        85.15 o                         
   0   6   4      13803.19      15092.87       130.20 o                         
   1   6   4      14892.17      15573.27       165.24 o                         
   2   6   4       4576.30       4701.13        79.13 o                         
   3   6   4       3653.51       3315.44        67.56 o                         
   4   6   4       1628.05       1659.65        55.58 o                         
   5   6   4       3033.34       3053.88        80.49 o                         
   6   6   4       1935.46       1961.55        67.24 o                         
   7   6   4       2323.36       2337.10        77.80 o                         
   8   6   4       1221.58       1247.59        60.62 o                         
   9   6   4        949.88        988.73        57.63 o                         
  10   6   4        338.85        330.18        41.57 o                         
  11   6   4        314.75        357.94        44.15 o                         
 -15   7   4        296.25        325.30        63.83 o                         
 -14   7   4        210.59        342.11       104.77 o                         
 -13   7   4        454.48        425.10        79.88 o                         
 -12   7   4        662.15        598.29        43.77 o                         
 -11   7   4        532.94        584.84        33.83 o                         
 -10   7   4        607.13        589.15        35.26 o                         
  -9   7   4        152.77        111.19        17.63 o                         
  -8   7   4       1931.26       2063.52        88.15 o                         
  -7   7   4       1185.11       1047.33        26.29 o                         
  -6   7   4        331.85        337.43        35.84 o                         
  -5   7   4       1140.30       1054.50        29.57 o                         
  -4   7   4       1006.70        881.65        16.49 o                         
  -3   7   4       1154.83       1122.67        20.38 o                         
  -2   7   4        591.54        589.78        16.42 o                         
  -1   7   4       3533.77       3155.70        45.62 o                         
   0   7   4       5587.37       5924.30        64.00 o                         
   1   7   4        856.19        997.32        21.84 o                         
   2   7   4        297.72        369.52        23.42 o                         
   3   7   4       2782.80       2873.46        92.38 o                         
   4   7   4       1524.72       1493.52        52.57 o                         
   5   7   4        252.27        334.81        38.89 o                         
   6   7   4         45.51         77.44        22.16 o                         
   7   7   4        159.58         83.58        24.70 o                         
   8   7   4          3.08         13.25        24.80 o                         
   9   7   4          0.81         39.04        57.85 o                         
  10   7   4          2.04         15.58        29.32 o                         
  11   7   4         10.53        -16.24        42.51 o                         
 -15   8   4         96.79        118.67        75.36 o                         
 -14   8   4         25.51         -5.23        36.31 o                         
 -13   8   4         24.46         -3.29        41.44 o                         
 -12   8   4         67.51         31.52        23.03 o                         
 -11   8   4          9.65         21.17        20.06 o                         
 -10   8   4         54.40         54.58        18.98 o                         
  -9   8   4        314.67        409.47        26.42 o                         
  -8   8   4       1875.53       1957.04        55.19 o                         
  -7   8   4        234.75        226.37        13.88 o                         
  -6   8   4        711.50        600.40        22.11 o                         
  -5   8   4        262.13        291.58        21.69 o                         
  -4   8   4       2952.66       2826.08        36.09 o                         
  -3   8   4        289.08        300.44        16.22 o                         
  -2   8   4         40.66         63.08         9.76 o                         
  -1   8   4       3677.66       3847.39        45.50 o                         
   0   8   4          0.57         30.53         8.50 o                         
   1   8   4       1795.16       1983.19        32.81 o                         
   2   8   4       1321.56       1236.06        31.59 o                         
   3   8   4         44.75         53.17        10.31 o                         
   4   8   4        100.20        100.20        30.75 o                         
   5   8   4       2246.77       2360.29        92.01 o                         
   6   8   4        126.22        170.58        26.90 o                         
   7   8   4          7.42         -0.47        22.51 o                         
   8   8   4        103.96         63.58        30.14 o                         
   9   8   4         69.10         57.81        26.86 o                         
  10   8   4          0.13        -29.97        29.97 o                         
  11   8   4        212.58        155.56        45.20 o                         
 -14   9   4       1224.34       1119.12        72.64 o                         
 -13   9   4       1129.11       1171.01        84.09 o                         
 -12   9   4         96.96         83.12        27.54 o                         
 -11   9   4        364.71        364.55        29.01 o                         
 -10   9   4       1312.78       1287.81        44.80 o                         
  -9   9   4        730.01        728.24        33.00 o                         
  -8   9   4        944.12       1057.12        29.89 o                         
  -7   9   4       3197.77       3299.25        57.09 o                         
  -6   9   4       4895.47       4736.24        67.49 o                         
  -5   9   4       3300.73       3400.55        54.54 o                         
  -4   9   4       1286.67       1194.99        22.72 o                         
  -3   9   4       1865.35       1823.73        31.26 o                         
  -2   9   4       3955.10       3876.34        46.44 o                         
  -1   9   4       2802.27       2676.00        42.98 o                         
   0   9   4        993.98        918.03        19.53 o                         
   1   9   4       1851.09       1827.20        28.74 o                         
   2   9   4         77.34         75.27         8.25 o                         
   3   9   4         28.09         28.21        11.05 o                         
   4   9   4        460.11        434.54        30.12 o                         
   5   9   4       2066.48       2041.70       109.65 o                         
   6   9   4         23.79         20.47        20.60 o                         
   7   9   4        480.38        454.12        37.90 o                         
   8   9   4        232.04        243.13        35.26 o                         
   9   9   4          0.53         24.12        45.02 o                         
  10   9   4         51.27        -27.14        38.86 o                         
  11   9   4        182.24        141.22        59.78 o                         
 -14  10   4         62.02        121.05        40.53 o                         
 -13  10   4          9.22         62.95        33.56 o                         
 -12  10   4        354.48        340.05        33.79 o                         
 -11  10   4         25.25         21.34        18.95 o                         
 -10  10   4        129.84        133.02        22.79 o                         
  -9  10   4         68.93         90.81        22.31 o                         
  -8  10   4        133.29         95.73        19.46 o                         
  -7  10   4        858.23        729.92        19.89 o                         
  -6  10   4       4124.37       4463.98        60.24 o                         
  -5  10   4       2095.59       1953.58        38.75 o                         
  -4  10   4       6537.40       6317.01        74.50 o                         
  -3  10   4       4319.98       4323.87        68.66 o                         
  -2  10   4       3545.10       3373.89        58.83 o                         
  -1  10   4       2837.31       2727.69        47.70 o                         
   0  10   4       2709.75       2651.36        39.61 o                         
   1  10   4       2817.47       2827.06        37.47 o                         
   2  10   4       3625.85       3551.66        51.97 o                         
   3  10   4       3645.90       3614.99       157.62 o                         
   4  10   4       3422.20       3446.81        82.94 o                         
   5  10   4       1463.30       1380.86       105.81 o                         
   6  10   4        139.40        151.44        25.44 o                         
   7  10   4       2628.24       2610.60        83.65 o                         
   8  10   4        903.12        819.90        50.85 o                         
   9  10   4        691.91        845.08        69.81 o                         
  10  10   4        434.16        530.64        63.02 o                         
  11  10   4        645.98        684.49        97.82 o                         
 -14  11   4       1203.07       1357.23       167.44 o                         
 -13  11   4       1447.32       1368.17        64.15 o                         
 -12  11   4        338.52        404.02        35.99 o                         
 -11  11   4        235.41        305.03        42.43 o                         
 -10  11   4         11.25         18.26        20.21 o                         
  -9  11   4        133.32        136.47        21.28 o                         
  -8  11   4        353.53        347.60        20.23 o                         
  -7  11   4        456.86        327.10        15.44 o                         
  -6  11   4       1973.60       2052.30        44.03 o                         
  -5  11   4       1027.88       1144.38        30.52 o                         
  -4  11   4        487.65        395.55        16.91 o                         
  -3  11   4       2516.40       2540.94        45.25 o                         
  -2  11   4       3184.28       3252.40        59.71 o                         
  -1  11   4        153.20        139.91        12.93 o                         
   0  11   4        546.83        490.71        17.32 o                         
   1  11   4        576.44        524.46        17.29 o                         
   2  11   4          6.38         12.01         8.84 o                         
   3  11   4         29.37         43.25        16.30 o                         
   4  11   4         10.01         22.50        29.56 o                         
   5  11   4        870.33        788.83        41.31 o                         
   6  11   4        140.53        159.11        25.75 o                         
   7  11   4        221.75        244.57        45.50 o                         
   8  11   4         74.74        -11.90        66.12 o                         
   9  11   4          0.03        -42.15        42.15 o                         
  10  11   4        149.93        176.20        57.24 o                         
  11  11   4        267.27        355.65        80.28 o                         
 -14  12   4         58.32        123.99        48.96 o                         
 -13  12   4         71.70        109.01        30.91 o                         
 -12  12   4          0.92         38.93        25.20 o                         
 -11  12   4         21.60         38.55        25.92 o                         
 -10  12   4        128.22        155.98        28.80 o                         
  -9  12   4        575.37        592.55        33.85 o                         
  -8  12   4        467.99        465.34        33.13 o                         
  -7  12   4        189.41        166.30        13.41 o                         
  -6  12   4         21.85          5.75        10.42 o                         
  -5  12   4         15.24          1.07        12.41 o                         
  -4  12   4        436.98        497.20        28.59 o                         
  -3  12   4        570.60        622.66        24.54 o                         
  -2  12   4       3955.70       3612.37        65.02 o                         
  -1  12   4       2278.15       2096.08        63.88 o                         
   0  12   4       1726.30       1541.30        41.83 o                         
   1  12   4        336.59        296.80        21.93 o                         
   2  12   4        915.42        783.41        21.44 o                         
   3  12   4         22.68         25.25        13.65 o                         
   4  12   4        291.97        295.54        54.59 o                         
   5  12   4         62.19         80.68        19.86 o                         
   6  12   4        762.91        681.47        57.60 o                         
   7  12   4         41.56        100.37        40.24 o                         
   8  12   4        461.26        428.14        54.50 o                         
   9  12   4        103.98        118.40        43.00 o                         
  10  12   4         74.16         57.27        79.12 o                         
 -14  13   4        335.46        354.43        90.47 o                         
 -13  13   4         38.79         45.69        38.76 o                         
 -12  13   4         95.16        119.34        24.62 o                         
 -11  13   4         35.59         -1.39        21.48 o                         
 -10  13   4         23.02         -7.81        19.97 o                         
  -9  13   4          0.95         13.90        20.41 o                         
  -8  13   4         34.98         45.42        23.24 o                         
  -7  13   4        794.55        716.69        24.73 o                         
  -6  13   4        163.39        190.95        15.97 o                         
  -5  13   4       1689.62       1733.26        39.21 o                         
  -4  13   4       1825.65       1823.98        47.60 o                         
  -3  13   4          6.96         14.04        12.98 o                         
  -2  13   4         98.76        133.49        12.58 o                         
  -1  13   4       2015.29       1665.57       136.80 o                         
   0  13   4       1162.24       1071.60        35.41 o                         
   1  13   4        455.26        462.04        26.02 o                         
   2  13   4        599.79        514.70        64.41 o                         
   3  13   4        248.03        256.64        26.22 o                         
   4  13   4        187.47        212.14        30.84 o                         
   5  13   4        355.63        381.64        47.16 o                         
   6  13   4         21.79         30.48        33.37 o                         
   7  13   4         71.45         93.39        36.66 o                         
   8  13   4        409.97        437.79        55.27 o                         
   9  13   4         12.92         64.17        42.33 o                         
  10  13   4          6.71        -45.46        45.46 o                         
 -13  14   4         59.67         70.82        29.65 o                         
 -12  14   4         72.81         95.02        25.88 o                         
 -11  14   4         14.04         35.79        22.96 o                         
 -10  14   4        262.69        160.42        22.76 o                         
  -9  14   4         60.90         10.70        18.92 o                         
  -8  14   4        190.76        215.06        29.15 o                         
  -7  14   4          2.40          8.66        23.06 o                         
  -6  14   4        815.77        785.80        27.42 o                         
  -5  14   4        459.03        514.49        30.89 o                         
  -4  14   4        819.10        870.71        46.62 o                         
  -3  14   4        424.59        404.84        23.12 o                         
  -2  14   4        619.90        503.66        16.49 o                         
  -1  14   4         63.06         47.33        14.85 o                         
   0  14   4        494.16        404.31        24.74 o                         
   1  14   4        714.50        736.49        32.90 o                         
   2  14   4          2.53         20.51        18.57 o                         
   3  14   4          5.20         -8.79        19.73 o                         
   4  14   4        170.00        152.11        24.83 o                         
   5  14   4         80.80         93.90        28.61 o                         
   6  14   4        233.01        240.26        46.27 o                         
   7  14   4       1771.31       1955.02       101.25 o                         
   8  14   4        341.15        277.64        47.71 o                         
   9  14   4        846.63        850.41        77.26 o                         
  10  14   4        355.24        457.59        87.93 o                         
 -13  15   4        319.12        345.44        44.23 o                         
 -12  15   4        986.90       1058.75        51.22 o                         
 -11  15   4       1119.56       1109.10        51.00 o                         
 -10  15   4       1167.09       1143.97        43.68 o                         
  -9  15   4        493.78        611.90        32.90 o                         
  -8  15   4        382.37        396.13        29.98 o                         
  -7  15   4        694.69        702.10        38.60 o                         
  -6  15   4         71.01         64.58        13.67 o                         
  -5  15   4         14.03         -8.24        15.26 o                         
  -4  15   4        719.59        676.71        27.41 o                         
  -3  15   4       2972.08       2910.74        50.47 o                         
  -2  15   4       2738.30       2559.90        58.24 o                         
  -1  15   4       6759.58       6951.26       104.30 o                         
   0  15   4       8599.90       8821.72       124.37 o                         
   1  15   4         69.10         64.11        18.24 o                         
   2  15   4        177.10        207.06        24.55 o                         
   3  15   4        489.77        431.25        33.00 o                         
   4  15   4        653.20        637.27        38.83 o                         
   5  15   4        120.08        105.00        48.35 o                         
   6  15   4         11.21          1.73        27.01 o                         
   7  15   4         99.64        145.00        34.50 o                         
   8  15   4          7.53        -27.64        37.31 o                         
   9  15   4         17.26         26.76        57.62 o                         
 -13  16   4          1.04         46.72        51.19 o                         
 -12  16   4          2.51          7.38        27.36 o                         
 -11  16   4         66.89         31.64        31.67 o                         
 -10  16   4        113.15        114.41        28.34 o                         
  -9  16   4         29.20         16.42        22.90 o                         
  -8  16   4          6.80        -14.18        29.22 o                         
  -7  16   4          1.60          3.11        23.19 o                         
  -6  16   4         38.20         15.46        17.54 o                         
  -5  16   4        208.53        202.38        17.86 o                         
  -4  16   4       1525.28       1474.25        38.01 o                         
  -3  16   4         10.67          9.86        12.75 o                         
  -2  16   4       1111.68       1135.53        38.42 o                         
  -1  16   4       3310.04       3116.39        85.44 o                         
   0  16   4       5299.68       5093.29        89.39 o                         
   1  16   4        722.16        768.28        38.75 o                         
   2  16   4        160.32        141.66        22.50 o                         
   3  16   4         37.73         70.73        22.60 o                         
   4  16   4         44.07         10.77        28.55 o                         
   5  16   4        979.21        980.67        65.82 o                         
   6  16   4       1695.64       1765.82        76.78 o                         
   7  16   4        716.98        767.19        57.88 o                         
   8  16   4        144.85        180.29        36.13 o                         
   9  16   4        374.98        347.00        56.38 o                         
 -12  17   4        209.41        242.12        40.72 o                         
 -11  17   4        570.61        473.58        39.90 o                         
 -10  17   4        130.93        219.62        29.34 o                         
  -9  17   4        814.56        828.53        46.59 o                         
  -8  17   4         86.03         72.63        23.64 o                         
  -7  17   4         12.11        -26.87        26.87 o                         
  -6  17   4         72.74         32.45        16.74 o                         
  -5  17   4        309.12        330.02        21.14 o                         
  -4  17   4       1883.18       1897.06        51.07 o                         
  -3  17   4        178.13        153.84        19.82 o                         
  -2  17   4        215.61        166.95        21.12 o                         
  -1  17   4        806.73        780.25        34.61 o                         
   0  17   4          2.99          8.63        17.69 o                         
   1  17   4        446.19        422.74        31.92 o                         
   2  17   4        130.39        182.22        24.94 o                         
   3  17   4        435.02        405.63        33.05 o                         
   4  17   4        400.96        413.02        35.22 o                         
   5  17   4        122.36        130.40        25.87 o                         
   6  17   4          0.08          8.53        27.95 o                         
   7  17   4          5.70          6.62        37.77 o                         
   8  17   4         74.99         26.25        30.05 o                         
   9  17   4         23.08         25.79        42.70 o                         
 -12  18   4        339.83        317.52        42.52 o                         
 -11  18   4        238.08        139.75        36.27 o                         
 -10  18   4          4.52         46.70        31.96 o                         
  -9  18   4         26.35        -15.17        31.83 o                         
  -8  18   4        441.44        386.02        35.04 o                         
  -7  18   4          3.58         50.75        22.39 o                         
  -6  18   4          0.05          2.99        29.77 o                         
  -5  18   4        720.95        717.12        33.99 o                         
  -4  18   4          7.59          1.79        17.49 o                         
  -3  18   4        109.43        122.91        21.37 o                         
  -2  18   4        807.32        776.74        34.69 o                         
  -1  18   4        905.09        799.67        35.82 o                         
   0  18   4         15.83        -12.19        19.57 o                         
   1  18   4        190.47        183.89        25.39 o                         
   2  18   4          1.00          8.83        21.23 o                         
   3  18   4          9.50          6.00        21.40 o                         
   4  18   4         59.75         86.37        27.10 o                         
   5  18   4        533.92        482.62        38.99 o                         
   6  18   4        185.70        195.06        35.63 o                         
   7  18   4         22.01         26.36        31.01 o                         
   8  18   4         44.57         26.94        40.47 o                         
 -11  19   4         21.56         48.83        28.20 o                         
 -10  19   4        227.71        154.62        38.42 o                         
  -9  19   4         49.81        125.28        43.17 o                         
  -8  19   4         55.24         22.05        45.38 o                         
  -7  19   4        139.91        162.47        34.87 o                         
  -6  19   4         28.56         46.00        30.16 o                         
  -5  19   4        374.02        346.73        31.44 o                         
  -4  19   4         40.39         38.94        19.06 o                         
  -3  19   4         72.21         88.17        24.44 o                         
  -2  19   4         63.84         53.07        18.38 o                         
  -1  19   4          8.77         13.35        19.28 o                         
   0  19   4        382.64        337.85        30.35 o                         
   1  19   4        147.20        153.58        22.82 o                         
   2  19   4        342.35        381.49        33.88 o                         
   3  19   4        473.40        413.30        34.59 o                         
   4  19   4        267.90        237.71        31.87 o                         
   5  19   4          0.81        -10.95        26.97 o                         
   6  19   4         29.69         51.87        32.41 o                         
   7  19   4         88.64         91.73        33.05 o                         
   8  19   4        107.62        153.54        81.36 o                         
 -11  20   4        515.00        448.55        79.40 o                         
 -10  20   4        593.41        518.75        57.82 o                         
  -9  20   4         65.69         98.65        53.80 o                         
  -8  20   4        107.62        104.55        48.56 o                         
  -7  20   4          7.82         -7.61        28.54 o                         
  -6  20   4        175.23        166.66        33.63 o                         
  -5  20   4        163.05        159.86        29.74 o                         
  -4  20   4        466.12        539.70        33.10 o                         
  -3  20   4        274.28        292.27        32.76 o                         
  -2  20   4        166.55        162.01        25.37 o                         
  -1  20   4         83.51        116.87        29.18 o                         
   0  20   4        586.45        595.98        36.91 o                         
   1  20   4        688.64        690.13        40.96 o                         
   2  20   4         93.21        139.47        25.52 o                         
   3  20   4        821.79        778.38        44.54 o                         
   4  20   4       1037.07       1028.46        52.25 o                         
   5  20   4       1396.89       1550.50        65.42 o                         
   6  20   4       1285.53       1353.39        81.39 o                         
   7  20   4        208.82        136.52       112.94 o                         
 -10  21   4        908.55        877.53        63.32 o                         
  -9  21   4        507.01        543.53        65.79 o                         
  -8  21   4        289.74        340.90        42.65 o                         
  -7  21   4       1071.16       1024.37        62.76 o                         
  -6  21   4       1639.63       1604.07       113.39 o                         
  -5  21   4        864.20        961.85        60.70 o                         
  -4  21   4       1654.70       1791.20        81.15 o                         
  -3  21   4       1751.02       1736.83        56.24 o                         
  -2  21   4        551.81        612.65        39.82 o                         
  -1  21   4         61.21        111.62        31.32 o                         
   0  21   4         64.54         68.27        28.34 o                         
   1  21   4        114.79        119.62        22.69 o                         
   2  21   4        151.49        154.28        35.07 o                         
   3  21   4        344.87        356.85        37.72 o                         
   4  21   4        250.86        237.43        32.19 o                         
   5  21   4          4.45        -13.47        30.55 o                         
   6  21   4        171.32        135.86        31.19 o                         
   7  21   4         19.30        -34.98        45.04 o                         
  -9  22   4         58.17        128.87        47.63 o                         
  -8  22   4         21.71          7.19        31.80 o                         
  -7  22   4        123.82        160.72        37.94 o                         
  -6  22   4        553.36        572.20        50.65 o                         
  -5  22   4       1102.56       1129.25        67.07 o                         
  -4  22   4        864.35        849.52        48.50 o                         
  -3  22   4       1587.51       1632.11        61.55 o                         
  -2  22   4       1383.00       1489.04        59.43 o                         
  -1  22   4        235.53        231.39        30.16 o                         
   0  22   4          4.16        -26.11        27.89 o                         
   1  22   4         78.48        127.22        33.95 o                         
   2  22   4        404.45        419.54        42.94 o                         
   3  22   4       1806.88       1773.31        95.16 o                         
   4  22   4       1173.79       1190.31        69.35 o                         
   5  22   4        940.57       1050.53        57.35 o                         
   6  22   4       1147.60       1302.19        74.20 o                         
  -8  23   4          8.39        -38.83        87.81 o                         
  -7  23   4         43.69         33.21        37.76 o                         
  -6  23   4        100.04         59.54        41.11 o                         
  -5  23   4         35.87         66.86        41.99 o                         
  -4  23   4         12.74        -15.08        26.46 o                         
  -3  23   4         10.26         33.72        32.29 o                         
  -2  23   4        316.10        335.24        34.37 o                         
  -1  23   4        292.53        299.98        33.83 o                         
   0  23   4        249.43        211.23        34.49 o                         
   1  23   4        103.14        134.62        32.53 o                         
   2  23   4        289.26        312.64        51.97 o                         
   3  23   4          9.74         31.85        32.43 o                         
   4  23   4          9.23         13.86        29.15 o                         
   5  23   4         12.74         65.99        60.24 o                         
  -7  24   4          6.54         37.87        47.54 o                         
  -6  24   4         27.67         17.48        43.83 o                         
  -5  24   4         61.56         27.27        43.40 o                         
  -4  24   4         18.34         36.21        56.88 o                         
  -3  24   4          6.72         25.61        39.86 o                         
  -2  24   4        299.08        322.59        35.62 o                         
  -1  24   4         17.49        -12.87        24.35 o                         
   0  24   4         75.09         69.21        45.50 o                         
   1  24   4        196.79        207.64        38.48 o                         
   2  24   4          0.59          9.46        49.92 o                         
   3  24   4         25.71         -1.61        40.19 o                         
   4  24   4          6.34         55.60        41.45 o                         
  -5  25   4        385.13        443.46        62.96 o                         
  -4  25   4        566.15        638.99       120.58 o                         
  -3  25   4        541.09        490.19        47.92 o                         
  -2  25   4        926.64       1017.23        64.05 o                         
  -1  25   4        198.78        213.37        31.69 o                         
   0  25   4         83.55         63.73        27.40 o                         
   1  25   4         15.71         29.12        27.32 o                         
   2  25   4         30.87          9.55        31.52 o                         
   3  25   4          2.35         25.52        43.67 o                         
  -3  26   4        528.46        477.76        49.56 o                         
  -2  26   4       1112.51       1159.36        70.68 o                         
  -1  26   4        892.09        938.40        54.97 o                         
   0  26   4        220.23        210.69        32.57 o                         
   1  26   4        378.06        378.62        47.28 o                         
   2  26   4        701.71        655.50        57.40 o                         
  -2  27   4        298.40        298.37        72.24 o                         
  -1  27   4        217.58        203.80        62.95 o                         
 -16   1   5        105.50        116.19        50.67 o                         
 -15   1   5         75.08        106.34        46.95 o                         
 -14   1   5        114.32        159.34        64.76 o                         
 -13   1   5          5.72        -11.48        47.97 o                         
 -12   1   5        440.58        517.63        57.61 o                         
 -11   1   5          4.67        -22.61        33.22 o                         
 -10   1   5          2.36         12.36        14.80 o                         
  -9   1   5        824.43        810.37        36.39 o                         
  -8   1   5        816.88        813.50        19.41 o                         
  -7   1   5       3089.88       3102.54        50.84 o                         
  -6   1   5         11.46         26.18         9.53 o                         
  -5   1   5         22.03         10.66         8.66 o                         
  -4   1   5          5.89         21.83         9.43 o                         
  -3   1   5       1324.43       1176.14        26.33 o                         
  -2   1   5        270.47        228.35        17.98 o                         
  -1   1   5         21.04         12.22        13.50 o                         
   0   1   5        129.12         92.59        17.04 o                         
   1   1   5       3741.34       3712.23        59.06 o                         
   2   1   5       5440.62       5485.24        70.72 o                         
   3   1   5       1453.14       1358.60        50.25 o                         
   4   1   5         45.66         51.47        11.27 o                         
   5   1   5        327.56        291.33        26.94 o                         
   6   1   5        495.30        551.03        35.66 o                         
   7   1   5        484.14        504.61        39.53 o                         
   8   1   5        755.63        599.98        38.81 o                         
   9   1   5        350.25        310.43        47.93 o                         
  10   1   5        444.59        561.26        49.08 o                         
  11   1   5        292.28        285.58        42.73 o                         
 -16   2   5         60.76         92.93        50.94 o                         
 -15   2   5        182.85        181.08        88.92 o                         
 -14   2   5       1324.14       1349.65        93.28 o                         
 -13   2   5       1675.66       1803.54       100.82 o                         
 -12   2   5       2205.38       2387.90       110.79 o                         
 -11   2   5         92.39         18.95        35.28 o                         
 -10   2   5        586.40        622.36        34.95 o                         
  -9   2   5       2802.18       2858.28        51.35 o                         
  -8   2   5       8683.25       8520.27       103.86 o                         
  -7   2   5       2122.15       2005.01        40.58 o                         
  -6   2   5       2110.47       2202.61        57.25 o                         
  -5   2   5       9122.92       9010.95       205.52 o                         
  -4   2   5       2954.83       2876.94        45.87 o                         
  -3   2   5       3393.61       3465.22        65.19 o                         
  -2   2   5       6170.62       6197.57        89.29 o                         
  -1   2   5       4417.85       4576.44        64.62 o                         
   0   2   5       2975.22       2953.27        48.41 o                         
   1   2   5       2182.99       2076.89        48.82 o                         
   2   2   5       1160.31        863.58        73.93 o                         
   3   2   5       3127.02       3081.22        64.03 o                         
   4   2   5        750.84        701.35        51.74 o                         
   5   2   5         69.43         63.39        20.25 o                         
   6   2   5         46.90         73.17        27.05 o                         
   7   2   5        168.82        217.25        45.53 o                         
   8   2   5          1.23         46.13        26.19 o                         
   9   2   5        210.54        211.05        46.50 o                         
  10   2   5          7.39        -30.90        30.90 o                         
  11   2   5          2.61         -1.06        35.81 o                         
 -15   3   5         28.47         84.88        44.88 o                         
 -14   3   5         52.29         14.83        41.53 o                         
 -13   3   5         49.18         62.87        46.10 o                         
 -12   3   5        451.86        415.55        55.23 o                         
 -11   3   5         43.84         53.73        22.53 o                         
 -10   3   5        701.40        770.58        33.93 o                         
  -9   3   5         46.82         56.94        19.12 o                         
  -8   3   5          5.55          2.01         8.73 o                         
  -7   3   5       2356.07       2404.78        77.76 o                         
  -6   3   5       7005.06       7003.23        95.57 o                         
  -5   3   5        402.56        302.23        16.82 o                         
  -4   3   5        883.97        789.69        20.55 o                         
  -3   3   5       1224.10       1320.32        30.31 o                         
  -2   3   5       3414.74       2869.83        48.75 o                         
  -1   3   5       6988.58       7353.80        90.87 o                         
   0   3   5       7070.47       7458.21        91.02 o                         
   1   3   5       1320.38       1029.73        57.45 o                         
   2   3   5       9867.30       9014.32       149.87 o                         
   3   3   5       2560.94       2600.63        46.74 o                         
   4   3   5       2107.97       1880.96        66.98 o                         
   5   3   5       3929.08       3705.29        95.70 o                         
   6   3   5        562.48        544.02        39.98 o                         
   7   3   5          7.18         -4.01        35.13 o                         
   8   3   5       1686.90       1823.33        75.31 o                         
   9   3   5       1614.61       1516.86        72.06 o                         
  10   3   5        665.26        656.64        52.77 o                         
  11   3   5        484.74        498.18        85.08 o                         
 -15   4   5        195.22        214.10        53.50 o                         
 -14   4   5        486.31        419.92        59.24 o                         
 -13   4   5        362.80        413.30        58.90 o                         
 -12   4   5        379.07        360.32       102.63 o                         
 -11   4   5        979.10       1010.85        48.39 o                         
 -10   4   5        592.35        618.80        31.59 o                         
  -9   4   5        522.69        501.53        28.19 o                         
  -8   4   5       4465.32       4713.90       241.20 o                         
  -7   4   5       3163.90       3283.78        96.45 o                         
  -6   4   5       3051.45       2910.14        75.66 o                         
  -5   4   5       2770.04       2718.72        50.39 o                         
  -4   4   5        145.50         99.05        14.12 o                         
  -3   4   5         27.61         26.70         9.27 o                         
  -2   4   5        474.80        546.66        18.46 o                         
  -1   4   5        488.73        448.99        24.59 o                         
   0   4   5         38.73         75.46        11.87 o                         
   1   4   5         70.15         49.55        15.70 o                         
   2   4   5       1389.36       1506.47        34.97 o                         
   3   4   5        858.70        910.86        25.70 o                         
   4   4   5       1415.36       1414.60        54.28 o                         
   5   4   5         17.62         35.57        21.62 o                         
   6   4   5         37.29         31.62        24.60 o                         
   7   4   5         19.22         33.75        24.90 o                         
   8   4   5        123.45         81.71        59.98 o                         
   9   4   5          1.91        -14.64        32.51 o                         
  10   4   5        106.78         80.83        36.46 o                         
  11   4   5          2.72         39.10        37.74 o                         
 -15   5   5         48.68         70.72        72.10 o                         
 -14   5   5          4.50         -8.95        40.72 o                         
 -13   5   5         50.55        145.53        49.20 o                         
 -12   5   5        141.70         72.64       106.66 o                         
 -11   5   5          6.43        -20.00        20.00 o                         
 -10   5   5          0.17          0.90        18.60 o                         
  -9   5   5        255.41        222.19        29.00 o                         
  -8   5   5        430.90        336.22        42.56 o                         
  -7   5   5         55.68         38.32        16.06 o                         
  -6   5   5         82.23         98.26         8.91 o                         
  -5   5   5       2089.33       2196.32        40.58 o                         
  -4   5   5       1301.42       1293.31        29.86 o                         
  -3   5   5       1406.97       1516.42        27.16 o                         
  -2   5   5         49.20         25.27         9.66 o                         
  -1   5   5      15824.48      17178.11       234.23 o                         
   0   5   5       1611.58       1607.99        47.98 o                         
   1   5   5        361.61        356.48        23.03 o                         
   2   5   5         19.88         23.82        15.22 o                         
   3   5   5       1209.68       1163.07        49.21 o                         
   4   5   5         29.37         37.85        18.85 o                         
   5   5   5         32.79         42.30        23.82 o                         
   6   5   5         46.33         37.40        24.42 o                         
   7   5   5        157.76        186.10        45.78 o                         
   8   5   5         31.52         49.14        26.92 o                         
   9   5   5          0.36         13.01        48.00 o                         
  10   5   5          0.90         -1.46        31.84 o                         
  11   5   5         54.64         22.57        79.12 o                         
 -15   6   5          5.91        -47.84        48.90 o                         
 -14   6   5          1.06          5.78        44.68 o                         
 -13   6   5         13.44         11.81        40.12 o                         
 -12   6   5        278.34        302.94        47.96 o                         
 -11   6   5         66.03         36.23        20.48 o                         
 -10   6   5         99.04         91.32        21.14 o                         
  -9   6   5        981.79       1022.16        40.33 o                         
  -8   6   5        699.64        645.37        35.51 o                         
  -7   6   5        261.58        230.03        21.45 o                         
  -6   6   5         44.14         46.51        11.10 o                         
  -5   6   5        794.79        783.92        21.86 o                         
  -4   6   5        341.50        343.16        17.08 o                         
  -3   6   5       2073.19       2272.24        55.81 o                         
  -2   6   5       4281.90       4391.60        54.00 o                         
  -1   6   5       4928.25       5083.96        77.23 o                         
   0   6   5        896.02       1053.73        49.33 o                         
   1   6   5       2365.07       2535.79        55.85 o                         
   2   6   5       1732.84       1690.18        46.01 o                         
   3   6   5        587.97        557.76        27.64 o                         
   4   6   5          3.17          5.13        25.78 o                         
   5   6   5        292.99        239.72        29.87 o                         
   6   6   5         61.19         76.32        25.78 o                         
   7   6   5          2.51         20.36        26.21 o                         
   8   6   5         26.87         11.68        29.66 o                         
   9   6   5        134.48         67.76        30.14 o                         
  10   6   5         80.67         88.64        31.18 o                         
  11   6   5          0.27         42.52        40.89 o                         
 -15   7   5        148.81         49.16        82.81 o                         
 -14   7   5          1.58         -8.89        42.57 o                         
 -13   7   5          9.30         36.89        39.94 o                         
 -12   7   5         11.18         35.79        43.01 o                         
 -11   7   5         21.00         41.49        21.69 o                         
 -10   7   5         51.75         33.18        19.94 o                         
  -9   7   5        431.09        421.51        29.07 o                         
  -8   7   5        140.11        139.34        18.90 o                         
  -7   7   5        377.51        391.80        23.38 o                         
  -6   7   5        905.85        794.75        25.08 o                         
  -5   7   5        267.72        279.51        24.65 o                         
  -4   7   5        622.12        522.32        15.21 o                         
  -3   7   5        748.08        852.70        23.57 o                         
  -2   7   5        166.20        118.87        19.58 o                         
  -1   7   5        800.51       1031.38        21.87 o                         
   0   7   5       2366.93       2210.67        40.94 o                         
   1   7   5         31.41         21.44        13.44 o                         
   2   7   5       1533.50       1414.20        42.64 o                         
   3   7   5       2269.60       2210.00        56.29 o                         
   4   7   5       3316.97       3046.94        81.70 o                         
   5   7   5       1357.39       1348.60        55.87 o                         
   6   7   5       2138.49       2094.30        73.76 o                         
   7   7   5        797.72        806.02        48.92 o                         
   8   7   5         52.38         90.50        28.41 o                         
   9   7   5        937.38        972.42        60.19 o                         
  10   7   5        567.88        506.20        48.91 o                         
  11   7   5        444.02        547.11        94.63 o                         
 -15   8   5        749.33        706.50       108.88 o                         
 -14   8   5       1538.92       1487.56        99.98 o                         
 -13   8   5        597.80        572.98        64.28 o                         
 -12   8   5        405.34        377.54        29.00 o                         
 -11   8   5        573.10        571.78        39.12 o                         
 -10   8   5       2453.28       2545.67        62.17 o                         
  -9   8   5       3475.89       3501.13        72.65 o                         
  -8   8   5       2954.18       2979.68        63.17 o                         
  -7   8   5       1394.10       1454.41        46.18 o                         
  -6   8   5       3098.70       3033.62        57.84 o                         
  -5   8   5       4568.16       4658.14        66.81 o                         
  -4   8   5       7231.77       7238.15        83.37 o                         
  -3   8   5        766.57        741.23        22.55 o                         
  -2   8   5       2029.93       1983.83        34.59 o                         
  -1   8   5       3105.27       2838.46        38.67 o                         
   0   8   5       7097.95       6967.98        75.76 o                         
   1   8   5       6154.42       6329.42       222.00 o                         
   2   8   5       5621.79       5417.79        92.70 o                         
   3   8   5         34.07         71.10        18.14 o                         
   4   8   5        843.93        818.04        41.88 o                         
   5   8   5       3192.88       3319.53        89.71 o                         
   6   8   5        125.67        143.71        27.54 o                         
   7   8   5         29.29         36.06        25.77 o                         
   8   8   5          9.09        -19.18        26.38 o                         
   9   8   5        166.55        169.35        34.79 o                         
  10   8   5         15.39         89.23        42.76 o                         
 -15   9   5         37.28         59.42        73.58 o                         
 -14   9   5         23.52         58.59        46.09 o                         
 -13   9   5         15.27         21.01        48.85 o                         
 -12   9   5         24.17         42.26        20.73 o                         
 -11   9   5          0.98         36.72        19.31 o                         
 -10   9   5         34.40         59.82        20.21 o                         
  -9   9   5       1122.29       1134.64        41.45 o                         
  -8   9   5       1049.76       1140.23        47.14 o                         
  -7   9   5         53.52          5.85        19.53 o                         
  -6   9   5         55.62         70.74        12.29 o                         
  -5   9   5        314.38        385.43        17.88 o                         
  -4   9   5         95.47        110.67        11.23 o                         
  -3   9   5        316.34        292.45        16.16 o                         
  -2   9   5       1749.64       1665.41        52.59 o                         
  -1   9   5        601.47        581.34        20.57 o                         
   0   9   5        672.03        613.09        18.33 o                         
   1   9   5       1743.20       1539.67        29.94 o                         
   2   9   5        473.27        384.44        26.81 o                         
   3   9   5        650.51        615.92        23.08 o                         
   4   9   5       1185.74       1235.80        51.13 o                         
   5   9   5         56.26         49.66        22.79 o                         
   6   9   5        280.27        303.10        33.24 o                         
   7   9   5       2926.65       2944.06        92.77 o                         
   8   9   5        988.22       1090.82        63.15 o                         
   9   9   5        381.85        494.07        60.72 o                         
  10   9   5        339.98        433.50       119.72 o                         
 -15  10   5        193.60        264.82        83.01 o                         
 -14  10   5        242.54        204.22        52.94 o                         
 -13  10   5          4.03        -25.89        32.47 o                         
 -12  10   5         33.54         66.79        40.81 o                         
 -11  10   5         12.70        -11.70        19.90 o                         
 -10  10   5          2.80         14.22        19.85 o                         
  -9  10   5          6.64         -2.88        19.07 o                         
  -8  10   5        364.93        389.29        27.24 o                         
  -7  10   5         62.21         19.88        16.84 o                         
  -6  10   5       2079.55       1753.06       135.33 o                         
  -5  10   5        136.83        140.50        12.82 o                         
  -4  10   5        178.29        151.66        10.66 o                         
  -3  10   5       2363.42       2304.72        37.97 o                         
  -2  10   5         41.40         39.00         9.80 o                         
  -1  10   5        248.62        247.71        17.37 o                         
   0  10   5        229.89        211.77        12.25 o                         
   1  10   5          0.62          3.21         7.63 o                         
   2  10   5        128.63        163.83        17.81 o                         
   3  10   5        168.52        184.02        21.93 o                         
   4  10   5        957.49        860.94        43.58 o                         
   5  10   5          2.68         14.40        19.38 o                         
   6  10   5        143.91        149.38        28.52 o                         
   7  10   5        323.38        279.32        34.21 o                         
   8  10   5        215.66        196.99        45.30 o                         
   9  10   5         67.27         42.46        41.23 o                         
  10  10   5         37.81         26.79        53.17 o                         
 -14  11   5          2.46         11.16        33.76 o                         
 -13  11   5        260.14        235.34        40.96 o                         
 -12  11   5        197.34        184.79        28.26 o                         
 -11  11   5          1.11         18.47        21.48 o                         
 -10  11   5        523.80        453.40        30.89 o                         
  -9  11   5        403.92        392.57        30.01 o                         
  -8  11   5        541.93        577.74        36.51 o                         
  -7  11   5         50.70         73.95        11.92 o                         
  -6  11   5        179.03        194.43        27.45 o                         
  -5  11   5          6.55         24.09        10.36 o                         
  -4  11   5        594.99        557.01        18.73 o                         
  -3  11   5       1188.70       1057.74        29.41 o                         
  -2  11   5       1265.77       1135.06        29.19 o                         
  -1  11   5         57.12         67.83        11.43 o                         
   0  11   5         72.35         98.37        11.44 o                         
   1  11   5         98.51        117.84        10.36 o                         
   2  11   5       1005.12        983.22        33.23 o                         
   3  11   5         17.74          9.79        31.70 o                         
   4  11   5          6.34         -3.51        19.15 o                         
   5  11   5        485.72        434.58        35.22 o                         
   6  11   5        275.54        295.60        45.11 o                         
   7  11   5          2.31         93.82        37.92 o                         
   8  11   5          5.18         -9.80        32.73 o                         
   9  11   5        269.93        247.46       136.06 o                         
  10  11   5          0.53         76.19        63.23 o                         
 -14  12   5        762.34        833.70        54.67 o                         
 -13  12   5        141.99        140.58        36.86 o                         
 -12  12   5        135.18        138.91        26.80 o                         
 -11  12   5        451.47        450.82        34.33 o                         
 -10  12   5        151.72        255.85        27.82 o                         
  -9  12   5        355.61        417.22        30.71 o                         
  -8  12   5       1484.56       1537.02        56.04 o                         
  -7  12   5       1070.48       1060.85        33.35 o                         
  -6  12   5       1248.30       1189.53        38.04 o                         
  -5  12   5        548.90        485.06        22.24 o                         
  -4  12   5       2831.11       2763.17        51.52 o                         
  -3  12   5       4349.06       4281.88        65.34 o                         
  -2  12   5       2997.72       3038.55        50.61 o                         
  -1  12   5       1377.91       1325.44        35.50 o                         
   0  12   5       2040.29       2072.40        40.79 o                         
   1  12   5          7.71         29.41         8.62 o                         
   2  12   5        265.64        278.35        20.61 o                         
   3  12   5        175.26        147.89        24.05 o                         
   4  12   5         16.68         44.77        61.04 o                         
   5  12   5        203.95        164.22        37.67 o                         
   6  12   5        176.76        150.10        40.17 o                         
   7  12   5        462.69        553.81        59.19 o                         
   8  12   5          7.63         38.34        73.60 o                         
   9  12   5         30.15         64.42        45.62 o                         
  10  12   5          3.85         49.79        52.90 o                         
 -14  13   5         57.82         36.45        31.25 o                         
 -13  13   5         37.59         28.08        29.45 o                         
 -12  13   5          1.96         29.25        24.64 o                         
 -11  13   5         57.37         54.95        22.49 o                         
 -10  13   5          3.79         29.75        21.43 o                         
  -9  13   5        184.27        231.01        26.16 o                         
  -8  13   5        113.68        147.27        25.92 o                         
  -7  13   5        218.88        212.83        33.16 o                         
  -6  13   5       1654.14       1628.84        36.92 o                         
  -5  13   5       6264.42       6108.42        89.77 o                         
  -4  13   5       3292.99       3406.87        57.57 o                         
  -3  13   5        565.31        579.41        30.36 o                         
  -2  13   5       4892.58       4642.09        66.53 o                         
  -1  13   5       4277.50       4354.07        66.36 o                         
   0  13   5       4100.90       4004.76        75.18 o                         
   1  13   5         24.96         21.68        16.61 o                         
   2  13   5         66.87         83.91        22.09 o                         
   3  13   5        555.56        494.05        40.02 o                         
   4  13   5       3176.51       2980.54       115.33 o                         
   5  13   5        172.90        181.54        40.50 o                         
   6  13   5        838.17        842.61        68.80 o                         
   7  13   5       1573.28       1660.63        96.37 o                         
   8  13   5       1042.20       1053.76        80.71 o                         
   9  13   5       1296.98       1224.77        91.15 o                         
 -13  14   5         57.78         78.98        28.58 o                         
 -12  14   5        395.90        405.47        38.16 o                         
 -11  14   5       1076.50       1123.40        48.55 o                         
 -10  14   5        521.63        575.54        49.22 o                         
  -9  14   5        281.02        300.16        28.94 o                         
  -8  14   5       1285.24       1211.70        63.65 o                         
  -7  14   5       3822.13       3773.67       179.18 o                         
  -6  14   5       1907.39       1909.44        42.11 o                         
  -5  14   5       3900.29       3847.89        68.76 o                         
  -4  14   5       4747.79       4806.78        78.87 o                         
  -3  14   5       3953.26       4004.50        71.61 o                         
  -2  14   5       3549.14       3701.33        69.84 o                         
  -1  14   5       2005.20       1871.44        49.18 o                         
   0  14   5         94.87        109.56        21.82 o                         
   1  14   5         24.48          3.24        18.02 o                         
   2  14   5          1.98          2.83        30.73 o                         
   3  14   5        927.10        917.29        51.98 o                         
   4  14   5         77.37         44.10        26.57 o                         
   5  14   5         13.57         52.91        27.60 o                         
   6  14   5        164.91        181.29        49.18 o                         
   7  14   5         10.82          4.95        36.20 o                         
   8  14   5          3.73        -29.55        37.36 o                         
   9  14   5          0.39        -43.32        57.17 o                         
 -13  15   5          0.18         22.49        28.91 o                         
 -12  15   5          9.26         40.86        27.74 o                         
 -11  15   5         33.04         32.18        22.47 o                         
 -10  15   5         19.76        -22.07        22.07 o                         
  -9  15   5        375.57        329.73        33.44 o                         
  -8  15   5        135.95        114.58        28.21 o                         
  -7  15   5         94.31         81.34        25.88 o                         
  -6  15   5         82.81        118.02        20.18 o                         
  -5  15   5        478.59        510.88        27.84 o                         
  -4  15   5        171.22        173.46        21.21 o                         
  -3  15   5       2007.76       2132.09        51.29 o                         
  -2  15   5       1631.26       1623.43        46.39 o                         
  -1  15   5        525.85        474.96        27.52 o                         
   0  15   5        678.03        679.36        32.50 o                         
   1  15   5        255.31        232.37        23.63 o                         
   2  15   5         12.65         45.73        21.37 o                         
   3  15   5         16.70         26.46        26.93 o                         
   4  15   5         22.20         10.98        27.31 o                         
   5  15   5        124.71        130.95        31.40 o                         
   6  15   5        266.34        275.41        38.52 o                         
   7  15   5        397.97        460.21        57.32 o                         
   8  15   5         51.46          8.25        77.77 o                         
 -13  16   5         17.00         31.35        27.43 o                         
 -12  16   5        212.90        222.75        33.84 o                         
 -11  16   5        268.29        279.86        40.39 o                         
 -10  16   5         70.98         52.66        22.36 o                         
  -9  16   5         24.78        -10.36        21.57 o                         
  -8  16   5        454.11        410.87        36.96 o                         
  -7  16   5        728.54        704.12        49.36 o                         
  -6  16   5       1258.50       1201.44        54.22 o                         
  -5  16   5          7.08         -5.29        15.92 o                         
  -4  16   5       1813.63       1717.93        52.27 o                         
  -3  16   5        283.21        230.96        21.81 o                         
  -2  16   5       1271.20       1274.04        42.19 o                         
  -1  16   5        533.93        546.69        35.54 o                         
   0  16   5        328.23        326.68        25.96 o                         
   1  16   5         51.62         44.05        19.93 o                         
   2  16   5       1246.11       1294.66        63.44 o                         
   3  16   5        254.16        213.36        33.94 o                         
   4  16   5          0.39         20.38        29.30 o                         
   5  16   5          0.09         20.60        27.80 o                         
   6  16   5         10.02         -9.37        27.66 o                         
   7  16   5        199.22        263.56        40.01 o                         
   8  16   5        134.67        102.95        33.20 o                         
 -12  17   5         62.30         88.10        28.80 o                         
 -11  17   5        324.36        246.57        32.51 o                         
 -10  17   5         10.08        -15.86        22.30 o                         
  -9  17   5          3.93        -23.71        23.71 o                         
  -8  17   5          1.07         -1.01        23.19 o                         
  -7  17   5        876.57        766.08        41.03 o                         
  -6  17   5        289.65        332.74        29.95 o                         
  -5  17   5        404.22        383.42        30.94 o                         
  -4  17   5       2442.57       2461.45        75.84 o                         
  -3  17   5          8.74          9.97        19.60 o                         
  -2  17   5         75.88         76.58        20.61 o                         
  -1  17   5       3317.53       3221.97        70.58 o                         
   0  17   5       1847.25       1827.10        53.85 o                         
   1  17   5         26.63         48.29        20.98 o                         
   2  17   5        550.98        570.86        37.91 o                         
   3  17   5       1797.25       1830.37        72.71 o                         
   4  17   5       1453.72       1472.56        70.27 o                         
   5  17   5       1661.82       1883.14        80.96 o                         
   6  17   5        898.37        918.38        59.80 o                         
   7  17   5         35.40        124.97        36.72 o                         
   8  17   5        331.57        418.37        64.69 o                         
 -12  18   5        404.67        475.08        43.04 o                         
 -11  18   5        630.79        636.80        45.78 o                         
 -10  18   5       2074.30       2228.03       108.89 o                         
  -9  18   5        999.72        932.81        50.03 o                         
  -8  18   5        919.55       1093.65        81.55 o                         
  -7  18   5        675.15        762.91        52.69 o                         
  -6  18   5        402.99        396.63        41.99 o                         
  -5  18   5        263.80        317.89        29.44 o                         
  -4  18   5       1033.11        934.61        41.52 o                         
  -3  18   5       1729.39       1823.49        51.52 o                         
  -2  18   5        731.08        773.34        35.95 o                         
  -1  18   5          4.92         -1.01        19.25 o                         
   0  18   5         17.90         28.73        23.14 o                         
   1  18   5        463.28        427.24        33.07 o                         
   2  18   5         63.96         35.07        23.72 o                         
   3  18   5          5.31          6.95        23.80 o                         
   4  18   5        160.73        230.49        36.94 o                         
   5  18   5        262.70        240.36        37.60 o                         
   6  18   5         39.59         90.45        32.03 o                         
   7  18   5          2.60         45.36        33.28 o                         
 -11  19   5        216.48        152.84        39.99 o                         
 -10  19   5         65.31         31.65        32.62 o                         
  -9  19   5         29.12         58.71        32.06 o                         
  -8  19   5        607.73        605.00        51.80 o                         
  -7  19   5        571.55        557.81        62.29 o                         
  -6  19   5          0.89         -8.36        30.52 o                         
  -5  19   5         44.82        -10.26        26.05 o                         
  -4  19   5        242.67        256.63        45.30 o                         
  -3  19   5       1585.45       1655.93        50.89 o                         
  -2  19   5        876.27        827.17        37.87 o                         
  -1  19   5        848.55        747.24        36.96 o                         
   0  19   5        702.42        749.54        41.78 o                         
   1  19   5        131.56        153.43        26.11 o                         
   2  19   5        762.53        769.71        43.76 o                         
   3  19   5        497.83        490.35        37.49 o                         
   4  19   5        323.39        274.15        38.14 o                         
   5  19   5       1669.76       1699.58        80.37 o                         
   6  19   5       1228.13       1307.83        74.62 o                         
   7  19   5        588.52        735.69        71.45 o                         
 -11  20   5         37.48         65.98        38.79 o                         
 -10  20   5        223.64        298.22        54.23 o                         
  -9  20   5        882.65        933.55        61.78 o                         
  -8  20   5         74.88         95.45        32.41 o                         
  -7  20   5          6.47        -16.44        31.75 o                         
  -6  20   5         44.39        -12.38        31.88 o                         
  -5  20   5        147.10        165.02        35.21 o                         
  -4  20   5        227.08        213.14        29.83 o                         
  -3  20   5       1057.40       1015.44        47.33 o                         
  -2  20   5       2284.87       2264.84        61.62 o                         
  -1  20   5        701.14        686.47        36.77 o                         
   0  20   5        450.64        454.74        35.62 o                         
   1  20   5        109.91        107.07        23.95 o                         
   2  20   5        129.01        135.09        33.36 o                         
   3  20   5        368.49        385.96        36.76 o                         
   4  20   5         73.41         29.36        27.26 o                         
   5  20   5         12.49        -30.38        30.38 o                         
   6  20   5         16.46          3.16        31.83 o                         
 -10  21   5        247.01        322.91        57.62 o                         
  -9  21   5         28.86         77.35        37.59 o                         
  -8  21   5          3.51         60.26        35.39 o                         
  -7  21   5         36.50         76.20        34.87 o                         
  -6  21   5        470.04        473.67        47.16 o                         
  -5  21   5        222.34        171.93        37.73 o                         
  -4  21   5         51.49         85.01        39.13 o                         
  -3  21   5        381.10        396.01        41.32 o                         
  -2  21   5        462.22        461.29        36.56 o                         
  -1  21   5        327.27        260.79        33.58 o                         
   0  21   5        536.54        493.40        36.62 o                         
   1  21   5        518.12        542.72        39.29 o                         
   2  21   5        244.74        320.02        41.04 o                         
   3  21   5          9.10          3.71        24.55 o                         
   4  21   5         34.13         38.45        42.80 o                         
   5  21   5          0.04         57.19        40.67 o                         
   6  21   5         65.25         71.13        42.99 o                         
  -9  22   5        278.49        386.99        72.97 o                         
  -8  22   5        680.57        758.15        61.45 o                         
  -7  22   5        121.31        179.61        73.87 o                         
  -6  22   5          7.39        -29.93        33.89 o                         
  -5  22   5        286.21        216.08        40.04 o                         
  -4  22   5       1249.10       1244.10        57.11 o                         
  -3  22   5        763.24        870.61        49.72 o                         
  -2  22   5        235.97        218.06        32.64 o                         
  -1  22   5         60.68         41.17        39.51 o                         
   0  22   5         12.85          2.89        26.72 o                         
   1  22   5          1.20         47.57        29.42 o                         
   2  22   5          2.18          8.62        28.01 o                         
   3  22   5        100.63         84.51        27.48 o                         
   4  22   5        459.44        455.59        40.35 o                         
   5  22   5        498.48        554.90        64.04 o                         
  -8  23   5          1.58          9.82        32.12 o                         
  -7  23   5        161.18        190.70        64.57 o                         
  -6  23   5         48.74         75.68        46.86 o                         
  -5  23   5         99.07        133.88        51.83 o                         
  -4  23   5        112.90        127.85        36.74 o                         
  -3  23   5        476.16        539.69        47.39 o                         
  -2  23   5       1239.62       1347.07        70.14 o                         
  -1  23   5        266.19        300.89        39.18 o                         
   0  23   5        526.94        495.26        46.58 o                         
   1  23   5        386.06        363.42        42.37 o                         
   2  23   5        145.27        136.91        35.51 o                         
   3  23   5          5.52         23.37        29.67 o                         
   4  23   5        187.85        155.71        44.71 o                         
  -8  24   5        263.88        308.79        79.85 o                         
  -7  24   5        255.71        160.43        71.72 o                         
  -6  24   5         98.49         88.92        37.35 o                         
  -5  24   5         91.72        132.34        48.64 o                         
  -4  24   5        313.69        396.50        58.95 o                         
  -3  24   5       1102.99       1165.76        92.13 o                         
  -2  24   5       1124.94       1269.95        71.59 o                         
  -1  24   5       1227.18       1244.19        59.85 o                         
   0  24   5        401.66        364.95        44.38 o                         
   1  24   5         23.36         43.31        32.42 o                         
   2  24   5         97.28         81.25        31.21 o                         
   3  24   5        607.50        607.54        68.88 o                         
  -4  25   5         22.46         59.81        71.77 o                         
  -3  25   5         75.38         88.12        33.34 o                         
  -2  25   5         13.18        -23.81        30.12 o                         
  -1  25   5         10.24         70.27        34.46 o                         
   0  25   5        122.71        -11.15        44.82 o                         
   1  25   5         41.59         62.34        55.67 o                         
   2  25   5         12.62         -0.66        55.57 o                         
  -2  26   5        204.08        132.84        56.52 o                         
  -1  26   5        231.42        115.50        58.78 o                         
   0  26   5        577.70        474.26        87.11 o                         
 -16   0   6        119.01         87.53        70.26 o                         
 -15   0   6         76.80        129.02        71.82 o                         
 -14   0   6         13.03        -70.59        70.59 o                         
 -13   0   6        289.03        262.78        68.16 o                         
 -12   0   6        920.36        841.70        98.50 o                         
 -11   0   6         95.12         37.63        49.71 o                         
 -10   0   6        776.17        708.90        82.30 o                         
  -9   0   6          0.59         13.65        10.44 o                         
  -8   0   6        475.56        431.17        24.04 o                         
  -7   0   6         24.30         42.66        11.77 o                         
  -6   0   6        216.71        220.89        17.31 o                         
  -5   0   6       1083.85       1129.39        42.36 o                         
  -4   0   6        131.47        233.18        23.22 o                         
  -3   0   6       2411.81       2546.49        77.52 o                         
  -2   0   6        170.52        244.90        29.48 o                         
  -1   0   6         54.79         38.50        34.49 o                         
   0   0   6       2002.33       1832.20        54.14 o                         
   1   0   6       6182.17       5949.67       199.47 o                         
   2   0   6       1867.45       1809.13        54.72 o                         
   3   0   6        965.26        908.48        30.88 o                         
   4   0   6       3419.88       3292.47        78.64 o                         
   5   0   6         20.64         12.06        29.23 o                         
   6   0   6        857.78        725.92        60.18 o                         
   7   0   6        182.32        245.40        43.85 o                         
   8   0   6       2884.88       2815.94       188.43 o                         
   9   0   6       1376.87       1360.34        88.02 o                         
  10   0   6       1252.85       1340.44       132.79 o                         
 -16   1   6         74.22         90.30        72.49 o                         
 -15   1   6        550.72        498.79        66.13 o                         
 -14   1   6        277.16        232.79        51.62 o                         
 -13   1   6       1609.88       1633.85        98.44 o                         
 -12   1   6        279.21        248.55        84.62 o                         
 -11   1   6        138.93        105.93        37.64 o                         
 -10   1   6       2666.50       2773.47        70.80 o                         
  -9   1   6       2830.44       2956.70        47.89 o                         
  -8   1   6       1422.77       1389.68        36.10 o                         
  -7   1   6        771.70        680.67        27.83 o                         
  -6   1   6      10697.76      10742.11       118.99 o                         
  -5   1   6       1913.75       1852.41        34.72 o                         
  -4   1   6        604.65        594.91        24.61 o                         
  -3   1   6       1394.72       1271.71        41.89 o                         
  -2   1   6       1429.48       1374.27        44.72 o                         
  -1   1   6       1946.46       1760.24        39.16 o                         
   0   1   6       2840.20       2763.54        59.33 o                         
   1   1   6       1592.48       1561.60        37.94 o                         
   2   1   6       2189.73       1981.31        49.09 o                         
   3   1   6       1971.86       1936.83        34.11 o                         
   4   1   6        116.05        122.02        15.59 o                         
   5   1   6          1.51        -16.92        21.11 o                         
   6   1   6        960.69        882.46        44.71 o                         
   7   1   6        258.59        241.02        31.67 o                         
   8   1   6        211.59        218.04        44.88 o                         
   9   1   6        474.27        514.72        49.36 o                         
  10   1   6         59.82         97.93        39.75 o                         
 -16   2   6         30.26         69.04        70.63 o                         
 -15   2   6         22.43         16.66        43.74 o                         
 -14   2   6         88.92        -15.86        44.25 o                         
 -13   2   6        129.88        176.27        43.81 o                         
 -12   2   6          9.49        -17.33        36.43 o                         
 -11   2   6        823.53        862.79        68.81 o                         
 -10   2   6        394.84        442.64        25.75 o                         
  -9   2   6       2266.68       2425.76        83.39 o                         
  -8   2   6         95.28        113.46         6.96 o                         
  -7   2   6        669.97        694.66        38.84 o                         
  -6   2   6        836.02        871.69        28.38 o                         
  -5   2   6       1328.96       1490.25        35.01 o                         
  -4   2   6         20.37         29.04        14.94 o                         
  -3   2   6       2290.98       2452.61        51.88 o                         
  -2   2   6       2459.81       2455.77        53.01 o                         
  -1   2   6       2163.05       2211.14        70.89 o                         
   0   2   6       2372.70       2419.60        45.54 o                         
   1   2   6        980.73        991.92        24.84 o                         
   2   2   6        369.40        330.05        18.86 o                         
   3   2   6       1263.16       1186.84        68.55 o                         
   4   2   6         23.22         33.03        16.09 o                         
   5   2   6       1202.37       1109.59        54.50 o                         
   6   2   6        179.97        264.70        35.80 o                         
   7   2   6        418.23        516.89        45.72 o                         
   8   2   6        294.62        231.10        35.85 o                         
   9   2   6        148.04        229.44        38.64 o                         
  10   2   6        276.12        331.07        44.62 o                         
 -16   3   6         13.18        -55.91        72.49 o                         
 -15   3   6         96.72         53.11       178.89 o                         
 -14   3   6        148.89         91.14        73.62 o                         
 -13   3   6          1.75        -43.62        43.62 o                         
 -12   3   6        207.20        185.49        47.71 o                         
 -11   3   6       1180.41       1087.53        54.11 o                         
 -10   3   6       1197.20       1201.95        45.10 o                         
  -9   3   6        393.79        362.25        23.44 o                         
  -8   3   6          5.50         17.81        13.89 o                         
  -7   3   6         32.64         41.46         8.77 o                         
  -6   3   6        657.32        561.88        22.52 o                         
  -5   3   6        178.41        147.07        11.71 o                         
  -4   3   6         79.69         79.44        18.60 o                         
  -3   3   6        989.57        968.58        28.98 o                         
  -2   3   6       8009.19       8596.38       107.17 o                         
  -1   3   6       1256.20       1325.25        33.28 o                         
   0   3   6       4194.32       4174.14        76.00 o                         
   1   3   6        492.14        433.03        36.34 o                         
   2   3   6        346.02        387.23        20.86 o                         
   3   3   6        236.49        186.50        16.20 o                         
   4   3   6        106.84         93.54        16.61 o                         
   5   3   6        632.17        618.98        43.67 o                         
   6   3   6       1013.21       1017.86        55.12 o                         
   7   3   6        214.88        142.90        31.07 o                         
   8   3   6        692.30        639.88        89.48 o                         
   9   3   6         57.02         21.31        31.04 o                         
  10   3   6         16.72        -33.70        33.70 o                         
 -15   4   6         65.80        155.62        56.94 o                         
 -14   4   6        150.11        133.27        48.40 o                         
 -13   4   6         86.92        116.20        43.99 o                         
 -12   4   6        158.80         98.45        64.56 o                         
 -11   4   6        101.06        121.14        22.98 o                         
 -10   4   6         42.31         38.52        19.83 o                         
  -9   4   6       2957.26       3000.53        67.16 o                         
  -8   4   6       2259.23       2244.27        55.03 o                         
  -7   4   6        443.88        391.36        20.05 o                         
  -6   4   6        376.39        460.80        20.90 o                         
  -5   4   6       1669.54       1558.59        57.14 o                         
  -4   4   6        458.64        538.17        52.14 o                         
  -3   4   6        364.83        397.27        33.41 o                         
  -2   4   6        235.33        375.24        20.48 o                         
  -1   4   6         72.20         15.23        12.30 o                         
   0   4   6        182.20        193.29        14.44 o                         
   1   4   6        331.68        301.90        16.19 o                         
   2   4   6       3715.50       3692.91        70.58 o                         
   3   4   6       2473.41       2534.44        52.21 o                         
   4   4   6       4163.54       4126.16        87.80 o                         
   5   4   6       1187.42       1241.74        57.91 o                         
   6   4   6        128.18        132.64        27.31 o                         
   7   4   6        453.52        533.35        44.98 o                         
   8   4   6        645.39        620.00        49.18 o                         
   9   4   6        276.11        336.85        42.34 o                         
  10   4   6        440.27        434.76        55.10 o                         
 -15   5   6        733.79        619.96       101.68 o                         
 -14   5   6       1079.05        996.19        82.66 o                         
 -13   5   6       1803.12       1705.61       110.32 o                         
 -12   5   6       1616.91       1683.22        92.90 o                         
 -11   5   6       3299.10       3464.72        93.73 o                         
 -10   5   6       3091.71       3002.86        99.01 o                         
  -9   5   6       1322.36       1431.58        46.28 o                         
  -8   5   6       2015.12       2081.19        81.41 o                         
  -7   5   6       1394.59       1193.28        44.09 o                         
  -6   5   6        801.45        768.31        26.70 o                         
  -5   5   6       3653.85       3648.78        61.35 o                         
  -4   5   6       7209.24       6931.55       118.87 o                         
  -3   5   6       1797.23       1629.35        33.21 o                         
  -2   5   6        132.17        194.84        15.21 o                         
  -1   5   6        689.82        500.10        21.53 o                         
   0   5   6       4251.73       4346.35        65.20 o                         
   1   5   6       2511.02       2473.33        67.78 o                         
   2   5   6        788.07        802.30        34.01 o                         
   3   5   6        549.91        542.26        22.46 o                         
   4   5   6        584.77        570.94        33.01 o                         
   5   5   6        102.36         73.53        31.45 o                         
   6   5   6        170.48        168.79        29.87 o                         
   7   5   6        133.70        114.07        30.96 o                         
   8   5   6         32.58         50.23        36.44 o                         
   9   5   6          4.64         14.46        44.73 o                         
  10   5   6          0.10         -7.85        57.62 o                         
 -15   6   6          0.68        -45.98        45.98 o                         
 -14   6   6        212.21        140.61        68.20 o                         
 -13   6   6         11.22        -20.64        42.06 o                         
 -12   6   6         11.32        -16.75        50.91 o                         
 -11   6   6         18.03         11.42        19.54 o                         
 -10   6   6          0.15          0.59        17.29 o                         
  -9   6   6        684.25        717.86        35.89 o                         
  -8   6   6        166.52        145.06        21.41 o                         
  -7   6   6         20.38         27.30         6.35 o                         
  -6   6   6         89.99         90.64        21.49 o                         
  -5   6   6          5.65          8.61        10.03 o                         
  -4   6   6        729.30        736.48        24.19 o                         
  -3   6   6        183.13        172.47        13.64 o                         
  -2   6   6       8744.85       9455.67       106.55 o                         
  -1   6   6       2179.37       2363.77        51.43 o                         
   0   6   6        523.34        388.91        18.11 o                         
   1   6   6        696.18        595.84        29.92 o                         
   2   6   6       4399.30       4434.34       143.75 o                         
   3   6   6       4245.65       4544.70       210.49 o                         
   4   6   6       1735.99       1583.96        61.60 o                         
   5   6   6        692.44        694.61        46.01 o                         
   6   6   6       2055.13       2043.98        76.42 o                         
   7   6   6        237.86        196.20        33.11 o                         
   8   6   6        447.71        404.45        42.37 o                         
   9   6   6        398.63        456.49        48.87 o                         
  10   6   6        453.14        415.70        58.25 o                         
 -15   7   6        539.72        458.45        68.83 o                         
 -14   7   6        513.83        577.25        74.41 o                         
 -13   7   6        459.69        458.01        44.66 o                         
 -12   7   6        675.33        620.24        48.53 o                         
 -11   7   6        422.51        433.78        32.22 o                         
 -10   7   6        483.93        486.72        32.90 o                         
  -9   7   6        385.57        391.13        28.86 o                         
  -8   7   6       1012.73        896.83        43.73 o                         
  -7   7   6       1896.87       1983.41        57.05 o                         
  -6   7   6       1011.33        990.71        28.60 o                         
  -5   7   6        623.46        594.61        22.29 o                         
  -4   7   6       5381.00       5718.56        72.08 o                         
  -3   7   6       1609.81       1688.38        35.16 o                         
  -2   7   6        421.85        475.26        22.89 o                         
  -1   7   6         20.33         27.30         9.61 o                         
   0   7   6        577.32        686.04        30.07 o                         
   1   7   6        880.01        811.03        33.69 o                         
   2   7   6        479.75        464.56        35.78 o                         
   3   7   6       3092.41       3146.50       116.84 o                         
   4   7   6       3891.05       3649.19       186.40 o                         
   5   7   6          0.46         -6.63        29.11 o                         
   6   7   6        106.98         40.01        25.10 o                         
   7   7   6         42.65         51.13        28.78 o                         
   8   7   6          2.12         40.64        29.84 o                         
   9   7   6         20.31         70.19        33.24 o                         
  10   7   6          6.33        -20.83        54.31 o                         
 -15   8   6         67.00         60.60        81.33 o                         
 -14   8   6         20.27         24.28        42.76 o                         
 -13   8   6        249.11        268.93        32.98 o                         
 -12   8   6        963.47        941.49        49.19 o                         
 -11   8   6        108.82        124.45        22.58 o                         
 -10   8   6         13.29         25.65        19.86 o                         
  -9   8   6         16.18         10.38        18.85 o                         
  -8   8   6        330.58        359.63        25.21 o                         
  -7   8   6        128.18         89.39        23.52 o                         
  -6   8   6        334.76        321.24        16.30 o                         
  -5   8   6        843.10        885.02        32.68 o                         
  -4   8   6        154.30        159.80        12.65 o                         
  -3   8   6       1722.45       1796.24        37.24 o                         
  -2   8   6        108.55        108.45        14.89 o                         
  -1   8   6          0.09         -8.56         9.36 o                         
   0   8   6        303.22        351.96        17.73 o                         
   1   8   6         50.33         65.91        17.00 o                         
   2   8   6        295.51        333.23        25.53 o                         
   3   8   6         12.96         22.57        17.87 o                         
   4   8   6         33.81         32.85        36.46 o                         
   5   8   6        303.99        327.72        34.41 o                         
   6   8   6        742.91        702.04        47.14 o                         
   7   8   6        138.78        123.56        34.50 o                         
   8   8   6         78.13         88.22        28.54 o                         
   9   8   6         13.97         86.76        75.64 o                         
  10   8   6          3.45          3.32        51.93 o                         
 -15   9   6          3.09        -70.50        70.50 o                         
 -14   9   6         84.34        117.62        44.93 o                         
 -13   9   6        283.90        290.19        39.62 o                         
 -12   9   6        380.55        352.16        29.85 o                         
 -11   9   6        547.62        605.54        41.67 o                         
 -10   9   6       1240.58       1434.12        48.31 o                         
  -9   9   6       2269.16       2142.22        56.71 o                         
  -8   9   6       1758.06       1633.87        48.67 o                         
  -7   9   6       2756.15       2701.38        58.00 o                         
  -6   9   6       1859.85       1876.88        52.18 o                         
  -5   9   6       1015.23        972.31        27.67 o                         
  -4   9   6         67.66         43.96        10.57 o                         
  -3   9   6          3.93         -2.39        11.39 o                         
  -2   9   6       1240.66       1184.03        35.54 o                         
  -1   9   6        440.19        391.97        16.83 o                         
   0   9   6       1478.42       1414.22        32.34 o                         
   1   9   6       1174.80       1018.35        49.90 o                         
   2   9   6       1894.25       1848.34        53.39 o                         
   3   9   6        161.32        194.81        33.23 o                         
   4   9   6         65.68         17.52        20.88 o                         
   5   9   6         87.88         97.62        28.04 o                         
   6   9   6        124.71        147.98        42.55 o                         
   7   9   6        259.63        178.69        36.42 o                         
   8   9   6        186.94        146.48        48.15 o                         
   9   9   6        142.04        200.01        48.92 o                         
 -15  10   6         85.64          9.91        65.85 o                         
 -14  10   6          0.47         17.08        34.60 o                         
 -13  10   6         57.83        106.22        33.11 o                         
 -12  10   6        138.10        138.29        26.19 o                         
 -11  10   6         81.22         56.37        21.25 o                         
 -10  10   6        201.67        241.43        26.26 o                         
  -9  10   6         10.08        -17.69        19.69 o                         
  -8  10   6        739.11        718.04        34.48 o                         
  -7  10   6          7.70          1.37        10.98 o                         
  -6  10   6        446.71        463.91        24.40 o                         
  -5  10   6       2214.68       2146.59        43.82 o                         
  -4  10   6       1845.62       1758.78        37.26 o                         
  -3  10   6       1402.52       1348.27        38.81 o                         
  -2  10   6        610.04        568.83        26.53 o                         
  -1  10   6        335.36        268.48        24.20 o                         
   0  10   6       3460.03       3024.82        50.74 o                         
   1  10   6       1106.91       1150.57        40.51 o                         
   2  10   6       1743.59       1743.57        51.50 o                         
   3  10   6        684.62        704.84        35.69 o                         
   4  10   6       3877.04       3914.86       188.31 o                         
   5  10   6        623.20        588.51        43.18 o                         
   6  10   6       1146.77       1183.33        79.22 o                         
   7  10   6        618.74        731.91        68.19 o                         
   8  10   6       1338.45       1548.67       105.37 o                         
   9  10   6        388.94        357.92        66.06 o                         
 -14  11   6        492.82        481.29        51.58 o                         
 -13  11   6         73.72         79.43        35.33 o                         
 -12  11   6        176.28        175.76        25.66 o                         
 -11  11   6        275.18        278.37        27.58 o                         
 -10  11   6        227.00        256.77        27.02 o                         
  -9  11   6       3292.10       3334.37        83.01 o                         
  -8  11   6       4285.98       4535.04        96.92 o                         
  -7  11   6       2312.40       2475.14        57.25 o                         
  -6  11   6       6156.50       6213.47       104.20 o                         
  -5  11   6       7448.90       7873.60       120.28 o                         
  -4  11   6       2928.39       2899.49        50.89 o                         
  -3  11   6       1305.93       1267.82        43.77 o                         
  -2  11   6       2568.99       2663.27        60.90 o                         
  -1  11   6        824.72        735.70        42.70 o                         
   0  11   6        155.81        139.22        16.76 o                         
   1  11   6        452.43        450.52        24.83 o                         
   2  11   6        587.61        583.27        31.70 o                         
   3  11   6        310.78        362.21        31.82 o                         
   4  11   6        738.94        639.15        40.52 o                         
   5  11   6          4.90         -1.28        35.68 o                         
   6  11   6         95.06        111.81        38.80 o                         
   7  11   6          5.72         28.86        38.57 o                         
   8  11   6         39.65         19.57        49.22 o                         
   9  11   6        262.29        331.68        75.93 o                         
 -14  12   6          7.02         37.01        41.88 o                         
 -13  12   6        100.63        103.08        37.04 o                         
 -12  12   6         78.71        117.84        23.59 o                         
 -11  12   6        133.47        122.15        25.08 o                         
 -10  12   6          1.34          2.80        20.88 o                         
  -9  12   6         27.85         26.59        21.14 o                         
  -8  12   6        173.71        138.10        26.44 o                         
  -7  12   6         81.50        102.11        36.67 o                         
  -6  12   6         28.94         26.93        22.03 o                         
  -5  12   6         56.17         69.26        17.83 o                         
  -4  12   6          0.60         -4.73        15.63 o                         
  -3  12   6        771.43        756.31        32.79 o                         
  -2  12   6         26.90         19.79        15.19 o                         
  -1  12   6        604.19        529.52        33.01 o                         
   0  12   6        217.54        248.42        26.09 o                         
   1  12   6        586.53        568.62        27.14 o                         
   2  12   6        282.87        296.37        23.27 o                         
   3  12   6        152.80        135.38        33.32 o                         
   4  12   6         89.47        115.40        32.99 o                         
   5  12   6        389.75        510.59        57.91 o                         
   6  12   6        876.68        804.35        68.51 o                         
   7  12   6       1373.23       1308.46       180.17 o                         
   8  12   6        760.50        874.42        78.72 o                         
 -14  13   6        139.92        162.75        44.96 o                         
 -13  13   6         29.69        -25.90        45.49 o                         
 -12  13   6          2.94         21.68        27.69 o                         
 -11  13   6         57.60         43.31        24.96 o                         
 -10  13   6        147.99        114.10        24.46 o                         
  -9  13   6         70.84         79.98        22.71 o                         
  -8  13   6        502.46        508.27        54.76 o                         
  -7  13   6        126.76        184.76        26.40 o                         
  -6  13   6        219.16        206.08        22.87 o                         
  -5  13   6       2921.74       2964.94        57.52 o                         
  -4  13   6        113.03        103.48        14.41 o                         
  -3  13   6        133.90        132.39        21.20 o                         
  -2  13   6        739.45        765.69        37.44 o                         
  -1  13   6         54.23         94.08        21.88 o                         
   0  13   6         45.84         75.51        21.27 o                         
   1  13   6         19.61         27.34        21.88 o                         
   2  13   6          4.62         -6.87        22.62 o                         
   3  13   6         36.66         27.20        24.45 o                         
   4  13   6        119.87        144.85        39.07 o                         
   5  13   6       2014.21       2124.37       105.34 o                         
   6  13   6          9.41         37.82        37.27 o                         
   7  13   6        134.45        191.92       102.75 o                         
   8  13   6          4.21        -44.66        44.66 o                         
 -14  14   6         63.44         55.43        34.66 o                         
 -13  14   6          5.95        -18.94        35.18 o                         
 -12  14   6          3.47          7.13        25.80 o                         
 -11  14   6         53.60         43.58        24.81 o                         
 -10  14   6         98.71        104.91        23.88 o                         
  -9  14   6         72.43         85.52        26.33 o                         
  -8  14   6          1.53         38.34        24.84 o                         
  -7  14   6          3.95        -14.29        24.47 o                         
  -6  14   6        174.92        230.01        54.28 o                         
  -5  14   6       2678.54       2620.18        55.36 o                         
  -4  14   6        939.11        942.86        33.61 o                         
  -3  14   6        365.11        372.66        24.34 o                         
  -2  14   6        820.78        887.16        35.21 o                         
  -1  14   6        441.32        473.04        33.02 o                         
   0  14   6       2079.38       2005.44        62.99 o                         
   1  14   6          8.18        -21.91        21.91 o                         
   2  14   6        152.44        103.94        34.44 o                         
   3  14   6        122.00         86.10        27.34 o                         
   4  14   6        897.51        869.80        54.68 o                         
   5  14   6        749.60        812.00        68.28 o                         
   6  14   6       1239.22       1248.30        85.71 o                         
   7  14   6        254.14        372.57       169.00 o                         
   8  14   6        118.04         57.54        43.93 o                         
 -13  15   6        277.35        219.04        39.17 o                         
 -12  15   6        373.90        358.96        37.11 o                         
 -11  15   6        242.55        236.09        29.41 o                         
 -10  15   6        703.23        815.80        43.30 o                         
  -9  15   6       1037.60       1019.02        52.40 o                         
  -8  15   6       1055.21       1030.76        51.61 o                         
  -7  15   6       1020.40       1009.96        50.59 o                         
  -6  15   6       1512.88       1476.17        51.46 o                         
  -5  15   6       2295.02       2272.52        73.04 o                         
  -4  15   6      10990.02      11364.03       147.21 o                         
  -3  15   6       9436.24       9543.14       131.32 o                         
  -2  15   6       1450.10       1488.16        48.80 o                         
  -1  15   6        328.25        363.07        25.82 o                         
   0  15   6       2116.93       1934.19        62.90 o                         
   1  15   6       1211.91       1114.33        50.08 o                         
   2  15   6        429.58        493.36        36.60 o                         
   3  15   6        730.38        712.42        49.69 o                         
   4  15   6        669.69        759.40        53.28 o                         
   5  15   6        151.06        143.22        33.38 o                         
   6  15   6        547.74        455.94        46.31 o                         
   7  15   6        917.97       1024.24        85.57 o                         
 -13  16   6          5.44        -16.54        27.23 o                         
 -12  16   6         13.65         23.12        24.81 o                         
 -11  16   6        159.30        169.96        28.76 o                         
 -10  16   6        167.23         82.90        27.30 o                         
  -9  16   6         75.45         90.34        28.60 o                         
  -8  16   6          5.56         34.98        27.64 o                         
  -7  16   6        223.73        258.31        45.77 o                         
  -6  16   6        109.58        141.00        42.33 o                         
  -5  16   6        237.12        234.70        30.87 o                         
  -4  16   6         13.76         13.13        15.33 o                         
  -3  16   6        673.63        676.86        31.85 o                         
  -2  16   6       1135.55       1253.25        43.01 o                         
  -1  16   6       1103.67       1070.02        41.65 o                         
   0  16   6         84.47         83.32        19.99 o                         
   1  16   6        419.24        350.65        32.21 o                         
   2  16   6        359.94        399.72        39.87 o                         
   3  16   6       1099.22       1106.34        60.89 o                         
   4  16   6       1205.74       1167.39        65.26 o                         
   5  16   6       1253.38       1389.63        72.45 o                         
   6  16   6       1952.96       2152.80        91.72 o                         
   7  16   6       1121.37        994.93        67.25 o                         
 -12  17   6        157.64        211.99        32.66 o                         
 -11  17   6        823.82        851.57        69.04 o                         
 -10  17   6        933.52        929.21        48.34 o                         
  -9  17   6        512.16        510.31        42.35 o                         
  -8  17   6        352.02        371.38        43.47 o                         
  -7  17   6        269.80        343.55        44.63 o                         
  -6  17   6         82.56         95.24        32.35 o                         
  -5  17   6        559.08        611.31        43.57 o                         
  -4  17   6       1231.12       1288.25        50.23 o                         
  -3  17   6        610.13        586.71        31.85 o                         
  -2  17   6        688.08        677.93        33.66 o                         
  -1  17   6        358.34        374.81        28.16 o                         
   0  17   6        112.13        111.70        29.12 o                         
   1  17   6        184.03        147.37        27.07 o                         
   2  17   6         25.96         43.67        46.78 o                         
   3  17   6        103.50         77.95        30.79 o                         
   4  17   6        186.03        215.05        46.86 o                         
   5  17   6        541.45        609.80        52.32 o                         
   6  17   6        123.57        144.30        50.49 o                         
   7  17   6         72.86        121.24        47.58 o                         
 -12  18   6         13.17         70.61        28.73 o                         
 -11  18   6          1.16        -35.70        35.70 o                         
 -10  18   6        246.41        261.39        39.61 o                         
  -9  18   6        109.87        105.02        33.08 o                         
  -8  18   6        215.18        227.13        38.66 o                         
  -7  18   6         25.57         -8.38        30.38 o                         
  -6  18   6         38.85         31.61        39.61 o                         
  -5  18   6        123.86        141.48        30.18 o                         
  -4  18   6        439.77        432.25        32.94 o                         
  -3  18   6        484.13        426.83        28.18 o                         
  -2  18   6        115.44        119.08        20.40 o                         
  -1  18   6        222.18        218.59        24.22 o                         
   0  18   6          1.64         17.09        19.77 o                         
   1  18   6        192.22        138.09        25.65 o                         
   2  18   6         92.25         31.64        29.24 o                         
   3  18   6          4.67          2.51        31.11 o                         
   4  18   6        150.01        179.49        34.91 o                         
   5  18   6        185.46        245.26        49.39 o                         
   6  18   6          1.21        -18.96        38.40 o                         
   7  18   6         11.27         85.91        63.74 o                         
 -11  19   6         65.83         12.59        32.91 o                         
 -10  19   6        105.57        149.96        36.56 o                         
  -9  19   6         19.72        -17.07        30.72 o                         
  -8  19   6        630.82        645.32        53.39 o                         
  -7  19   6        216.20        201.98        35.28 o                         
  -6  19   6        506.80        532.49        48.43 o                         
  -5  19   6         34.45         62.81        23.22 o                         
  -4  19   6        484.86        477.51        41.37 o                         
  -3  19   6         54.66         57.91        18.04 o                         
  -2  19   6         88.49        120.48        26.92 o                         
  -1  19   6        183.08        181.03        24.15 o                         
   0  19   6        378.68        396.79        39.29 o                         
   1  19   6        393.85        369.80        33.72 o                         
   2  19   6        634.54        721.15        52.81 o                         
   3  19   6        225.20        298.07        41.09 o                         
   4  19   6         87.53        113.98        31.09 o                         
   5  19   6         55.30          9.61        30.85 o                         
   6  19   6        493.47        650.68        70.11 o                         
 -11  20   6          0.19         23.22        40.55 o                         
 -10  20   6        216.77        122.02        47.60 o                         
  -9  20   6         95.60        140.96        48.35 o                         
  -8  20   6          0.47         10.23        32.38 o                         
  -7  20   6          4.20          8.09        31.70 o                         
  -6  20   6         60.17         19.77        33.12 o                         
  -5  20   6         25.86         86.72        34.26 o                         
  -4  20   6         47.33         26.88        28.43 o                         
  -3  20   6        821.59        988.56        49.63 o                         
  -2  20   6       1695.98       1624.48        81.20 o                         
  -1  20   6       1020.37        995.25        44.03 o                         
   0  20   6       1238.68       1201.62        53.77 o                         
   1  20   6        470.45        434.88        37.53 o                         
   2  20   6        407.65        403.51        44.19 o                         
   3  20   6        305.27        302.89        40.52 o                         
   4  20   6        711.67        627.57        54.23 o                         
   5  20   6        437.20        400.46        52.02 o                         
 -10  21   6       2746.06       2933.64       136.99 o                         
  -9  21   6       2219.13       2227.41       128.99 o                         
  -8  21   6        952.69        955.71        65.96 o                         
  -7  21   6        754.51        852.59        61.57 o                         
  -6  21   6        802.61        878.02        80.44 o                         
  -5  21   6        178.54        187.27        39.09 o                         
  -4  21   6         22.08        -27.77        39.52 o                         
  -3  21   6       1241.49       1358.09        68.32 o                         
  -2  21   6       1539.67       1437.35        71.09 o                         
  -1  21   6       1280.67       1302.97        50.83 o                         
   0  21   6       1053.94        994.46        50.81 o                         
   1  21   6        556.68        553.93        40.73 o                         
   2  21   6        386.10        364.41        41.70 o                         
   3  21   6        676.39        751.05        69.84 o                         
   4  21   6        167.78        199.63        38.57 o                         
   5  21   6         88.14         23.66        57.14 o                         
  -9  22   6         74.89         50.99        69.71 o                         
  -8  22   6        236.22        168.82        40.92 o                         
  -7  22   6        133.68        200.80        42.17 o                         
  -6  22   6          3.12         -0.89        41.27 o                         
  -5  22   6         28.06        118.01        37.17 o                         
  -4  22   6        157.65        133.24        42.81 o                         
  -3  22   6         68.33         45.87        42.77 o                         
  -2  22   6         58.28          2.88        30.12 o                         
  -1  22   6         90.41        148.53        51.09 o                         
   0  22   6        311.81        320.46        40.72 o                         
   1  22   6        603.30        612.50        52.56 o                         
   2  22   6        125.81        170.27        48.59 o                         
   3  22   6        109.78        187.79        38.09 o                         
   4  22   6        192.41        168.06        94.53 o                         
  -8  23   6         11.07        -50.32        64.44 o                         
  -7  23   6         27.78        111.83        38.79 o                         
  -6  23   6         19.18        -14.79        33.98 o                         
  -5  23   6          0.82        -37.35        37.35 o                         
  -4  23   6          8.81        -21.58        35.95 o                         
  -3  23   6          0.78         16.82        30.14 o                         
  -2  23   6         35.39         92.90        39.21 o                         
  -1  23   6        287.94        194.93        44.82 o                         
   0  23   6          0.53         22.93        28.86 o                         
   1  23   6         19.05          5.52        30.89 o                         
   2  23   6         38.84         40.55        30.39 o                         
  -7  24   6         57.12        157.00        69.01 o                         
  -6  24   6         27.36         95.74        49.05 o                         
  -5  24   6          0.18        -30.08        42.31 o                         
  -4  24   6         13.08        -38.62        38.62 o                         
  -3  24   6        362.50        457.95        48.46 o                         
  -2  24   6        176.22        150.42        44.38 o                         
  -1  24   6        158.55        174.58        43.98 o                         
   0  24   6        240.33        246.17        40.97 o                         
   1  24   6         48.28         58.36        41.41 o                         
   2  24   6         15.97        -37.83        50.52 o                         
  -6  25   6         13.25        -76.92        76.92 o                         
  -5  25   6        395.00        467.35        91.88 o                         
  -2  25   6        975.65        942.01       104.32 o                         
  -1  25   6        199.77        106.78        58.61 o                         
   0  25   6          4.22         74.39        57.92 o                         
 -16   1   7         49.67        129.94        69.54 o                         
 -15   1   7         83.15         65.94        45.04 o                         
 -14   1   7         39.74         78.15        44.00 o                         
 -13   1   7        965.95        731.16        70.67 o                         
 -12   1   7        278.25        189.72        45.00 o                         
 -11   1   7        158.02        158.64        55.70 o                         
 -10   1   7        138.81        115.17        29.87 o                         
  -9   1   7        296.05        264.35        15.26 o                         
  -8   1   7        369.82        336.14        16.10 o                         
  -7   1   7        141.69        116.40        16.41 o                         
  -6   1   7        401.59        383.75        19.24 o                         
  -5   1   7         43.12         64.52        12.02 o                         
  -4   1   7       1513.41       1592.50        42.48 o                         
  -3   1   7          1.34         -0.04        14.70 o                         
  -2   1   7        112.53        135.30        19.34 o                         
  -1   1   7        787.80        771.31        27.70 o                         
   0   1   7        380.12        401.85        26.57 o                         
   1   1   7        481.72        498.00        24.51 o                         
   2   1   7        494.69        496.34        25.02 o                         
   3   1   7        526.43        496.13        31.57 o                         
   4   1   7        282.78        249.36        23.49 o                         
   5   1   7          2.43         10.61        25.71 o                         
   6   1   7         13.01         17.49        27.21 o                         
   7   1   7        265.72        208.75        66.36 o                         
   8   1   7        495.19        506.51        49.72 o                         
   9   1   7        190.71        377.06        79.81 o                         
 -16   2   7        205.93        331.82        96.79 o                         
 -15   2   7       1133.58       1266.20        97.65 o                         
 -14   2   7       1354.44       1390.09       102.67 o                         
 -13   2   7       1739.78       1793.88       104.33 o                         
 -12   2   7        170.42        211.49        48.92 o                         
 -11   2   7       3537.94       3544.18        94.96 o                         
 -10   2   7       1441.70       1506.23        44.55 o                         
  -9   2   7        421.12        442.73        33.32 o                         
  -8   2   7        424.64        363.36        24.25 o                         
  -7   2   7        978.20        892.24        32.79 o                         
  -6   2   7       5413.83       5429.78        82.07 o                         
  -5   2   7       6106.56       5787.09        86.66 o                         
  -4   2   7       4530.50       4544.63        80.11 o                         
  -3   2   7       4475.87       4244.62        92.05 o                         
  -2   2   7       1935.98       1850.98        44.45 o                         
  -1   2   7       1675.17       1591.60        39.00 o                         
   0   2   7       2634.31       2649.86        51.03 o                         
   1   2   7       3704.16       3605.33        55.19 o                         
   2   2   7       1501.87       1549.95        41.70 o                         
   3   2   7         61.47        105.23        16.75 o                         
   4   2   7         27.86         70.23        20.74 o                         
   5   2   7        169.74        123.69        28.96 o                         
   6   2   7        302.36        367.35        40.03 o                         
   7   2   7        104.23        108.84        50.12 o                         
   8   2   7        635.22        576.51        75.29 o                         
   9   2   7         35.58         37.41        44.97 o                         
 -16   3   7          9.94        -77.64        77.64 o                         
 -15   3   7         97.50        120.89        48.98 o                         
 -14   3   7        161.29        272.26        73.66 o                         
 -13   3   7        570.33        694.23        70.97 o                         
 -12   3   7        752.55        658.31        65.06 o                         
 -11   3   7        167.96        132.62        26.29 o                         
 -10   3   7          3.78        -20.54        20.62 o                         
  -9   3   7         14.07         32.69        16.15 o                         
  -8   3   7          2.04         -4.01        12.63 o                         
  -7   3   7        853.13        870.66        30.27 o                         
  -6   3   7         50.18         20.97         7.37 o                         
  -5   3   7        429.99        404.37        18.99 o                         
  -4   3   7       1630.86       1611.74        51.28 o                         
  -3   3   7       2565.83       2839.12        53.55 o                         
  -2   3   7        728.13        725.52        34.16 o                         
  -1   3   7       3471.24       3301.06        58.76 o                         
   0   3   7       1366.62       1399.63        35.59 o                         
   1   3   7       3041.27       3050.04        54.73 o                         
   2   3   7       8844.82       8464.76       114.61 o                         
   3   3   7       4021.24       3937.04        69.52 o                         
   4   3   7         27.37         57.35        23.60 o                         
   5   3   7        195.72        284.75        34.59 o                         
   6   3   7        230.15        220.91        35.79 o                         
   7   3   7        299.35        302.52        50.18 o                         
   8   3   7        921.78        932.03        61.44 o                         
   9   3   7        870.04        947.46        73.12 o                         
 -15   4   7        325.14        388.65        68.20 o                         
 -14   4   7        764.65        691.08        99.21 o                         
 -13   4   7       1133.07       1101.45        83.82 o                         
 -12   4   7        251.90        250.12        46.34 o                         
 -11   4   7        803.02        828.69        48.89 o                         
 -10   4   7       1486.32       1480.72        47.69 o                         
  -9   4   7        187.23        210.00        22.08 o                         
  -8   4   7       1080.99        982.58        90.16 o                         
  -7   4   7       1036.68        933.11        31.13 o                         
  -6   4   7       3131.69       2930.60        59.53 o                         
  -5   4   7       3255.87       3408.85        65.13 o                         
  -4   4   7       4841.96       5060.46        85.64 o                         
  -3   4   7        107.79        122.31        14.07 o                         
  -2   4   7         11.60         26.09        12.74 o                         
  -1   4   7       2847.60       2819.33        53.77 o                         
   0   4   7       3104.32       3056.79        54.77 o                         
   1   4   7       1935.12       1657.85        83.27 o                         
   2   4   7       1220.37       1163.61        35.44 o                         
   3   4   7       1821.74       2014.62       120.29 o                         
   4   4   7       1318.05       1400.23        50.66 o                         
   5   4   7       1063.26        965.85        55.19 o                         
   6   4   7        367.26        308.08        38.09 o                         
   7   4   7        173.68        203.76        37.35 o                         
   8   4   7         26.65         32.98        32.67 o                         
   9   4   7         11.72        -18.00        34.36 o                         
 -15   5   7         31.51         42.65        47.46 o                         
 -14   5   7         27.87         29.17        46.82 o                         
 -13   5   7         13.50        111.71        48.77 o                         
 -12   5   7        833.02        788.43        51.08 o                         
 -11   5   7       1412.61       1426.08        50.01 o                         
 -10   5   7        535.35        549.82        32.27 o                         
  -9   5   7         79.16         55.82        35.68 o                         
  -8   5   7        230.35        240.77        28.29 o                         
  -7   5   7          0.35          6.76        11.53 o                         
  -6   5   7        226.34        209.57        17.54 o                         
  -5   5   7        243.62        211.22        19.04 o                         
  -4   5   7         70.53         63.92        10.45 o                         
  -3   5   7         51.54         57.37        13.36 o                         
  -2   5   7        180.22        246.20        18.80 o                         
  -1   5   7        156.28        197.76        16.77 o                         
   0   5   7        188.21        185.91        15.15 o                         
   1   5   7        241.81        307.51        34.25 o                         
   2   5   7        269.33        253.06        20.10 o                         
   3   5   7        336.67        374.31        31.35 o                         
   4   5   7        736.20        743.11        38.73 o                         
   5   5   7         58.50         74.24        45.09 o                         
   6   5   7         13.18          0.27        27.17 o                         
   7   5   7         43.80         50.43        37.83 o                         
   8   5   7         54.99         71.75        32.47 o                         
   9   5   7          2.15         85.90        56.55 o                         
 -15   6   7         25.08         28.39        53.50 o                         
 -14   6   7        120.47        145.62        88.90 o                         
 -13   6   7        136.58        122.51        52.91 o                         
 -12   6   7        606.23        546.66        45.09 o                         
 -11   6   7       1396.40       1451.31        52.24 o                         
 -10   6   7        687.97        703.00        36.12 o                         
  -9   6   7        163.39        190.77        24.16 o                         
  -8   6   7        217.14        279.60        30.81 o                         
  -7   6   7         98.56         93.39        16.92 o                         
  -6   6   7        621.85        621.09        29.68 o                         
  -5   6   7          6.38          8.04        10.80 o                         
  -4   6   7        144.21        166.91        13.25 o                         
  -3   6   7        122.81        108.58        14.84 o                         
  -2   6   7        798.31        814.49        26.70 o                         
  -1   6   7        302.97        251.80        18.67 o                         
   0   6   7       1610.54       1354.54        56.90 o                         
   1   6   7        854.79        811.32        40.52 o                         
   2   6   7        855.52        880.78        31.82 o                         
   3   6   7       1824.15       1772.06        55.92 o                         
   4   6   7         40.66         27.49        20.07 o                         
   5   6   7         53.63        119.34        51.33 o                         
   6   6   7        138.83        285.89        37.23 o                         
   7   6   7         54.66         75.46        29.77 o                         
   8   6   7        226.97        207.47        37.15 o                         
   9   6   7        208.93        176.77        37.02 o                         
 -15   7   7         50.94         90.87        60.47 o                         
 -14   7   7        129.99        179.91        38.60 o                         
 -13   7   7        429.93        346.44        55.37 o                         
 -12   7   7        138.97         92.74        31.19 o                         
 -11   7   7         26.73         10.34        19.62 o                         
 -10   7   7        107.60         86.03        30.93 o                         
  -9   7   7        352.76        379.15        38.67 o                         
  -8   7   7        451.04        423.68        31.96 o                         
  -7   7   7        102.94        111.47        17.45 o                         
  -6   7   7        300.12        303.63        21.32 o                         
  -5   7   7        335.85        336.51        17.85 o                         
  -4   7   7        496.05        506.44        22.93 o                         
  -3   7   7       1708.07       1721.96        50.72 o                         
  -2   7   7        298.83        325.25        18.41 o                         
  -1   7   7        297.83        293.82        19.41 o                         
   0   7   7       1022.80       1146.46        31.08 o                         
   1   7   7       1738.33       1724.84        52.94 o                         
   2   7   7        652.89        676.44        35.03 o                         
   3   7   7       3847.47       3943.48        86.64 o                         
   4   7   7       2592.45       2677.69        72.26 o                         
   5   7   7        158.58        181.16        41.28 o                         
   6   7   7         71.15         98.77        30.61 o                         
   7   7   7        206.15        206.59        35.60 o                         
   8   7   7        220.65        362.84        44.85 o                         
   9   7   7        266.09        256.44        71.70 o                         
 -15   8   7        460.36        386.98        90.89 o                         
 -14   8   7        543.40        521.98        66.97 o                         
 -13   8   7       1069.57       1154.76        55.04 o                         
 -12   8   7       2949.89       2814.31        83.99 o                         
 -11   8   7       1389.79       1459.76        49.66 o                         
 -10   8   7        528.74        656.91        34.17 o                         
  -9   8   7       1317.82       1345.06        45.37 o                         
  -8   8   7       1517.70       1468.48        53.09 o                         
  -7   8   7       4355.48       4420.65       105.87 o                         
  -6   8   7       3015.42       3029.30        65.06 o                         
  -5   8   7       4505.69       4448.78        98.43 o                         
  -4   8   7       1635.68       1565.60        35.34 o                         
  -3   8   7        559.67        508.74        25.44 o                         
  -2   8   7       1927.55       1895.68        45.99 o                         
  -1   8   7       3707.91       3721.77        60.02 o                         
   0   8   7        863.44        854.01        37.35 o                         
   1   8   7       2492.14       2469.62        64.21 o                         
   2   8   7       4648.00       4540.75        92.57 o                         
   3   8   7       5031.23       5038.50       100.78 o                         
   4   8   7       2499.38       2497.75        82.46 o                         
   5   8   7        863.49        951.01        54.07 o                         
   6   8   7        531.91        491.85        44.06 o                         
   7   8   7        352.45        360.21        42.09 o                         
   8   8   7        436.84        557.77        65.39 o                         
   9   8   7         28.60        -58.72        60.20 o                         
 -15   9   7          3.24        -16.94        61.15 o                         
 -14   9   7        154.25        129.12        44.03 o                         
 -13   9   7        117.85        125.51        33.71 o                         
 -12   9   7        124.08        160.68        33.95 o                         
 -11   9   7         68.13         64.41        21.64 o                         
 -10   9   7          4.44         29.41        20.93 o                         
  -9   9   7         18.78         23.18        19.78 o                         
  -8   9   7        112.17        134.83        25.09 o                         
  -7   9   7        189.45        188.68        26.90 o                         
  -6   9   7         18.65         24.92        24.68 o                         
  -5   9   7       1017.64        980.23        35.06 o                         
  -4   9   7        254.49        220.78        17.38 o                         
  -3   9   7          2.15         24.70        14.43 o                         
  -2   9   7        472.27        482.51        25.12 o                         
  -1   9   7        186.82        181.49        13.73 o                         
   0   9   7          5.13        -11.30        17.65 o                         
   1   9   7        189.14        189.10        33.19 o                         
   2   9   7         30.80         38.29        18.95 o                         
   3   9   7        242.93        256.52        27.52 o                         
   4   9   7        653.09        564.99        41.25 o                         
   5   9   7        787.16        756.59        48.72 o                         
   6   9   7        503.86        546.25        61.79 o                         
   7   9   7        671.65        857.46        77.41 o                         
   8   9   7        674.64        623.93        69.41 o                         
 -15  10   7         89.92        101.41        68.91 o                         
 -14  10   7         34.78         23.97        48.21 o                         
 -13  10   7         24.03         51.90        28.79 o                         
 -12  10   7          0.48          4.72        21.42 o                         
 -11  10   7        494.25        445.91        31.82 o                         
 -10  10   7        205.89        244.54        30.92 o                         
  -9  10   7        309.75        338.40        28.82 o                         
  -8  10   7          7.67         13.28        27.56 o                         
  -7  10   7       1376.76       1421.62        76.83 o                         
  -6  10   7          0.68         -1.48        23.46 o                         
  -5  10   7        120.74        110.05        18.04 o                         
  -4  10   7         45.35         58.92        13.05 o                         
  -3  10   7         23.89         36.98        15.61 o                         
  -2  10   7         10.77          4.40        15.36 o                         
  -1  10   7         46.90         35.80        19.06 o                         
   0  10   7          1.46        -14.35        15.33 o                         
   1  10   7          3.49         35.09        23.34 o                         
   2  10   7          8.46         59.68        20.56 o                         
   3  10   7       1089.23        974.27        43.43 o                         
   4  10   7       1469.15       1475.36        63.12 o                         
   5  10   7          7.75         33.38        84.88 o                         
   6  10   7        113.78        166.09        46.39 o                         
   7  10   7          0.50         48.20        33.77 o                         
   8  10   7         10.77          5.07        39.27 o                         
 -14  11   7         53.23         22.95        45.47 o                         
 -13  11   7          0.74         22.36        27.82 o                         
 -12  11   7         26.29         60.07        22.92 o                         
 -11  11   7         47.56         59.67        21.73 o                         
 -10  11   7        200.81        244.96        27.57 o                         
  -9  11   7         11.82          0.49        20.57 o                         
  -8  11   7        227.76        315.74        55.96 o                         
  -7  11   7        866.14        860.90        50.70 o                         
  -6  11   7        617.01        533.30        30.49 o                         
  -5  11   7        872.21        886.37        34.69 o                         
  -4  11   7        100.02        127.77        18.64 o                         
  -3  11   7       1064.72       1241.77        62.03 o                         
  -2  11   7        189.61        190.78        20.92 o                         
  -1  11   7        574.69        576.03        34.85 o                         
   0  11   7          6.48         19.64        24.20 o                         
   1  11   7         34.27         40.81        17.72 o                         
   2  11   7        687.73        616.99        35.02 o                         
   3  11   7        944.25        867.76        53.32 o                         
   4  11   7        138.43        173.07        43.13 o                         
   5  11   7        152.79        155.05        53.49 o                         
   6  11   7        349.71        301.60        66.66 o                         
   7  11   7         14.30         46.17        41.60 o                         
   8  11   7        195.10        446.53        94.30 o                         
 -14  12   7         49.77         45.99        38.23 o                         
 -13  12   7        182.51        201.36        52.90 o                         
 -12  12   7        316.26        334.32        40.05 o                         
 -11  12   7        474.50        519.65        35.32 o                         
 -10  12   7        563.24        543.53        35.61 o                         
  -9  12   7       1325.27       1340.99        67.33 o                         
  -8  12   7       1345.07       1317.88        66.69 o                         
  -7  12   7       2524.92       2425.67       105.68 o                         
  -6  12   7       3090.59       3203.54        73.58 o                         
  -5  12   7       5349.54       5486.53       101.18 o                         
  -4  12   7       3670.96       3901.18       164.32 o                         
  -3  12   7       1451.91       1434.46        44.53 o                         
  -2  12   7        732.37        690.91        36.78 o                         
  -1  12   7        153.35        107.91        23.33 o                         
   0  12   7        215.33        240.73        27.55 o                         
   1  12   7        518.36        527.53        37.78 o                         
   2  12   7        157.88        140.39        27.29 o                         
   3  12   7        260.07        334.90        37.51 o                         
   4  12   7        671.37        796.89        67.99 o                         
   5  12   7          2.47        -41.76        41.76 o                         
   6  12   7        308.46        375.31        58.35 o                         
   7  12   7        570.68        603.71        69.68 o                         
 -14  13   7         84.95         25.95        40.07 o                         
 -13  13   7          0.95        -35.75        35.75 o                         
 -12  13   7         19.72         23.31        23.84 o                         
 -11  13   7        530.71        520.83        43.67 o                         
 -10  13   7         46.37         44.62        23.00 o                         
  -9  13   7         33.86         44.30        27.24 o                         
  -8  13   7          0.19         14.59        25.80 o                         
  -7  13   7        852.54        763.72        51.43 o                         
  -6  13   7        596.20        630.48        35.01 o                         
  -5  13   7       1084.23       1096.53        39.99 o                         
  -4  13   7        394.13        412.65        27.50 o                         
  -3  13   7       1282.50       1313.04        43.88 o                         
  -2  13   7        289.69        269.72        28.27 o                         
  -1  13   7          8.75          2.82        22.77 o                         
   0  13   7         68.16         63.62        22.58 o                         
   1  13   7        457.22        422.55        34.11 o                         
   2  13   7        467.71        448.61        36.20 o                         
   3  13   7        432.51        442.35        42.33 o                         
   4  13   7        452.07        510.50        59.94 o                         
   5  13   7       1238.80       1236.95        84.75 o                         
   6  13   7       2616.23       2643.15       125.25 o                         
   7  13   7        939.94       1013.07        95.60 o                         
 -13  14   7         43.56         15.27        36.19 o                         
 -12  14   7        254.66        286.00        32.53 o                         
 -11  14   7        359.80        398.95        34.16 o                         
 -10  14   7       1160.24       1160.73        49.86 o                         
  -9  14   7       2368.85       2526.94        79.18 o                         
  -8  14   7       1880.43       1943.27        67.71 o                         
  -7  14   7        762.13        758.55        52.42 o                         
  -6  14   7        374.50        393.71        29.78 o                         
  -5  14   7       2826.04       2902.43        73.69 o                         
  -4  14   7       2566.71       2549.53        62.04 o                         
  -3  14   7         95.56        107.02        23.00 o                         
  -2  14   7        319.59        293.52        30.23 o                         
  -1  14   7       1092.69       1045.31        46.97 o                         
   0  14   7       2049.35       2019.44        66.44 o                         
   1  14   7         10.79         10.48        26.58 o                         
   2  14   7        155.15        188.55        28.03 o                         
   3  14   7        407.58        433.97        42.11 o                         
   4  14   7       1159.62       1109.00       104.57 o                         
   5  14   7        470.00        518.34        58.65 o                         
   6  14   7        334.17        378.83       109.97 o                         
   7  14   7        284.91        356.59        59.95 o                         
 -13  15   7         15.68        -43.43        43.43 o                         
 -12  15   7         19.78         56.94        30.04 o                         
 -11  15   7        338.29        331.71        33.38 o                         
 -10  15   7        286.22        276.46        30.21 o                         
  -9  15   7         67.27         57.81        26.80 o                         
  -8  15   7         35.70         10.22        26.37 o                         
  -7  15   7        112.44         70.16        41.01 o                         
  -6  15   7        818.28        928.33        55.89 o                         
  -5  15   7          1.48         23.98        20.42 o                         
  -4  15   7        903.39        936.67        87.35 o                         
  -3  15   7        138.30        211.95        28.22 o                         
  -2  15   7       1290.20       1251.20        51.41 o                         
  -1  15   7       1044.12        985.24        48.06 o                         
   0  15   7        106.91         75.44        24.39 o                         
   1  15   7        160.04        119.13        44.17 o                         
   2  15   7        214.78        210.43        27.92 o                         
   3  15   7        258.62        295.98        38.25 o                         
   4  15   7        355.90        384.27        55.54 o                         
   5  15   7         57.65         83.71        40.23 o                         
   6  15   7         28.38         45.28        35.22 o                         
 -13  16   7         53.03         61.71        71.16 o                         
 -12  16   7          4.28         25.08        30.25 o                         
 -11  16   7         89.80         66.55        24.70 o                         
 -10  16   7         20.34        -14.90        23.80 o                         
  -9  16   7         49.74         38.55        27.10 o                         
  -8  16   7        129.33         82.12        28.28 o                         
  -7  16   7         81.56         83.63        32.20 o                         
  -6  16   7         21.88         31.09        39.48 o                         
  -5  16   7        569.99        539.83        40.95 o                         
  -4  16   7       1365.39       1362.01        53.06 o                         
  -3  16   7        182.59        229.14        32.31 o                         
  -2  16   7         91.55         77.26        32.96 o                         
  -1  16   7        780.73        853.29        45.03 o                         
   0  16   7        855.58        820.81        46.48 o                         
   1  16   7        386.94        342.05        33.68 o                         
   2  16   7        251.29        279.49        31.98 o                         
   3  16   7         35.08         43.81        27.65 o                         
   4  16   7         77.99         42.39        26.22 o                         
   5  16   7         78.18         58.17        29.96 o                         
   6  16   7        100.88         83.66        36.29 o                         
 -12  17   7         18.29        -31.37        31.37 o                         
 -11  17   7        164.14         80.36        29.57 o                         
 -10  17   7          1.05          6.99        36.04 o                         
  -9  17   7          1.28         13.71        28.74 o                         
  -8  17   7          0.13         45.91        28.99 o                         
  -7  17   7         16.22         27.87        27.42 o                         
  -6  17   7        113.73         90.23        44.36 o                         
  -5  17   7         18.34          0.35        36.99 o                         
  -4  17   7       1112.57       1170.57        51.69 o                         
  -3  17   7        619.11        553.51        38.03 o                         
  -2  17   7        298.33        277.77        31.27 o                         
  -1  17   7        109.63        133.59        27.33 o                         
   0  17   7         25.84         35.67        24.22 o                         
   1  17   7         74.31         61.77        24.43 o                         
   2  17   7        101.97        179.51        51.67 o                         
   3  17   7        179.30        197.43        35.58 o                         
   4  17   7         20.40        -16.50        53.18 o                         
   5  17   7        944.93       1034.16        68.00 o                         
   6  17   7        867.59       1138.11       122.47 o                         
 -12  18   7        188.46        200.22        38.36 o                         
 -11  18   7       1519.31       1528.34        98.07 o                         
 -10  18   7       1331.74       1312.28        64.46 o                         
  -9  18   7        894.84        943.72        62.37 o                         
  -8  18   7        643.37        717.72        54.23 o                         
  -7  18   7        607.04        527.94        49.36 o                         
  -6  18   7        272.59        306.32        54.46 o                         
  -5  18   7        164.38        188.85        32.58 o                         
  -4  18   7        139.82        153.84        39.46 o                         
  -3  18   7        201.89        212.26        29.09 o                         
  -2  18   7        557.04        581.67        53.10 o                         
  -1  18   7       2047.83       2038.03        70.53 o                         
   0  18   7       1359.14       1355.89        59.24 o                         
   1  18   7        717.75        761.77        47.35 o                         
   2  18   7        862.63        866.54        59.61 o                         
   3  18   7        290.95        257.30        37.85 o                         
   4  18   7        118.84         93.12        49.21 o                         
   5  18   7        345.90        336.67        45.30 o                         
 -11  19   7         14.20         36.29        30.20 o                         
 -10  19   7         10.00        -41.19        41.19 o                         
  -9  19   7         85.37         57.69        45.34 o                         
  -8  19   7         93.46        206.98        39.34 o                         
  -7  19   7         34.78        -25.02        52.44 o                         
  -6  19   7         39.02         83.87        43.08 o                         
  -5  19   7         45.40          2.76        86.51 o                         
  -4  19   7          4.05         -4.17        29.09 o                         
  -3  19   7        154.92        180.83        29.74 o                         
  -2  19   7        212.43        205.59        30.43 o                         
  -1  19   7       1043.75        965.92        50.54 o                         
   0  19   7        542.95        594.44        48.17 o                         
   1  19   7        318.64        366.96        41.15 o                         
   2  19   7        507.01        564.55        51.17 o                         
   3  19   7        556.61        537.64        50.45 o                         
   4  19   7        679.56        788.57        60.38 o                         
   5  19   7        310.50        332.42        82.14 o                         
 -11  20   7        420.99        501.83        88.52 o                         
 -10  20   7       1772.39       1680.77        84.75 o                         
  -9  20   7       1127.45       1181.59        97.58 o                         
  -8  20   7        506.58        516.32        52.99 o                         
  -7  20   7        122.66        119.92        37.39 o                         
  -6  20   7        154.86        181.90        39.56 o                         
  -5  20   7        200.61        217.91        50.44 o                         
  -4  20   7        259.73        264.29        35.70 o                         
  -3  20   7        717.80        690.14        43.63 o                         
  -2  20   7        486.72        571.76        41.76 o                         
  -1  20   7        401.02        404.14        36.48 o                         
   0  20   7        542.94        546.24        42.37 o                         
   1  20   7        237.08        192.95        35.11 o                         
   2  20   7        141.77        130.11        33.92 o                         
   3  20   7         50.44         27.51        32.87 o                         
   4  20   7          3.32        -40.90        40.90 o                         
 -10  21   7         15.91          8.58        57.10 o                         
  -9  21   7          8.30        -35.07        35.07 o                         
  -8  21   7        116.15         37.76        33.35 o                         
  -7  21   7         62.02         94.08        38.69 o                         
  -6  21   7         89.79        137.80        39.44 o                         
  -5  21   7        258.53        369.95       100.07 o                         
  -4  21   7          7.51         45.62        30.19 o                         
  -3  21   7          3.83         13.17        34.78 o                         
  -2  21   7         73.82        107.21        26.71 o                         
  -1  21   7         84.48        100.80        28.03 o                         
   0  21   7        161.03        221.61        37.18 o                         
   1  21   7        473.23        467.09        47.51 o                         
   2  21   7        131.41        109.93        33.87 o                         
   3  21   7         19.90         13.61        31.25 o                         
   4  21   7          8.60        -36.30        62.02 o                         
  -9  22   7          7.45         79.23        67.30 o                         
  -8  22   7        448.82        356.69        55.03 o                         
  -7  22   7        386.57        347.47        70.70 o                         
  -6  22   7        580.36        751.88        71.88 o                         
  -5  22   7        284.05        261.30        48.63 o                         
  -4  22   7        438.52        397.52        55.88 o                         
  -3  22   7        659.51        576.04        50.90 o                         
  -2  22   7        263.81        158.94        36.69 o                         
  -1  22   7        167.98        169.70        38.64 o                         
   0  22   7         64.68         60.58        30.52 o                         
   1  22   7        167.87        133.81        36.55 o                         
   2  22   7        492.09        513.37        50.60 o                         
   3  22   7        278.07        262.29        73.66 o                         
  -8  23   7         30.28        107.67        78.10 o                         
  -7  23   7          0.18         31.10        39.27 o                         
  -6  23   7          6.79          0.77        34.69 o                         
  -5  23   7         36.27         52.15        39.53 o                         
  -4  23   7         17.67         -2.80        41.50 o                         
  -3  23   7          3.72        -15.62        36.48 o                         
  -2  23   7          6.31         61.00        32.32 o                         
  -1  23   7        162.29        116.41        80.35 o                         
   0  23   7          6.03         -3.34        36.38 o                         
   1  23   7        137.92         44.48        53.76 o                         
  -6  24   7        628.10        585.48       100.09 o                         
  -5  24   7        302.87        395.77        94.73 o                         
  -4  24   7        948.59        920.80       122.78 o                         
  -3  24   7       1885.04       2050.47       173.77 o                         
  -2  24   7       1140.00        944.36       102.92 o                         
  -1  24   7        315.88        208.30        68.54 o                         
   0  24   7        389.28        198.68        67.58 o                         
  -2  25   7        214.39         76.55        48.63 o                         
 -15   0   8        433.32        434.91        95.09 o                         
 -14   0   8        434.71        498.11        94.32 o                         
 -13   0   8       1957.34       1836.59       153.15 o                         
 -12   0   8        566.23        523.04        86.64 o                         
 -11   0   8         38.35        -31.64        51.57 o                         
 -10   0   8        465.42        375.83        67.19 o                         
  -9   0   8        765.65        795.40        41.05 o                         
  -8   0   8         77.79         76.32        19.43 o                         
  -7   0   8        261.56        302.74        25.78 o                         
  -6   0   8        465.00        565.73        57.67 o                         
  -5   0   8         24.12         27.03        16.69 o                         
  -4   0   8        267.96        257.90        32.79 o                         
  -3   0   8          0.98        -17.37        20.47 o                         
  -2   0   8        127.75        156.48        25.69 o                         
  -1   0   8        317.59        265.14        25.15 o                         
   0   0   8        113.21        147.61        32.87 o                         
   1   0   8       6499.67       6081.28       148.07 o                         
   2   0   8        589.27        644.23        65.86 o                         
   3   0   8        580.94        532.32        37.48 o                         
   4   0   8         27.15         41.94        31.69 o                         
   5   0   8        548.45        480.58        53.34 o                         
   6   0   8        229.99        340.94        70.44 o                         
   7   0   8       1126.10       1229.53       123.77 o                         
   8   0   8        496.37        420.87        82.33 o                         
 -15   1   8        232.45        189.50        56.57 o                         
 -14   1   8        323.11        402.08        62.48 o                         
 -13   1   8        645.93        646.05        66.97 o                         
 -12   1   8         84.46         51.75        52.05 o                         
 -11   1   8         80.57        123.07        40.19 o                         
 -10   1   8         60.17         44.87        36.45 o                         
  -9   1   8       1795.54       1774.32        57.86 o                         
  -8   1   8        113.09        105.62        15.15 o                         
  -7   1   8       1727.18       1750.40        42.27 o                         
  -6   1   8       7192.48       7657.98       109.90 o                         
  -5   1   8       6608.51       6634.18       100.09 o                         
  -4   1   8       6809.13       6916.13        98.70 o                         
  -3   1   8       4440.35       4419.90        83.08 o                         
  -2   1   8       1592.40       1567.76        53.01 o                         
  -1   1   8       3177.87       3138.97        67.17 o                         
   0   1   8       3116.31       3205.95        71.97 o                         
   1   1   8       1424.01       1388.37        41.63 o                         
   2   1   8          5.97         23.15        16.79 o                         
   3   1   8        492.67        569.07        28.91 o                         
   4   1   8        795.61        818.84        57.92 o                         
   5   1   8        443.98        430.15        54.31 o                         
   6   1   8        257.97        264.41        37.73 o                         
   7   1   8        156.53        117.37        34.08 o                         
   8   1   8        154.92        130.39        42.78 o                         
 -15   2   8        118.54        118.14        56.29 o                         
 -14   2   8        632.73        575.20        67.84 o                         
 -13   2   8        272.32        215.78        50.81 o                         
 -12   2   8       1154.60       1111.46        82.12 o                         
 -11   2   8         55.39          7.65        35.25 o                         
 -10   2   8        181.23        146.19        19.96 o                         
  -9   2   8        587.22        554.45        36.12 o                         
  -8   2   8         76.92         61.55         9.97 o                         
  -7   2   8        422.44        461.26        21.32 o                         
  -6   2   8       1648.51       1707.10        44.02 o                         
  -5   2   8        565.47        583.88        25.08 o                         
  -4   2   8         91.43        101.44        15.43 o                         
  -3   2   8        293.27        279.39        26.50 o                         
  -2   2   8        725.07        737.42        32.77 o                         
  -1   2   8          4.43        -14.15        14.15 o                         
   0   2   8        738.70        767.96        26.75 o                         
   1   2   8         25.63         26.01        11.63 o                         
   2   2   8        646.34        586.73        28.86 o                         
   3   2   8        463.78        474.55        32.21 o                         
   4   2   8        221.19        189.34        31.80 o                         
   5   2   8         42.82         57.73        29.14 o                         
   6   2   8        258.38        197.47        35.51 o                         
   7   2   8        232.32        270.64        40.19 o                         
   8   2   8        267.21        302.43        41.56 o                         
 -15   3   8          8.95          3.61        43.70 o                         
 -14   3   8        456.69        547.45        69.90 o                         
 -13   3   8        537.05        495.80       122.60 o                         
 -12   3   8        107.17         65.90        39.01 o                         
 -11   3   8         20.71          3.66        57.10 o                         
 -10   3   8        105.31        143.95        21.28 o                         
  -9   3   8       2418.21       2492.54       136.11 o                         
  -8   3   8       1073.34       1075.39        47.83 o                         
  -7   3   8         99.69         91.07        20.11 o                         
  -6   3   8         76.44         90.97        12.34 o                         
  -5   3   8       2969.68       3114.76        56.03 o                         
  -4   3   8       2122.91       2046.09        73.82 o                         
  -3   3   8       1189.00       1177.59        36.74 o                         
  -2   3   8        110.52        152.83        17.68 o                         
  -1   3   8          2.74        -13.29        13.29 o                         
   0   3   8       2036.06       2041.06        46.39 o                         
   1   3   8       5744.57       5565.46        90.84 o                         
   2   3   8        203.80        269.19        24.90 o                         
   3   3   8        555.28        439.99        31.69 o                         
   4   3   8        209.29        202.42        33.65 o                         
   5   3   8         36.57         72.84        32.01 o                         
   6   3   8          1.43        -14.12        42.74 o                         
   7   3   8        180.74        179.21        48.71 o                         
   8   3   8        205.29        252.57        39.65 o                         
 -15   4   8        405.32        341.22        64.40 o                         
 -14   4   8       1650.93       1454.39       101.45 o                         
 -13   4   8        711.04        604.74        67.87 o                         
 -12   4   8        410.91        344.50        61.20 o                         
 -11   4   8        361.86        345.57        36.02 o                         
 -10   4   8         46.10         33.87        17.15 o                         
  -9   4   8        147.48        135.29        25.68 o                         
  -8   4   8        115.82         83.09        22.29 o                         
  -7   4   8        844.62        847.57        55.70 o                         
  -6   4   8        115.13         87.84         8.97 o                         
  -5   4   8         91.89         70.66        16.29 o                         
  -4   4   8        497.91        505.93        39.63 o                         
  -3   4   8         68.89         67.92        13.58 o                         
  -2   4   8         19.52         32.33        14.19 o                         
  -1   4   8        239.50        255.65        21.62 o                         
   0   4   8        537.23        493.49        22.95 o                         
   1   4   8       1647.06       1745.54        48.28 o                         
   2   4   8       1488.17       1582.56        44.62 o                         
   3   4   8       2800.83       2730.56        72.33 o                         
   4   4   8        802.40        757.04        41.28 o                         
   5   4   8        184.95        179.93        33.89 o                         
   6   4   8        341.46        325.44        39.35 o                         
   7   4   8        481.63        619.16        53.10 o                         
   8   4   8        290.71        293.64        56.21 o                         
 -15   5   8        298.06        389.28        69.63 o                         
 -14   5   8        718.31        735.64        83.33 o                         
 -13   5   8       2316.08       2239.35       118.30 o                         
 -12   5   8       1733.70       1686.52       100.65 o                         
 -11   5   8       1038.62       1147.83        57.09 o                         
 -10   5   8         30.33         32.86        20.50 o                         
  -9   5   8         15.31         31.60        24.54 o                         
  -8   5   8        503.97        491.63        39.26 o                         
  -7   5   8       6016.37       6281.42       126.13 o                         
  -6   5   8       8888.64       7746.41       569.64 o                         
  -5   5   8       3930.89       3820.81        88.15 o                         
  -4   5   8       1641.02       1628.95        43.52 o                         
  -3   5   8       2831.12       2700.85        51.72 o                         
  -2   5   8       2629.86       2659.67        56.11 o                         
  -1   5   8       4171.09       4372.00        73.70 o                         
   0   5   8       2504.84       2609.94        52.08 o                         
   1   5   8       2290.94       2087.82        61.60 o                         
   2   5   8       2648.12       2439.74        77.60 o                         
   3   5   8       4419.45       4651.30        99.16 o                         
   4   5   8       2474.33       2502.01        71.58 o                         
   5   5   8        196.53        200.33        34.82 o                         
   6   5   8         39.87         85.44        31.26 o                         
   7   5   8        148.89        151.78        36.70 o                         
   8   5   8        187.01        181.60        75.22 o                         
 -15   6   8        473.11        512.83        70.61 o                         
 -14   6   8        963.43        785.40        76.61 o                         
 -13   6   8       1493.30       1366.98       221.17 o                         
 -12   6   8        318.23        298.98        61.82 o                         
 -11   6   8        330.26        286.68        27.34 o                         
 -10   6   8        112.10        151.77        24.04 o                         
  -9   6   8          7.69        -17.36        24.55 o                         
  -8   6   8          2.88         -8.88        22.13 o                         
  -7   6   8        678.30        605.04        38.33 o                         
  -6   6   8        170.46        116.09        22.73 o                         
  -5   6   8        902.51        909.67        26.54 o                         
  -4   6   8        219.27        138.49        17.38 o                         
  -3   6   8        348.94        410.77        22.11 o                         
  -2   6   8         39.57         43.03        13.87 o                         
  -1   6   8        632.25        701.94        28.30 o                         
   0   6   8         53.94         60.25        12.80 o                         
   1   6   8          1.99         12.57        20.57 o                         
   2   6   8        713.66        745.17        40.69 o                         
   3   6   8       2099.54       2140.81        65.96 o                         
   4   6   8         11.04         -2.75        21.63 o                         
   5   6   8          3.81         -7.83        25.61 o                         
   6   6   8          7.98         18.07        35.26 o                         
   7   6   8        213.02        181.46        37.17 o                         
   8   6   8         40.04         73.36        43.04 o                         
 -15   7   8        198.45        245.91        82.53 o                         
 -14   7   8         91.01         88.51        50.67 o                         
 -13   7   8        147.69        229.95        51.43 o                         
 -12   7   8         40.74         67.79        28.76 o                         
 -11   7   8         46.36         51.13        20.92 o                         
 -10   7   8        381.16        490.78        33.91 o                         
  -9   7   8         33.45         27.20        23.88 o                         
  -8   7   8         29.26         16.71        22.25 o                         
  -7   7   8         19.69         43.62        22.06 o                         
  -6   7   8        745.80        882.30        45.93 o                         
  -5   7   8       1388.79       1434.40        41.88 o                         
  -4   7   8        882.07        833.67        32.56 o                         
  -3   7   8          2.42         22.56        15.19 o                         
  -2   7   8        428.00        379.25        21.02 o                         
  -1   7   8        165.87        163.45        22.91 o                         
   0   7   8       1373.24       1423.18        50.88 o                         
   1   7   8        635.99        712.31        38.30 o                         
   2   7   8        232.33        206.77        28.69 o                         
   3   7   8       1151.14       1119.54        48.22 o                         
   4   7   8        248.30        275.42        29.53 o                         
   5   7   8        264.51        308.38        37.33 o                         
   6   7   8          5.12         21.38        29.53 o                         
   7   7   8        109.47        190.56        37.81 o                         
   8   7   8         98.57         38.65        56.35 o                         
 -15   8   8        108.88        101.16        71.87 o                         
 -14   8   8         58.62         68.66        37.90 o                         
 -13   8   8          0.62         54.42        33.95 o                         
 -12   8   8         16.79         17.82        30.91 o                         
 -11   8   8        161.55        146.09        24.03 o                         
 -10   8   8         52.22         59.99        19.91 o                         
  -9   8   8       1123.80       1210.22        51.91 o                         
  -8   8   8       3083.81       2935.10        99.11 o                         
  -7   8   8       2091.30       2002.04       100.47 o                         
  -6   8   8          0.90         20.38        19.30 o                         
  -5   8   8        251.70        254.26        21.58 o                         
  -4   8   8        510.02        512.38        27.69 o                         
  -3   8   8       1706.91       1717.53        46.32 o                         
  -2   8   8         82.94         91.45        15.23 o                         
  -1   8   8        160.31        205.19        19.35 o                         
   0   8   8         83.43         91.41        21.16 o                         
   1   8   8         23.29         36.10        19.98 o                         
   2   8   8        774.02        746.17        39.63 o                         
   3   8   8          6.44         -4.82        21.08 o                         
   4   8   8        195.95        133.84        29.03 o                         
   5   8   8         19.66         57.21        30.00 o                         
   6   8   8         33.32         60.01        42.03 o                         
   7   8   8         90.37         30.11        36.89 o                         
 -15   9   8         26.35         -7.52        62.48 o                         
 -14   9   8        261.49        180.56        45.28 o                         
 -13   9   8        702.57        806.03       107.77 o                         
 -12   9   8       1145.74       1120.85        55.89 o                         
 -11   9   8        543.89        515.22        34.89 o                         
 -10   9   8        776.54        790.73        38.50 o                         
  -9   9   8        372.91        394.49        35.12 o                         
  -8   9   8        109.12         97.52        24.61 o                         
  -7   9   8        429.48        558.91        41.60 o                         
  -6   9   8        773.54        729.50        34.40 o                         
  -5   9   8       1068.01       1054.31        37.52 o                         
  -4   9   8        151.57        189.22        23.23 o                         
  -3   9   8       1096.37       1129.81        39.23 o                         
  -2   9   8       2025.00       2147.61        52.33 o                         
  -1   9   8       1275.84       1343.37        39.85 o                         
   0   9   8        912.23        955.19        42.82 o                         
   1   9   8        676.33        688.05        37.76 o                         
   2   9   8        196.93        243.13        26.46 o                         
   3   9   8        103.96        142.10        30.73 o                         
   4   9   8        533.27        474.21        48.34 o                         
   5   9   8        579.29        615.61        62.29 o                         
   6   9   8        437.20        502.19       123.46 o                         
   7   9   8        239.72        241.58        51.30 o                         
 -14  10   8        126.84         78.13        67.86 o                         
 -13  10   8         76.12        139.17        41.15 o                         
 -12  10   8        253.25        207.42        33.54 o                         
 -11  10   8        580.15        556.41        35.25 o                         
 -10  10   8        171.79        243.62        27.79 o                         
  -9  10   8        504.10        483.01        37.48 o                         
  -8  10   8         15.16         93.02        29.03 o                         
  -7  10   8          1.28          9.06        27.55 o                         
  -6  10   8        382.75        393.24        28.36 o                         
  -5  10   8        164.07        138.66        19.63 o                         
  -4  10   8         64.74         63.69        17.28 o                         
  -3  10   8       3260.58       3267.86        68.13 o                         
  -2  10   8        113.14        129.24        19.92 o                         
  -1  10   8        167.59        167.85        22.18 o                         
   0  10   8         34.30         27.13        17.18 o                         
   1  10   8       1272.87       1247.23        49.22 o                         
   2  10   8        241.85        246.18        28.05 o                         
   3  10   8        306.13        339.79        29.56 o                         
   4  10   8         32.61         31.65        37.81 o                         
   5  10   8        764.44        873.83        75.55 o                         
   6  10   8        278.05        317.31        52.67 o                         
   7  10   8        779.47        753.45        76.16 o                         
 -14  11   8        145.36        190.03        80.40 o                         
 -13  11   8        127.50        113.38        33.69 o                         
 -12  11   8        313.50        379.98        38.47 o                         
 -11  11   8        871.15        990.43        45.15 o                         
 -10  11   8       1601.84       1627.41        65.78 o                         
  -9  11   8       2485.36       2422.14        66.21 o                         
  -8  11   8       2208.14       2390.40        97.87 o                         
  -7  11   8        227.25        221.50        34.74 o                         
  -6  11   8        329.07        347.40        28.55 o                         
  -5  11   8       3723.97       3745.52        75.46 o                         
  -4  11   8        942.66        918.55        37.12 o                         
  -3  11   8       1460.35       1604.06        47.66 o                         
  -2  11   8       2646.73       2644.02        61.51 o                         
  -1  11   8       1496.34       1522.11        56.02 o                         
   0  11   8       1146.14       1260.86        43.66 o                         
   1  11   8        877.04        950.00        39.14 o                         
   2  11   8        521.94        549.79        69.44 o                         
   3  11   8        200.70        126.73        32.71 o                         
   4  11   8        334.04        438.46        56.00 o                         
   5  11   8        248.53        337.37        50.55 o                         
   6  11   8        608.04        689.42        71.26 o                         
 -14  12   8         61.26         36.72        69.30 o                         
 -13  12   8         82.87         34.25        29.11 o                         
 -12  12   8        379.14        333.52        32.67 o                         
 -11  12   8        404.37        346.93        31.17 o                         
 -10  12   8         37.25         29.85        22.67 o                         
  -9  12   8        202.93        219.21        27.33 o                         
  -8  12   8        100.81         44.16        32.13 o                         
  -7  12   8        545.48        585.25        46.27 o                         
  -6  12   8       2475.79       2495.55        66.59 o                         
  -5  12   8         16.53         -9.41        20.35 o                         
  -4  12   8        185.31        169.61        22.17 o                         
  -3  12   8         23.65         37.74        18.31 o                         
  -2  12   8        383.08        348.43        30.94 o                         
  -1  12   8        324.82        334.25        38.66 o                         
   0  12   8        279.87        300.93        32.10 o                         
   1  12   8          6.15         34.39        36.06 o                         
   2  12   8         31.94         62.83        34.34 o                         
   3  12   8         64.92         11.45        27.32 o                         
   4  12   8         88.76         -6.87        37.63 o                         
   5  12   8        143.39        240.82       119.61 o                         
   6  12   8        485.88        484.63        62.48 o                         
 -14  13   8        110.87        167.89        72.86 o                         
 -13  13   8          2.93         11.38        30.93 o                         
 -12  13   8         97.45         50.35        50.33 o                         
 -11  13   8         12.40         50.90        23.71 o                         
 -10  13   8          7.79         -8.43        23.62 o                         
  -9  13   8         71.21        107.69        27.92 o                         
  -8  13   8        411.01        366.50        42.68 o                         
  -7  13   8        194.65        194.47        45.35 o                         
  -6  13   8         18.15         47.00        20.83 o                         
  -5  13   8         62.84         90.29        20.84 o                         
  -4  13   8          5.57          5.35        21.31 o                         
  -3  13   8        133.64        117.46        31.74 o                         
  -2  13   8        844.64        843.59        44.17 o                         
  -1  13   8        450.16        438.78        34.70 o                         
   0  13   8        182.76        235.50        30.89 o                         
   1  13   8          7.53        -24.37        24.37 o                         
   2  13   8        340.41        373.69        37.02 o                         
   3  13   8        110.89         99.41        27.79 o                         
   4  13   8        123.35        139.89        96.16 o                         
   5  13   8         18.42        -10.32        46.34 o                         
   6  13   8        103.31        214.10        48.65 o                         
 -13  14   8         96.18         11.49        29.73 o                         
 -12  14   8        143.41         82.76        26.05 o                         
 -11  14   8        392.08        435.22        36.42 o                         
 -10  14   8        264.47        337.65        35.00 o                         
  -9  14   8         17.55         -0.26        26.18 o                         
  -8  14   8         35.92         14.23        38.07 o                         
  -7  14   8       1088.76       1133.26        61.93 o                         
  -6  14   8        281.36        201.16        34.99 o                         
  -5  14   8        417.30        448.82        30.10 o                         
  -4  14   8          0.62         37.46        29.82 o                         
  -3  14   8        663.93        623.14        38.74 o                         
  -2  14   8          0.16        -17.80        22.86 o                         
  -1  14   8        144.79        159.03        28.23 o                         
   0  14   8         98.27         79.76        26.29 o                         
   1  14   8         33.48         12.76        25.79 o                         
   2  14   8        259.97        297.95        39.47 o                         
   3  14   8          0.70          7.51        29.40 o                         
   4  14   8         93.42        166.25        37.05 o                         
   5  14   8        826.10        817.85        75.96 o                         
   6  14   8        100.42         87.16        70.90 o                         
 -13  15   8        121.90        128.61        49.24 o                         
 -12  15   8        928.77        923.55        71.86 o                         
 -11  15   8       1410.38       1581.45        61.27 o                         
 -10  15   8        840.65        818.47        44.90 o                         
  -9  15   8       1005.26       1117.63        59.22 o                         
  -8  15   8        763.64        756.04        55.82 o                         
  -7  15   8       3494.45       3752.61       134.92 o                         
  -6  15   8       1895.05       1966.72        79.74 o                         
  -5  15   8        575.72        606.27        34.81 o                         
  -4  15   8         23.59         42.36        22.88 o                         
  -3  15   8        334.40        310.42        31.16 o                         
  -2  15   8        653.07        707.48        41.77 o                         
  -1  15   8        909.18        879.52        46.72 o                         
   0  15   8        736.28        632.12        42.18 o                         
   1  15   8        547.14        532.54        40.61 o                         
   2  15   8        683.45        805.48        51.05 o                         
   3  15   8       1298.15       1251.43        72.63 o                         
   4  15   8        371.04        338.77        42.60 o                         
   5  15   8        220.18        308.07        52.19 o                         
 -12  16   8         34.02          4.13        26.93 o                         
 -11  16   8         18.49         15.44        25.82 o                         
 -10  16   8          9.34         34.76        26.34 o                         
  -9  16   8         22.92         91.42        37.31 o                         
  -8  16   8        347.43        259.37        71.21 o                         
  -7  16   8        378.09        345.19        75.01 o                         
  -6  16   8          0.01        -21.00        30.28 o                         
  -5  16   8        198.29        172.94        27.07 o                         
  -4  16   8        373.72        414.87        36.44 o                         
  -3  16   8          6.23          5.25        24.50 o                         
  -2  16   8         35.47          7.42        22.97 o                         
  -1  16   8        700.53        669.73        42.53 o                         
   0  16   8         92.54        105.04        27.66 o                         
   1  16   8        190.34        123.58        27.40 o                         
   2  16   8        202.89        185.37        46.21 o                         
   3  16   8        408.30        420.55        64.46 o                         
   4  16   8        205.52        151.92        38.01 o                         
   5  16   8        143.42         38.43        82.56 o                         
 -12  17   8         60.71         32.50        30.60 o                         
 -11  17   8        315.60        246.99        38.74 o                         
 -10  17   8        361.74        453.80        44.17 o                         
  -9  17   8        299.54        355.37        39.70 o                         
  -8  17   8        340.49        447.08        40.89 o                         
  -7  17   8        268.55        376.69        78.63 o                         
  -6  17   8        147.03        248.53        81.41 o                         
  -5  17   8         29.07         52.60        25.08 o                         
  -4  17   8         89.61        134.82        28.18 o                         
  -3  17   8          7.11         17.61        39.14 o                         
  -2  17   8          3.85         26.59        33.10 o                         
  -1  17   8       1437.24       1449.18        60.43 o                         
   0  17   8       1073.12        984.29        52.82 o                         
   1  17   8        179.12        215.43        30.94 o                         
   2  17   8        475.99        433.05        46.94 o                         
   3  17   8        316.42        349.78        59.68 o                         
   4  17   8        677.30        716.73        58.65 o                         
   5  17   8        320.38        353.75        81.22 o                         
 -11  18   8         19.08          6.41        27.15 o                         
 -10  18   8         83.11         62.86        42.03 o                         
  -9  18   8          9.20         82.56        32.51 o                         
  -8  18   8         15.96         42.01        27.23 o                         
  -7  18   8         11.42         41.25        40.51 o                         
  -6  18   8        126.96        118.53        90.78 o                         
  -5  18   8         47.62         25.90        59.88 o                         
  -4  18   8        137.73        110.77        25.83 o                         
  -3  18   8          4.01        -13.29        29.60 o                         
  -2  18   8         39.41         58.69        24.81 o                         
  -1  18   8         52.32         53.27        33.19 o                         
   0  18   8         47.35         48.54        32.41 o                         
   1  18   8        135.27        139.05        40.48 o                         
   2  18   8        283.39        388.68        47.16 o                         
   3  18   8         51.66          9.06        42.90 o                         
   4  18   8        155.21        119.37        67.08 o                         
 -11  19   8        406.13        464.43        47.84 o                         
 -10  19   8        153.22        111.91        35.21 o                         
  -9  19   8        520.72        504.49        52.03 o                         
  -8  19   8        306.09        333.09        46.08 o                         
  -7  19   8        625.34        635.10        63.67 o                         
  -6  19   8        135.13        161.51        47.00 o                         
  -5  19   8          1.44         15.90        38.89 o                         
  -4  19   8         23.62         11.31        27.83 o                         
  -3  19   8        191.46        227.56        32.50 o                         
  -2  19   8        371.18        469.26        39.87 o                         
  -1  19   8        685.08        653.60        45.59 o                         
   0  19   8        131.71        183.18        31.50 o                         
   1  19   8         27.56         59.78        28.04 o                         
   2  19   8         43.71        137.28        37.07 o                         
   3  19   8        226.02        351.03        95.59 o                         
   4  19   8          3.17        -58.48        58.48 o                         
 -10  20   8        181.77        283.94        45.07 o                         
  -9  20   8          6.42        -10.91        37.16 o                         
  -8  20   8          8.82        123.99        41.02 o                         
  -7  20   8          5.86          2.96        46.20 o                         
  -6  20   8          0.81         22.80        44.35 o                         
  -5  20   8        281.49        261.43        51.07 o                         
  -4  20   8         96.36         59.52        25.84 o                         
  -3  20   8         62.53        100.81        27.80 o                         
  -2  20   8        145.45        163.58        29.90 o                         
  -1  20   8          4.56         21.36        25.99 o                         
   0  20   8         49.06         30.89        25.53 o                         
   1  20   8        861.44        881.96        61.71 o                         
   2  20   8        157.59        174.10        38.29 o                         
   3  20   8         68.56        -20.35        54.62 o                         
  -9  21   8       1798.79       1929.30        93.45 o                         
  -8  21   8        790.44        873.64        98.95 o                         
  -7  21   8        281.22        284.75        46.90 o                         
  -6  21   8        375.18        301.30        58.46 o                         
  -5  21   8         68.93         63.32        58.73 o                         
  -4  21   8        736.79        756.25        74.32 o                         
  -3  21   8       1304.38       1471.50        74.49 o                         
  -2  21   8       1546.31       1471.77        65.26 o                         
  -1  21   8       1585.54       1556.91        89.69 o                         
   0  21   8       1368.83       1478.24        90.53 o                         
   1  21   8        760.50        752.59        58.75 o                         
   2  21   8        117.93         28.25        66.58 o                         
  -8  22   8        121.84        269.79        83.94 o                         
  -7  22   8          6.43         25.86        40.30 o                         
  -6  22   8         16.63         64.01        53.67 o                         
  -5  22   8          3.15        -47.32        47.32 o                         
  -4  22   8          4.59        -14.33        42.14 o                         
  -3  22   8        211.16        177.61        36.99 o                         
  -2  22   8          1.21          8.20        33.46 o                         
  -1  22   8         13.03          6.16        31.06 o                         
   0  22   8         69.67         52.57        36.60 o                         
   1  22   8        104.39        137.36        44.46 o                         
  -6  23   8          0.42         38.26        67.83 o                         
  -5  23   8         16.51         -2.27        63.94 o                         
  -4  23   8        274.88        212.45        79.22 o                         
  -2  23   8        225.87         87.66        48.65 o                         
  -1  23   8        274.71        387.95        76.54 o                         
   0  23   8        112.54        121.88        63.70 o                         
 -15   1   9        523.99        490.72        67.83 o                         
 -14   1   9        377.34        415.34        64.19 o                         
 -13   1   9         25.39         74.95        46.12 o                         
 -12   1   9          2.21         42.09        38.58 o                         
 -11   1   9         18.17         53.65        39.55 o                         
 -10   1   9         29.88         33.07        62.92 o                         
  -9   1   9        485.85        512.47        54.71 o                         
  -8   1   9        779.05        753.45        39.07 o                         
  -7   1   9        281.18        315.99        21.12 o                         
  -6   1   9        277.95        306.55        21.69 o                         
  -5   1   9        405.56        363.64        21.38 o                         
  -4   1   9        174.43        187.51        22.68 o                         
  -3   1   9        949.55       1069.28        46.07 o                         
  -2   1   9        326.93        297.17        22.40 o                         
  -1   1   9        101.96        109.23        17.93 o                         
   0   1   9        117.68        124.09        17.85 o                         
   1   1   9        676.96        741.11        36.97 o                         
   2   1   9        142.26        122.40        20.16 o                         
   3   1   9        152.90        142.42        32.01 o                         
   4   1   9        155.54        197.16        36.21 o                         
   5   1   9        200.29        150.14        55.00 o                         
   6   1   9         87.52        113.20        70.30 o                         
   7   1   9         11.52        -58.28        58.28 o                         
 -15   2   9          8.79          7.35        67.44 o                         
 -14   2   9        717.42        629.29        75.86 o                         
 -13   2   9         50.51         50.72        46.85 o                         
 -12   2   9        115.93        105.33        73.27 o                         
 -11   2   9        124.87        123.96        39.85 o                         
 -10   2   9         11.85         -5.02        37.17 o                         
  -9   2   9         26.54         15.20        20.22 o                         
  -8   2   9       1692.12       1667.43        58.77 o                         
  -7   2   9       7770.37       8014.68       117.07 o                         
  -6   2   9       6938.86       7206.21       109.26 o                         
  -5   2   9       7684.52       7845.77       107.57 o                         
  -4   2   9       6603.07       6957.36       103.55 o                         
  -3   2   9        645.79        716.56        31.10 o                         
  -2   2   9        728.47        701.59        34.64 o                         
  -1   2   9        732.69        738.54        34.49 o                         
   0   2   9         22.80         18.83        14.21 o                         
   1   2   9        366.15        350.65        25.85 o                         
   2   2   9       1044.87        936.08        44.35 o                         
   3   2   9       3272.88       3159.72       106.48 o                         
   4   2   9       1244.22       1327.62        82.39 o                         
   5   2   9        674.09        625.19        51.45 o                         
   6   2   9        120.26        109.75        64.62 o                         
   7   2   9        386.65        451.10        52.96 o                         
 -15   3   9        255.25        332.29        63.10 o                         
 -14   3   9        589.34        554.52        70.90 o                         
 -13   3   9        248.79        203.34        52.07 o                         
 -12   3   9          2.66         -3.41        39.17 o                         
 -11   3   9        101.51         55.02        42.60 o
[truncated: 131,547 more chars]
