# Supplementary material for: Polymorphism of the dinuclear CoIII–Schiff base complex [Co2(o-van-en)3]·4CH3CN (o-van-en is a salen-type ligand)
Source: Acta Crystallogr C Struct Chem. 2019 Mar 20;75(Pt 4):433–42. doi: 10.1107/S2053229619003115 (PMC6452776; doi:10.1107/S2053229619003115)
Supplement: Supplementary file 3 [file c-75-00433-3sup3.hkl]

data_3                                                                          
_shelx_title ' p1065L in P-1  Estr. 1065  T = 100 K'                            
_shelx_refln_list_code          4                                               
_shelx_F_calc_maximum      216.70                                               
_exptl_crystal_F_000       658.00                                               
_reflns_d_resolution_high  0.7965                                               
                                                                                
loop_                                                                           
 _space_group_symop_operation_xyz                                               
 'x, y, z'                                                                      
 '-x, -y, -z'                                                                   
                                                                                
_cell_length_a    10.4971                                                       
_cell_length_b    11.6195                                                       
_cell_length_c    13.7158                                                       
_cell_angle_alpha  70.471                                                       
_cell_angle_beta   71.667                                                       
_cell_angle_gamma  72.466                                                       
                                                                                
_shelx_F_squared_multiplier     1.000                                           
                                                                                
loop_                                                                           
 _refln_index_h                                                                 
 _refln_index_k                                                                 
 _refln_index_l                                                                 
 _refln_F_squared_calc                                                          
 _refln_F_squared_meas                                                          
 _refln_F_squared_sigma                                                         
 _refln_observed_status                                                         
   2   0   0       1769.40       1686.44       330.18 o                         
   3   0   0        185.75        213.63         4.53 o                         
   4   0   0        538.05        566.30        16.53 o                         
   5   0   0          6.64         11.09         2.29 o                         
   6   0   0        281.70        235.57         6.70 o                         
   7   0   0        863.10        789.20        40.10 o                         
   8   0   0       2492.57       2514.99        31.12 o                         
   9   0   0          3.83          3.24         4.96 o                         
  10   0   0        259.03        268.43        22.48 o                         
  11   0   0        171.51        196.97        34.64 o                         
  12   0   0         83.26         88.23        16.11 o                         
 -11   1   0         25.01         28.69        13.60 o                         
 -10   1   0        210.29        217.34        20.85 o                         
  -9   1   0        104.91         95.68         9.57 o                         
  -8   1   0        130.42        143.33        22.90 o                         
  -7   1   0        786.89        725.69        11.78 o                         
  -6   1   0        712.10        669.63        11.95 o                         
  -5   1   0       1251.75       1281.55        16.71 o                         
  -4   1   0        291.97        274.10         4.90 o                         
  -3   1   0         45.52         59.54         2.37 o                         
  -2   1   0       1962.71       2130.20        20.21 o                         
   2   1   0       7237.58       6649.64       855.11 o                         
   3   1   0       1866.63       2027.37        35.99 o                         
   4   1   0        100.37         75.07         3.25 o                         
   5   1   0       1322.82       1304.59        13.46 o                         
   6   1   0       1148.24       1122.46        13.71 o                         
   7   1   0        537.61        463.93        14.23 o                         
   8   1   0       1053.45       1008.42        40.98 o                         
   9   1   0        103.73         97.40         9.32 o                         
  10   1   0       1687.41       1580.97        69.87 o                         
  11   1   0        358.13        348.63        26.39 o                         
  12   1   0        298.26        407.46        30.78 o                         
 -11   2   0         12.41         24.96        11.29 o                         
 -10   2   0         43.36         50.51         8.65 o                         
  -9   2   0         56.32         56.07         8.91 o                         
  -8   2   0        417.44        383.15        19.78 o                         
  -7   2   0       2371.90       2361.49        38.61 o                         
  -6   2   0       1400.67       1268.60        40.76 o                         
  -5   2   0        356.89        328.79         5.53 o                         
  -4   2   0        406.87        410.23         9.99 o                         
  -3   2   0        856.11        819.23         6.84 o                         
  -2   2   0        139.35        133.17         2.99 o                         
  -1   2   0         57.81         54.24         6.38 o                         
   0   2   0       9950.16      11421.29        44.84 o                         
   1   2   0       1145.87       1119.41        13.42 o                         
   2   2   0       3490.96       4094.49        27.71 o                         
   3   2   0       2497.12       2866.88        40.16 o                         
   4   2   0         51.44         64.92         3.32 o                         
   5   2   0         66.81         55.22         2.71 o                         
   6   2   0        624.65        632.80         9.90 o                         
   7   2   0        297.93        298.38         7.36 o                         
   8   2   0        177.06        179.63         8.23 o                         
   9   2   0        361.38        377.71        14.90 o                         
  10   2   0        426.77        402.15        36.70 o                         
  11   2   0        302.29        292.00        24.51 o                         
  12   2   0        737.57        792.92        41.25 o                         
 -11   3   0          0.51          0.00        10.68 o                         
 -10   3   0          2.73         13.52         7.22 o                         
  -9   3   0         34.51         18.00         8.18 o                         
  -8   3   0         80.35         99.99        10.13 o                         
  -7   3   0        342.00        356.73        15.94 o                         
  -6   3   0         85.66         73.79         5.83 o                         
  -5   3   0       2199.18       2200.50        20.17 o                         
  -4   3   0         25.03         41.72         2.81 o                         
  -3   3   0        325.65        348.40        24.41 o                         
  -2   3   0       2349.77       2277.73        16.63 o                         
  -1   3   0       1141.13       1408.77        15.17 o                         
   0   3   0        268.54        307.68         7.57 o                         
   1   3   0      26552.75      27185.34       151.83 o                         
   2   3   0        906.07        806.76        14.54 o                         
   3   3   0       1180.89       1272.42        30.91 o                         
   4   3   0       2530.38       2556.69        22.19 o                         
   5   3   0         13.62         29.03         2.80 o                         
   6   3   0        294.27        271.32         7.44 o                         
   7   3   0        783.06        740.95        15.26 o                         
   8   3   0        795.76        808.10        17.20 o                         
   9   3   0         80.28         65.17         7.58 o                         
  10   3   0        635.70        618.22        34.99 o                         
  11   3   0         87.07         90.76        20.19 o                         
  12   3   0         58.68         58.80        12.27 o                         
 -10   4   0        360.39        379.16        22.77 o                         
  -9   4   0        248.57        260.33        19.66 o                         
  -8   4   0          1.83          1.33         6.07 o                         
  -7   4   0       1185.77       1169.89        24.05 o                         
  -6   4   0       1514.15       1543.38        26.60 o                         
  -5   4   0         27.40         25.46         2.11 o                         
  -4   4   0        211.33        246.03         5.97 o                         
  -3   4   0         82.39         67.74         3.32 o                         
  -2   4   0        496.73        412.06         7.59 o                         
  -1   4   0        213.30        243.52         6.58 o                         
   0   4   0        332.59        314.95         9.26 o                         
   1   4   0       1213.14       1432.45        19.41 o                         
   2   4   0       2140.50       2032.60        14.46 o                         
   3   4   0        561.81        585.97         7.38 o                         
   4   4   0         22.32         16.81         2.25 o                         
   5   4   0       2997.25       2756.28        48.57 o                         
   6   4   0         30.75         37.62         3.01 o                         
   7   4   0        242.79        229.04         7.03 o                         
   8   4   0        201.59        222.43         8.66 o                         
   9   4   0        557.59        570.54        19.72 o                         
  10   4   0         19.42         31.77         8.49 o                         
  11   4   0         20.72         41.89        10.01 o                         
  12   4   0        179.09        183.25        23.47 o                         
 -10   5   0          9.67          2.06         9.88 o                         
  -9   5   0        180.45        177.91        15.63 o                         
  -8   5   0        532.99        527.66        24.23 o                         
  -7   5   0        134.90        160.41        16.64 o                         
  -6   5   0        390.41        391.83        14.87 o                         
  -5   5   0       1040.00       1052.41        19.09 o                         
  -4   5   0         12.49         23.07         2.65 o                         
  -3   5   0         97.23         79.61         4.67 o                         
  -2   5   0        441.93        437.97         9.98 o                         
  -1   5   0       1297.13       1282.95        15.88 o                         
   0   5   0        498.73        417.48         8.12 o                         
   1   5   0         13.79         18.22         3.79 o                         
   2   5   0          7.10          2.18         3.10 o                         
   3   5   0       2077.63       1982.11        16.92 o                         
   4   5   0         64.81         59.05         2.73 o                         
   5   5   0        219.35        199.91         8.84 o                         
   6   5   0       1257.06       1182.81        21.60 o                         
   7   5   0        285.79        284.32         9.52 o                         
   8   5   0        736.47        719.15        22.17 o                         
   9   5   0         18.59         17.33         4.88 o                         
  10   5   0       1025.30       1068.58        26.72 o                         
  11   5   0        543.27        503.20        23.01 o                         
  12   5   0          1.94         -6.54        10.15 o                         
  -9   6   0        208.85        203.60        26.26 o                         
  -8   6   0         98.72         98.54        12.30 o                         
  -7   6   0         39.00         38.11         8.27 o                         
  -6   6   0         59.29         62.51         5.87 o                         
  -5   6   0        132.37        145.78         8.41 o                         
  -4   6   0        111.96        127.12         6.08 o                         
  -3   6   0       1362.37       1335.15        19.16 o                         
  -2   6   0       2574.14       2474.36        25.38 o                         
  -1   6   0        582.79        503.73        10.98 o                         
   0   6   0        458.59        458.85         8.90 o                         
   1   6   0         95.85         85.56         6.16 o                         
   2   6   0         50.35         49.65         4.87 o                         
   3   6   0        247.61        291.20        10.14 o                         
   4   6   0        493.00        435.95         7.66 o                         
   5   6   0       1721.32       1618.00        17.09 o                         
   6   6   0        868.35        896.09        17.19 o                         
   7   6   0         34.06         23.49         4.69 o                         
   8   6   0         19.42         21.62         5.02 o                         
   9   6   0        499.44        500.93        17.66 o                         
  10   6   0         47.98         48.20         6.43 o                         
  11   6   0          1.33         -6.14         6.14 o                         
  12   6   0         39.20         44.40         9.25 o                         
  -9   7   0          4.72         31.81        10.69 o                         
  -8   7   0        606.52        634.74        29.50 o                         
  -7   7   0        463.22        463.44        23.68 o                         
  -6   7   0        566.94        548.11        19.77 o                         
  -5   7   0         66.71         75.14         6.82 o                         
  -4   7   0        182.35        185.58         7.97 o                         
  -3   7   0       1435.15       1505.31        22.05 o                         
  -2   7   0          4.66          9.33         3.42 o                         
  -1   7   0       2184.33       2228.58        46.56 o                         
   0   7   0       2845.09       2602.70        80.51 o                         
   1   7   0         10.93          1.10         3.46 o                         
   2   7   0        634.48        647.35        16.34 o                         
   3   7   0       3651.75       3494.23        37.45 o                         
   4   7   0        812.67        760.15        23.90 o                         
   5   7   0          0.27          0.18         2.05 o                         
   6   7   0        170.51        173.84         8.30 o                         
   7   7   0       1257.04       1280.09        25.38 o                         
   8   7   0        192.39        179.89        10.68 o                         
   9   7   0          0.06         -1.71         5.23 o                         
  10   7   0        512.39        491.85        18.74 o                         
  11   7   0        528.43        506.09        23.31 o                         
  -8   8   0        220.35        229.62        23.07 o                         
  -7   8   0         23.91         23.02         7.68 o                         
  -6   8   0         62.79         57.93         9.96 o                         
  -5   8   0        420.92        377.92        15.45 o                         
  -4   8   0          3.14         12.00         4.41 o                         
  -3   8   0       1196.82       1220.87        20.99 o                         
  -2   8   0       4782.81       4935.19        41.65 o                         
  -1   8   0       4429.85       4532.85        36.15 o                         
   0   8   0         98.11         89.21         7.30 o                         
   1   8   0        255.13        276.35        11.74 o                         
   2   8   0       1646.36       1682.69        35.54 o                         
   3   8   0         33.00         22.45         4.13 o                         
   4   8   0        187.28        215.68        10.30 o                         
   5   8   0       1691.97       1795.59        25.24 o                         
   6   8   0        785.78        844.25        17.69 o                         
   7   8   0        271.10        251.25        13.74 o                         
   8   8   0         55.04         51.16         7.93 o                         
   9   8   0       1038.93       1080.39        39.49 o                         
  10   8   0        285.93        280.09        20.14 o                         
  11   8   0          6.81         13.63         7.53 o                         
  -7   9   0        243.39        229.70        33.37 o                         
  -6   9   0        180.31        216.82        30.75 o                         
  -5   9   0        135.67        110.09        14.00 o                         
  -4   9   0        393.26        422.99        19.70 o                         
  -3   9   0         73.00         78.82         9.33 o                         
  -2   9   0        448.21        436.54        15.73 o                         
  -1   9   0       1029.83       1036.00        24.13 o                         
   0   9   0       2607.95       2608.46        38.10 o                         
   1   9   0        916.89        936.90        22.79 o                         
   2   9   0        160.49        159.36        10.03 o                         
   3   9   0        199.58        180.23        10.09 o                         
   4   9   0       1694.40       1818.16        31.07 o                         
   5   9   0        147.38        140.91         9.49 o                         
   6   9   0        423.97        446.98        17.25 o                         
   7   9   0        120.37        118.24         9.30 o                         
   8   9   0        281.95        309.62        18.68 o                         
   9   9   0        159.27        147.59        12.98 o                         
  10   9   0         35.42         40.32         8.62 o                         
  11   9   0        168.35        174.52        15.48 o                         
  -6  10   0         27.57         37.82        18.48 o                         
  -5  10   0        131.21        155.98        17.24 o                         
  -4  10   0         88.68         93.78        11.97 o                         
  -3  10   0         49.71         33.10         7.47 o                         
  -2  10   0        257.50        276.79        13.52 o                         
  -1  10   0         13.71         17.32         5.32 o                         
   0  10   0         62.64         61.38         7.32 o                         
   1  10   0        131.70        134.55         9.77 o                         
   2  10   0        239.31        226.51        12.42 o                         
   3  10   0        456.49        461.82        17.10 o                         
   4  10   0        491.65        467.68        17.09 o                         
   5  10   0        260.43        288.21        16.96 o                         
   6  10   0        110.05        117.96        11.86 o                         
   7  10   0         16.61          7.29         9.30 o                         
   8  10   0        208.19        199.78        15.62 o                         
   9  10   0        468.49        499.33        24.57 o                         
  10  10   0        639.44        661.89        29.10 o                         
  -5  11   0          8.41          2.79         8.54 o                         
  -4  11   0        427.51        386.04        29.69 o                         
  -3  11   0        324.60        344.40        20.21 o                         
  -2  11   0        139.07        112.07        12.07 o                         
  -1  11   0         21.02         16.66         5.15 o                         
   0  11   0          3.05         -2.87         5.30 o                         
   1  11   0        307.49        278.42        14.83 o                         
   2  11   0        411.20        389.25        17.01 o                         
   3  11   0        210.76        177.23        15.62 o                         
   4  11   0         74.75        102.84         9.11 o                         
   5  11   0         47.35         45.97         8.36 o                         
   6  11   0         29.28         46.56         9.11 o                         
   7  11   0         37.02         35.10         8.61 o                         
   8  11   0          8.72         16.16         9.61 o                         
   9  11   0         37.63         55.58        12.02 o                         
  -3  12   0        293.97        295.61        19.62 o                         
  -2  12   0         23.76         29.45         7.62 o                         
  -1  12   0        249.93        266.00        18.27 o                         
   0  12   0         18.19         19.93         5.47 o                         
   1  12   0          5.75          1.93         5.43 o                         
   2  12   0        364.72        405.43        18.51 o                         
   3  12   0        426.32        415.87        18.53 o                         
   4  12   0         36.75         37.19         7.59 o                         
   5  12   0          0.98         -2.39         8.04 o                         
   6  12   0         22.86         19.44        14.96 o                         
   7  12   0         47.16         48.88         9.17 o                         
   8  12   0          1.13         20.20        10.43 o                         
  -1  13   0         35.60         38.08         9.62 o                         
   0  13   0          0.80          0.39         8.70 o                         
   1  13   0         33.83         34.76         6.99 o                         
   2  13   0          6.84          3.00         5.60 o                         
   3  13   0          9.47         23.19         9.89 o                         
   4  13   0        205.24        220.33        17.50 o                         
   5  13   0         40.84         74.27        11.57 o                         
   6  13   0         62.47         61.91        10.31 o                         
  -5 -13   1        160.25        163.34        16.03 o                         
  -4 -13   1        460.29        518.98        26.52 o                         
  -3 -13   1         11.01          0.98        17.72 o                         
  -2 -13   1         22.92         17.78         6.64 o                         
  -1 -13   1        242.96        239.62        17.93 o                         
   0 -13   1          5.81          3.66         7.55 o                         
  -7 -12   1         30.00         27.96         9.51 o                         
  -6 -12   1         82.35         55.57        10.19 o                         
  -5 -12   1         62.01         55.78         9.76 o                         
  -4 -12   1        103.56        105.95        12.60 o                         
  -3 -12   1        675.86        678.74        23.93 o                         
  -2 -12   1        212.20        220.06        14.10 o                         
  -1 -12   1         66.14         62.43         8.61 o                         
   0 -12   1          0.82         -6.51         6.51 o                         
   1 -12   1         27.13         24.56         6.26 o                         
   2 -12   1         57.40         59.80         9.97 o                         
   3 -12   1        107.87        123.37        13.90 o                         
  -8 -11   1        204.35        218.32        16.82 o                         
  -7 -11   1         64.16         68.71         9.88 o                         
  -6 -11   1         29.46         34.98         8.35 o                         
  -5 -11   1          6.77         -7.79         7.79 o                         
  -4 -11   1        301.35        313.19        18.84 o                         
  -3 -11   1        156.44        176.93        12.44 o                         
  -2 -11   1         79.00         80.87         8.80 o                         
  -1 -11   1          3.30          1.21         4.94 o                         
   0 -11   1         75.47         52.23         7.04 o                         
   1 -11   1          0.33         -0.43         5.19 o                         
   2 -11   1         31.86         28.71         9.42 o                         
   3 -11   1        185.52        183.51        15.08 o                         
   4 -11   1         90.04         93.01        11.41 o                         
  -9 -10   1        384.80        421.23        23.18 o                         
  -8 -10   1        268.97        255.77        14.81 o                         
  -7 -10   1         46.14         53.43         8.59 o                         
  -6 -10   1         42.58         55.65        11.52 o                         
  -5 -10   1        123.65        112.82        11.70 o                         
  -4 -10   1        102.39        103.76         8.94 o                         
  -3 -10   1       1122.51       1149.15        27.27 o                         
  -2 -10   1       2201.91       2181.35        38.26 o                         
  -1 -10   1        690.26        672.77        21.46 o                         
   0 -10   1        376.24        372.48        16.02 o                         
   1 -10   1          9.15          8.41         4.92 o                         
   2 -10   1        174.58        162.69        11.33 o                         
   3 -10   1        338.67        329.03        18.75 o                         
   4 -10   1        347.67        355.10        19.99 o                         
   5 -10   1        554.93        542.13        51.89 o                         
   6 -10   1        194.96        214.56        33.10 o                         
 -10  -9   1        266.66        273.70        18.30 o                         
  -9  -9   1          0.47         -4.51         7.16 o                         
  -8  -9   1        338.97        345.57        19.70 o                         
  -7  -9   1         54.91         80.35         8.76 o                         
  -6  -9   1         19.36         12.01         7.54 o                         
  -5  -9   1         42.33         22.90         9.81 o                         
  -4  -9   1       1435.00       1424.98        27.82 o                         
  -3  -9   1        473.17        476.30        16.48 o                         
  -2  -9   1         22.97         28.75         9.69 o                         
  -1  -9   1       1087.20       1019.40        24.76 o                         
   0  -9   1       1004.85        968.35        24.01 o                         
   1  -9   1        548.39        584.91        19.16 o                         
   2  -9   1          0.03         -5.01         5.01 o                         
   3  -9   1        112.72        115.67         9.01 o                         
   4  -9   1       1110.46       1153.56        32.98 o                         
   5  -9   1        291.57        307.26        24.59 o                         
   6  -9   1         75.48         99.55        14.70 o                         
   7  -9   1        424.50        464.16        45.65 o                         
 -11  -8   1         54.63         51.51        12.53 o                         
 -10  -8   1         93.57         95.60        11.23 o                         
  -9  -8   1       1300.39       1342.48        36.69 o                         
  -8  -8   1        203.37        201.02        14.43 o                         
  -7  -8   1        166.99        175.23        11.21 o                         
  -6  -8   1        169.41        178.83        11.14 o                         
  -5  -8   1       1473.89       1437.32        54.28 o                         
  -4  -8   1        203.41        214.12        10.35 o                         
  -3  -8   1        437.49        471.93        15.51 o                         
  -2  -8   1       1031.80       1029.43        23.02 o                         
  -1  -8   1       1054.85       1148.31        89.54 o                         
   0  -8   1        108.35        124.41        11.82 o                         
   1  -8   1        561.86        516.47        12.55 o                         
   2  -8   1       1161.02       1189.52        20.52 o                         
   3  -8   1        186.41        225.22         9.65 o                         
   4  -8   1        394.02        404.55        17.96 o                         
   5  -8   1         29.43         26.86         5.74 o                         
   6  -8   1        333.55        353.48        19.43 o                         
   7  -8   1         13.89          9.83         7.16 o                         
   8  -8   1         11.16         16.13         8.95 o                         
 -11  -7   1         21.17         19.04         7.67 o                         
 -10  -7   1        320.36        338.65        16.10 o                         
  -9  -7   1        596.09        586.17        19.75 o                         
  -8  -7   1        145.55        129.80         9.31 o                         
  -7  -7   1         48.77         56.00         5.88 o                         
  -6  -7   1         45.88         55.74         5.86 o                         
  -5  -7   1          0.21          4.45         3.57 o                         
  -4  -7   1        639.54        621.25        16.76 o                         
  -3  -7   1        825.79        864.06        19.08 o                         
  -2  -7   1        932.63        939.73        20.22 o                         
  -1  -7   1        104.75         91.16         7.05 o                         
   0  -7   1        990.30        939.31        35.25 o                         
   1  -7   1       2679.97       2690.23        27.47 o                         
   2  -7   1        981.53        955.23        17.56 o                         
   3  -7   1        181.08        163.81         7.79 o                         
   4  -7   1          4.28          5.36         3.66 o                         
   5  -7   1        243.25        240.01        11.93 o                         
   6  -7   1        167.35        146.61        12.33 o                         
   7  -7   1         50.71         64.67        10.87 o                         
   8  -7   1        560.69        588.89        28.30 o                         
   9  -7   1         88.78        131.11        15.29 o                         
 -11  -6   1        297.62        246.16        16.20 o                         
 -10  -6   1        113.45         97.37         9.15 o                         
  -9  -6   1        357.30        383.17        15.65 o                         
  -8  -6   1         13.48          7.65         4.89 o                         
  -7  -6   1        715.02        681.23        18.65 o                         
  -6  -6   1        490.50        491.31        13.23 o                         
  -5  -6   1       1769.94       1732.48        20.98 o                         
  -4  -6   1         60.60         51.55         3.68 o                         
  -3  -6   1        127.54        109.87         4.96 o                         
  -2  -6   1        363.90        352.96        11.61 o                         
  -1  -6   1       2302.04       2269.85        29.81 o                         
   0  -6   1         15.40         14.64         3.52 o                         
   1  -6   1        205.42        222.58         7.68 o                         
   2  -6   1        852.71        788.00        15.15 o                         
   3  -6   1       2263.08       2298.10        26.49 o                         
   4  -6   1         91.76         88.95         5.79 o                         
   5  -6   1        143.72        129.48         6.65 o                         
   6  -6   1         40.70         43.49         5.25 o                         
   7  -6   1        302.17        272.21        14.36 o                         
   8  -6   1         40.88         41.34         8.70 o                         
   9  -6   1        212.16        231.43        19.18 o                         
 -12  -5   1          0.17          0.24        14.73 o                         
 -11  -5   1        269.01        282.31        17.66 o                         
 -10  -5   1        420.55        463.63        21.42 o                         
  -9  -5   1          5.39         11.48         4.59 o                         
  -8  -5   1        144.06        127.99        11.22 o                         
  -7  -5   1        140.58        122.16         6.74 o                         
  -6  -5   1        302.50        272.50         9.61 o                         
  -5  -5   1        771.43        706.08        14.36 o                         
  -4  -5   1          0.99          1.72         2.35 o                         
  -3  -5   1        762.39        737.10         8.51 o                         
  -2  -5   1       2337.73       2130.19        54.03 o                         
  -1  -5   1        600.12        555.07        13.32 o                         
   0  -5   1        103.82        120.70         5.17 o                         
   1  -5   1       3526.21       3573.64        27.99 o                         
   2  -5   1       1184.37       1220.48        17.35 o                         
   3  -5   1        169.01        181.32         6.89 o                         
   4  -5   1         14.86         11.90         3.46 o                         
   5  -5   1        342.98        369.92        10.30 o                         
   6  -5   1         68.48         75.02         6.26 o                         
   7  -5   1       1017.02        994.62        24.62 o                         
   8  -5   1        739.50        735.82        28.81 o                         
   9  -5   1        337.32        343.65        21.01 o                         
  10  -5   1         17.25         12.49         8.23 o                         
 -12  -4   1        186.45        196.23        30.27 o                         
 -11  -4   1        226.26        250.49        21.39 o                         
 -10  -4   1         91.02         71.24         9.24 o                         
  -9  -4   1        159.56        184.92        10.82 o                         
  -8  -4   1       1243.82       1279.43        28.17 o                         
  -7  -4   1         15.96         19.51         3.71 o                         
  -6  -4   1       3228.91       2952.32       109.95 o                         
  -5  -4   1       3428.70       3707.84        30.58 o                         
  -4  -4   1       2409.30       2422.09        32.68 o                         
  -3  -4   1        165.33        190.94         4.88 o                         
  -2  -4   1        574.90        649.51        16.98 o                         
  -1  -4   1        432.81        438.03        13.55 o                         
   0  -4   1         21.55         18.70         4.47 o                         
   1  -4   1         37.54         65.37         4.34 o                         
   2  -4   1        710.87        757.75        13.64 o                         
   3  -4   1       1630.01       1618.00        20.78 o                         
   4  -4   1         42.31         20.67         2.93 o                         
   5  -4   1         63.93         57.08         4.05 o                         
   6  -4   1          5.13          2.51         4.98 o                         
   7  -4   1         12.44         16.81         9.64 o                         
   8  -4   1         22.58         31.99         8.09 o                         
   9  -4   1         60.17         64.78        11.48 o                         
  10  -4   1         97.39        109.69        12.83 o                         
 -12  -3   1        138.71        175.62        21.27 o                         
 -11  -3   1         24.04         23.24        12.63 o                         
 -10  -3   1        179.69        167.43        14.84 o                         
  -9  -3   1        394.25        398.48        16.04 o                         
  -8  -3   1        504.79        499.20        14.58 o                         
  -7  -3   1         90.50         77.38         5.51 o                         
  -6  -3   1         44.81         41.77         3.73 o                         
  -5  -3   1       1231.68       1200.01        14.71 o                         
  -4  -3   1         15.29         43.95         4.22 o                         
  -3  -3   1       2649.71       2606.03        19.59 o                         
  -2  -3   1          5.26         11.19         2.45 o                         
  -1  -3   1          3.07         16.65         2.31 o                         
   0  -3   1       8804.70       9050.64       148.89 o                         
   1  -3   1       9039.91       9186.62        88.03 o                         
   2  -3   1         19.54         26.76         3.52 o                         
   3  -3   1         27.61         47.76         3.23 o                         
   4  -3   1        362.41        353.18         7.39 o                         
   5  -3   1       1230.55       1247.39        14.85 o                         
   6  -3   1         60.44         47.92         3.86 o                         
   7  -3   1       1192.71       1291.98        24.81 o                         
   8  -3   1        222.89        216.54        14.92 o                         
   9  -3   1        112.94        109.15        11.50 o                         
  10  -3   1         46.77         60.09        10.06 o                         
  11  -3   1          3.16          5.79        10.43 o                         
 -12  -2   1        530.99        491.61        33.83 o                         
 -11  -2   1        927.30        978.67        52.67 o                         
 -10  -2   1        221.52        244.75        29.46 o                         
  -9  -2   1          8.63          7.45         4.86 o                         
  -8  -2   1          5.38          6.49         4.87 o                         
  -7  -2   1       1938.85       1817.76        19.23 o                         
  -6  -2   1        151.52        155.71         5.60 o                         
  -5  -2   1       2289.10       2344.08        19.11 o                         
  -4  -2   1       9085.76       9447.04        74.26 o                         
  -3  -2   1       6568.58       6888.05        48.69 o                         
  -2  -2   1       4453.03       4850.57        51.33 o                         
  -1  -2   1       3453.44       3614.07        53.22 o                         
   0  -2   1        434.95        369.25         5.55 o                         
   1  -2   1         78.70         68.17         3.20 o                         
   2  -2   1        712.63        810.02         8.64 o                         
   3  -2   1        850.82        902.29        15.84 o                         
   4  -2   1        496.66        452.43         8.42 o                         
   5  -2   1          0.81          2.21         2.98 o                         
   6  -2   1        638.56        566.49        11.34 o                         
   7  -2   1       1564.74       1525.87        19.32 o                         
   8  -2   1       3223.37       3211.76        55.64 o                         
   9  -2   1         44.29         47.26         8.40 o                         
  10  -2   1         30.01         43.28         8.81 o                         
  11  -2   1         35.62         31.66        11.64 o                         
 -12  -1   1        711.21        765.39        42.09 o                         
 -11  -1   1          1.59         -7.99        31.10 o                         
 -10  -1   1        692.57        660.94        33.66 o                         
  -9  -1   1        488.63        432.95        18.14 o                         
  -8  -1   1        690.85        704.87        13.33 o                         
  -7  -1   1         19.90         22.43         2.81 o                         
  -6  -1   1        141.87        124.71         4.85 o                         
  -5  -1   1       3039.34       2895.41        17.36 o                         
  -4  -1   1          0.46          6.03         1.38 o                         
  -3  -1   1       7629.45       8407.89        84.80 o                         
  -2  -1   1      46959.10      50901.14       361.91 o                         
  -1  -1   1       2296.84       2600.02        47.74 o                         
   1  -1   1      15387.78      16775.74       677.39 o                         
   2  -1   1        401.94        379.71         5.46 o                         
   3  -1   1         45.63         56.85         2.65 o                         
   4  -1   1         17.32         22.46         2.30 o                         
   5  -1   1       1880.89       1989.42        18.20 o                         
   6  -1   1       4684.16       4839.44        83.41 o                         
   7  -1   1        316.57        325.06         8.94 o                         
   8  -1   1          4.34         18.20         6.71 o                         
   9  -1   1        634.61        644.50        36.27 o                         
  10  -1   1        122.55        131.28        13.27 o                         
  11  -1   1         13.84         17.73        10.34 o                         
  12  -1   1         45.46         83.25        33.91 o                         
 -11   0   1        610.55        663.45        37.32 o                         
 -10   0   1        318.01        343.65        25.73 o                         
  -9   0   1         24.38         22.29         9.08 o                         
  -8   0   1          2.71         -3.03         3.29 o                         
  -7   0   1       1248.82       1256.05        18.87 o                         
  -6   0   1        490.71        455.12        10.65 o                         
  -5   0   1        162.10        167.37         5.75 o                         
  -4   0   1        239.62        219.43         5.75 o                         
  -3   0   1        298.81        273.92         5.20 o                         
  -2   0   1       1710.24       1745.03        16.33 o                         
   2   0   1        676.85        651.71        84.34 o                         
   3   0   1       2301.65       2364.30        40.59 o                         
   4   0   1         20.13         22.54         2.59 o                         
   5   0   1        132.67        126.46         5.78 o                         
   6   0   1        763.32        749.19        14.95 o                         
   7   0   1       1718.10       1784.37        20.77 o                         
   8   0   1      11234.49      11696.74       111.55 o                         
   9   0   1        350.29        335.47        16.70 o                         
  10   0   1          1.43         -8.63         8.63 o                         
  11   0   1        241.38        252.13        22.23 o                         
  12   0   1         34.58         23.26        11.24 o                         
 -11   1   1         44.01         46.87        11.43 o                         
 -10   1   1         18.97         19.12         9.11 o                         
  -9   1   1        617.02        643.04        23.85 o                         
  -8   1   1        216.54        206.93        12.81 o                         
  -7   1   1          3.77          2.96         2.54 o                         
  -6   1   1        178.73        160.83         4.50 o                         
  -5   1   1       1429.12       1403.02        12.29 o                         
  -4   1   1        631.23        611.18         9.20 o                         
  -3   1   1        120.63        145.09         3.06 o                         
  -2   1   1        456.47        483.41         7.76 o                         
  -1   1   1       1505.82       1393.93       228.04 o                         
   2   1   1        612.42        618.59         9.44 o                         
   3   1   1        872.93        957.42        15.08 o                         
   4   1   1         50.39         33.22         2.90 o                         
   5   1   1          4.71          2.90         2.92 o                         
   6   1   1       2232.29       2086.51        98.88 o                         
   7   1   1        331.48        310.99        12.36 o                         
   8   1   1          5.33          4.10         3.23 o                         
   9   1   1          6.98         13.47         3.91 o                         
  10   1   1        404.72        379.58        27.28 o                         
  11   1   1          5.43          2.65        10.16 o                         
  12   1   1         41.81         24.48        22.09 o                         
 -11   2   1         22.54         21.50        10.60 o                         
 -10   2   1         21.66         53.41        13.92 o                         
  -9   2   1        172.96        168.47        13.14 o                         
  -8   2   1          8.45         11.00         5.28 o                         
  -7   2   1        749.25        727.16        23.18 o                         
  -6   2   1        392.53        372.90         7.89 o                         
  -5   2   1         28.10         20.24         2.07 o                         
  -4   2   1        260.63        305.15         5.51 o                         
  -3   2   1         23.28         38.12         1.94 o                         
  -2   2   1        259.86        249.48         4.00 o                         
  -1   2   1        379.64        475.46        40.60 o                         
   0   2   1      11304.34      13261.67       134.03 o                         
   1   2   1      11411.47      12843.38       168.58 o                         
   2   2   1      12133.67      12723.55       219.80 o                         
   3   2   1        697.50        758.31         9.67 o                         
   4   2   1        897.67        812.17        13.51 o                         
   5   2   1       1380.37       1408.37        17.93 o                         
   6   2   1        261.57        239.67        13.29 o                         
   7   2   1          7.89         11.73         4.26 o                         
   8   2   1       1598.60       1563.51        26.69 o                         
   9   2   1        329.28        304.71        17.97 o                         
  10   2   1         30.30         35.22         8.83 o                         
  11   2   1         18.64         12.09        11.32 o                         
  12   2   1        163.76        193.25        25.75 o                         
 -11   3   1        114.00        137.93        21.07 o                         
 -10   3   1          3.38          8.50        10.45 o                         
  -9   3   1        139.93        159.74        15.65 o                         
  -8   3   1          3.55         13.86         9.92 o                         
  -7   3   1          1.79          7.93         5.25 o                         
  -6   3   1        185.84        176.07         8.20 o                         
  -5   3   1       1227.70       1169.96        13.47 o                         
  -4   3   1         27.99         14.40         1.96 o                         
  -3   3   1        592.00        703.12         8.82 o                         
  -2   3   1         45.91         40.76         1.83 o                         
  -1   3   1       1076.27       1067.59        21.99 o                         
   0   3   1        471.18        592.93         5.35 o                         
   1   3   1        376.24        449.59         7.28 o                         
   2   3   1       9450.23       9659.19        56.10 o                         
   3   3   1       3319.50       3160.25        17.58 o                         
   4   3   1        264.47        303.25         5.60 o                         
   5   3   1       1051.51       1049.08        17.06 o                         
   6   3   1       2606.96       2588.74        39.92 o                         
   7   3   1       1515.21       1446.55        22.69 o                         
   8   3   1         33.73         29.17         3.70 o                         
   9   3   1        395.63        377.95        27.21 o                         
  10   3   1        175.33        191.45        13.53 o                         
  11   3   1        337.71        259.11        31.60 o                         
  12   3   1         63.76         40.53        11.53 o                         
 -10   4   1          1.93          9.25         6.89 o                         
  -9   4   1         75.38         65.56        10.13 o                         
  -8   4   1          3.34          5.81         8.70 o                         
  -7   4   1       1745.41       1823.77        41.57 o                         
  -6   4   1       1501.37       1528.61        25.51 o                         
  -5   4   1        548.70        517.43        14.44 o                         
  -4   4   1        990.27       1012.62        15.85 o                         
  -3   4   1        413.44        485.25         6.99 o                         
  -2   4   1        430.57        405.60         6.89 o                         
  -1   4   1        330.54        338.21         5.96 o                         
   0   4   1        532.23        605.77        17.48 o                         
   1   4   1       4885.05       5044.06        35.49 o                         
   2   4   1       1602.56       1387.37        17.73 o                         
   3   4   1         45.05         36.60         2.07 o                         
   4   4   1       1900.40       1829.28        12.79 o                         
   5   4   1         62.92         42.58         2.28 o                         
   6   4   1          3.67          2.34         1.58 o                         
   7   4   1         60.15         57.57         4.16 o                         
   8   4   1        200.58        202.37        11.57 o                         
   9   4   1         82.87         69.23         7.43 o                         
  10   4   1          5.93          6.18         7.04 o                         
  11   4   1        335.48        297.48        20.88 o                         
  12   4   1        345.74        313.35        36.31 o                         
 -10   5   1         90.09         95.92        12.81 o                         
  -9   5   1        107.90         87.68        15.79 o                         
  -8   5   1         13.60         22.68         8.51 o                         
  -7   5   1         11.80          6.71         6.73 o                         
  -6   5   1        106.01         93.23         7.27 o                         
  -5   5   1       1141.86       1190.61        19.47 o                         
  -4   5   1        854.53        791.36        15.58 o                         
  -3   5   1        164.17        134.50         4.53 o                         
  -2   5   1          0.11         -0.33         2.50 o                         
  -1   5   1        856.12        755.58        18.54 o                         
   0   5   1       1556.70       1562.66        15.58 o                         
   1   5   1       1380.04       1476.77        20.68 o                         
   2   5   1       1058.35       1095.20        17.23 o                         
   3   5   1        174.27        146.94         4.78 o                         
   4   5   1         14.16         12.53         1.94 o                         
   5   5   1        341.50        389.52         8.75 o                         
   6   5   1       1307.00       1180.04        32.67 o                         
   7   5   1        586.94        554.38        10.70 o                         
   8   5   1          8.41         10.67         4.54 o                         
   9   5   1        126.29        116.14         8.84 o                         
  10   5   1        259.81        242.59        12.86 o                         
  11   5   1        735.12        712.40        38.52 o                         
  12   5   1         28.90         30.49        10.72 o                         
  -9   6   1        378.17        360.44        22.58 o                         
  -8   6   1        215.40        206.21        25.44 o                         
  -7   6   1        408.71        364.99        20.03 o                         
  -6   6   1       1274.50       1280.45        32.33 o                         
  -5   6   1       2214.72       2365.06        39.50 o                         
  -4   6   1        580.05        592.98        13.92 o                         
  -3   6   1        229.02        213.13         6.97 o                         
  -2   6   1       4571.99       4614.28        33.19 o                         
  -1   6   1        968.68        973.93        14.87 o                         
   0   6   1         24.65         24.56         3.06 o                         
   1   6   1        962.29        873.61        17.13 o                         
   2   6   1        464.48        510.30        13.03 o                         
   3   6   1       2758.54       2539.39       119.05 o                         
   4   6   1         32.92         28.61         2.51 o                         
   5   6   1       2893.87       2947.15        20.39 o                         
   6   6   1       2816.23       2875.69        39.17 o                         
   7   6   1        128.02        144.69         6.56 o                         
   8   6   1        141.29        127.57         8.91 o                         
   9   6   1        229.64        229.40        11.81 o                         
  10   6   1         78.93         80.86         8.21 o                         
  11   6   1          9.97          6.56         5.40 o                         
  12   6   1         75.29         56.40         9.54 o                         
  -9   7   1          0.14         10.98        10.37 o                         
  -8   7   1        152.78        141.59        14.88 o                         
  -7   7   1         89.40         99.43        14.44 o                         
  -6   7   1        124.97        143.18        10.25 o                         
  -5   7   1        154.21        152.07         8.35 o                         
  -4   7   1       1343.01       1330.94        24.85 o                         
  -3   7   1       5806.79       6162.02        42.01 o                         
  -2   7   1        589.16        599.34        13.05 o                         
  -1   7   1       1134.65       1196.37        17.59 o                         
   0   7   1       2775.64       2818.30        32.91 o                         
   1   7   1        152.34        136.55         7.98 o                         
   2   7   1        247.58        235.38         9.99 o                         
   3   7   1       1028.57       1046.13        20.06 o                         
   4   7   1       1403.56       1358.78        14.83 o                         
   5   7   1       1416.12       1428.21        15.30 o                         
   6   7   1        412.46        379.27         9.02 o                         
   7   7   1       1060.30       1084.73        22.82 o                         
   8   7   1       1229.94       1367.87        43.08 o                         
   9   7   1          0.94         11.74         4.89 o                         
  10   7   1        404.34        381.51        16.21 o                         
  11   7   1        814.49        802.97        24.74 o                         
  12   7   1        247.13        224.58        19.06 o                         
  -8   8   1        184.41        220.54        25.08 o                         
  -7   8   1          4.73          6.18         6.53 o                         
  -6   8   1         98.32         93.50        13.53 o                         
  -5   8   1          5.05          6.33         4.98 o                         
  -4   8   1        159.46        152.35         9.34 o                         
  -3   8   1        202.35        220.08         8.78 o                         
  -2   8   1       2372.38       2428.83        27.76 o                         
  -1   8   1       2969.63       2939.49        29.12 o                         
   0   8   1        212.45        189.23         9.81 o                         
   1   8   1        327.69        327.79        12.39 o                         
   2   8   1          8.75          5.53         3.81 o                         
   3   8   1        108.15         99.03         7.13 o                         
   4   8   1        413.25        391.21        13.43 o                         
   5   8   1       2332.83       2375.91        21.21 o                         
   6   8   1       1888.35       1937.92        21.64 o                         
   7   8   1        927.78        959.30        21.91 o                         
   8   8   1         80.20         70.89         7.11 o                         
   9   8   1        411.65        404.29        16.19 o                         
  10   8   1        366.66        411.71        20.47 o                         
  11   8   1          7.51          1.15         9.31 o                         
  -7   9   1        480.79        547.94        48.98 o                         
  -6   9   1        425.59        499.92        46.03 o                         
  -5   9   1         49.33         35.11         8.83 o                         
  -4   9   1          3.17          5.54         4.67 o                         
  -3   9   1         17.59         19.79         5.92 o                         
  -2   9   1        350.85        360.48        13.66 o                         
  -1   9   1        103.81         97.88         7.96 o                         
   0   9   1        154.94        151.93         9.40 o                         
   1   9   1         90.03         67.98         6.95 o                         
   2   9   1        105.18        102.53         7.80 o                         
   3   9   1        693.69        716.78        27.31 o                         
   4   9   1       1814.79       1834.18        30.67 o                         
   5   9   1        341.88        380.96        15.62 o                         
   6   9   1        312.67        316.11        16.75 o                         
   7   9   1        588.81        627.54        23.76 o                         
   8   9   1        393.22        369.33        19.56 o                         
   9   9   1        124.02        126.02        12.00 o                         
  10   9   1         19.74         19.19        11.39 o                         
  11   9   1        117.29        115.47        12.77 o                         
  -6  10   1         39.60         38.39        18.59 o                         
  -5  10   1          4.66         15.15         9.03 o                         
  -4  10   1         17.07         10.21         6.83 o                         
  -3  10   1        186.15        187.66        13.88 o                         
  -2  10   1         32.62         47.63         8.62 o                         
  -1  10   1        614.94        615.15        19.18 o                         
   0  10   1        420.13        402.84        15.96 o                         
   1  10   1        292.85        274.69        13.27 o                         
   2  10   1         56.83         62.17         7.91 o                         
   3  10   1        273.64        264.11        12.87 o                         
   4  10   1        815.18        792.55        21.66 o                         
   5  10   1          3.57          2.75         5.18 o                         
   6  10   1        248.57        269.77        16.41 o                         
   7  10   1          9.93         17.05         8.52 o                         
   8  10   1         11.04          9.51         6.23 o                         
   9  10   1         15.25          1.11         7.71 o                         
  10  10   1        320.14        357.79        23.69 o                         
  -5  11   1          0.43         11.92        17.71 o                         
  -4  11   1         49.22         55.51        11.90 o                         
  -3  11   1        453.60        431.53        21.81 o                         
  -2  11   1        199.94        198.58        14.76 o                         
  -1  11   1         15.67         14.65         5.13 o                         
   0  11   1          2.21          7.78         5.51 o                         
   1  11   1        180.86        179.03        11.64 o                         
   2  11   1         71.81         80.58         8.78 o                         
   3  11   1        207.09        204.15        13.98 o                         
   4  11   1       1045.18       1054.08        26.69 o                         
   5  11   1        497.04        521.42        23.54 o                         
   6  11   1         94.82         72.43        10.43 o                         
   7  11   1          1.45          9.34         8.81 o                         
   8  11   1          4.33         18.91        12.38 o                         
   9  11   1         83.25         89.28        14.77 o                         
  -3  12   1         94.76         87.70        15.05 o                         
  -2  12   1          8.69          3.19         6.35 o                         
  -1  12   1        307.88        323.15        19.38 o                         
   0  12   1         36.03         37.97         9.30 o                         
   1  12   1          0.22         -5.09         5.09 o                         
   2  12   1         83.09         89.44         9.56 o                         
   3  12   1        311.14        317.12        16.12 o                         
   4  12   1         88.54         85.66         8.92 o                         
   5  12   1          0.29         10.62         8.28 o                         
   6  12   1         13.27         11.24         8.45 o                         
   7  12   1         26.81         10.27        12.71 o                         
   8  12   1         78.34         85.82        14.65 o                         
  -1  13   1          3.43          8.42         7.94 o                         
   0  13   1          0.23          8.70         6.87 o                         
   1  13   1        179.42        174.59        13.20 o                         
   2  13   1         16.44         19.21         6.80 o                         
   3  13   1         18.05         20.75         7.32 o                         
   4  13   1         86.96         96.79        11.97 o                         
   5  13   1         64.83         80.26        11.78 o                         
   6  13   1         15.18         34.46         9.97 o                         
   7  13   1          1.92         12.45        17.20 o                         
   3  14   1        172.38        169.41        15.44 o                         
  -3 -13   2         16.18         18.50         7.84 o                         
  -2 -13   2         17.05         10.25         7.20 o                         
  -1 -13   2        174.29        168.91        13.82 o                         
  -6 -12   2         87.46        133.96        15.30 o                         
  -5 -12   2        109.30        112.89        16.10 o                         
  -4 -12   2        433.45        401.82        23.09 o                         
  -3 -12   2        129.33        140.44        15.16 o                         
  -2 -12   2         83.41        105.31        10.56 o                         
  -1 -12   2         90.35         91.85         9.64 o                         
   0 -12   2          0.09          1.35         6.93 o                         
   1 -12   2          1.85          8.27         6.28 o                         
   2 -12   2          6.93          4.30         9.24 o                         
  -8 -11   2        161.33        160.29        14.86 o                         
  -7 -11   2         45.77         60.57        14.35 o                         
  -6 -11   2          1.67          3.52         6.29 o                         
  -5 -11   2        106.50        117.05        13.19 o                         
  -4 -11   2       1141.36       1146.49        36.10 o                         
  -3 -11   2        815.45        901.43        26.54 o                         
  -2 -11   2        113.87         94.73        13.27 o                         
  -1 -11   2        107.53        103.14         9.94 o                         
   0 -11   2        116.99        107.51        10.03 o                         
   1 -11   2         86.67        105.08         9.71 o                         
   2 -11   2          6.58          9.97         6.36 o                         
   3 -11   2        188.39        181.51        15.15 o                         
   4 -11   2        348.35        331.90        20.83 o                         
  -9 -10   2         12.40         26.96         9.34 o                         
  -8 -10   2        377.09        413.42        19.24 o                         
  -7 -10   2          9.69         13.03         7.60 o                         
  -6 -10   2        132.11        123.05        13.01 o                         
  -5 -10   2        386.51        444.86        21.83 o                         
  -4 -10   2        121.95        130.05        12.55 o                         
  -3 -10   2        781.59        748.88        22.71 o                         
  -2 -10   2        938.83        908.38        25.36 o                         
  -1 -10   2        557.16        595.78        20.85 o                         
   0 -10   2         15.54          8.27         6.24 o                         
   1 -10   2          0.82         -2.71         6.80 o                         
   2 -10   2        219.15        240.25        13.95 o                         
   3 -10   2        542.79        535.89        24.44 o                         
   4 -10   2        111.13        131.58        12.94 o                         
   5 -10   2        685.08        664.30        28.02 o                         
   6 -10   2        308.47        320.50        30.16 o                         
 -10  -9   2        333.53        318.65        24.06 o                         
  -9  -9   2         71.96         95.63        11.98 o                         
  -8  -9   2        668.32        679.56        23.27 o                         
  -7  -9   2         66.70         59.88         8.84 o                         
  -6  -9   2        721.64        677.08        22.62 o                         
  -5  -9   2          5.79         12.45         6.43 o                         
  -4  -9   2        947.49       1002.02        24.07 o                         
  -3  -9   2       1067.12       1101.02        34.30 o                         
  -2  -9   2       1243.71       1331.97        37.04 o                         
  -1  -9   2          7.67         12.31         5.12 o                         
   0  -9   2        117.89        103.85         8.90 o                         
   1  -9   2         44.12         43.03         6.73 o                         
   2  -9   2         58.69         40.46         6.48 o                         
   3  -9   2         46.07         40.51         6.01 o                         
   4  -9   2        887.35        893.61        30.22 o                         
   5  -9   2         36.36         65.90        10.64 o                         
   6  -9   2          9.21          3.95         8.28 o                         
   7  -9   2        494.12        589.51        51.99 o                         
 -10  -8   2          4.13          4.38        10.84 o                         
  -9  -8   2        411.15        444.18        30.55 o                         
  -8  -8   2        698.28        743.28        23.06 o                         
  -7  -8   2         20.21         25.61         6.01 o                         
  -6  -8   2         29.83         32.32         5.73 o                         
  -5  -8   2        158.40        182.44        11.65 o                         
  -4  -8   2        754.64        673.42        18.50 o                         
  -3  -8   2          7.82         12.85         4.76 o                         
  -2  -8   2        784.37        789.36        20.66 o                         
  -1  -8   2       1051.02       1053.99        24.20 o                         
   0  -8   2        346.76        338.09        14.16 o                         
   1  -8   2        171.50        163.34        10.20 o                         
   2  -8   2        826.87        785.92        17.54 o                         
   3  -8   2        861.71        885.83        19.41 o                         
   4  -8   2         41.79         35.91         5.00 o                         
   5  -8   2        101.46        114.46         9.49 o                         
   6  -8   2        400.13        412.47        17.19 o                         
   7  -8   2        178.83        179.07        18.08 o                         
   8  -8   2         14.55         26.45        16.69 o                         
 -11  -7   2          7.61          5.04         9.94 o                         
 -10  -7   2        400.62        423.33        21.85 o                         
  -9  -7   2       1284.26       1361.13        30.77 o                         
  -8  -7   2        602.87        613.12        19.93 o                         
  -7  -7   2          9.00         13.27         4.28 o                         
  -6  -7   2        290.73        295.17        11.40 o                         
  -5  -7   2          5.07         12.90         2.94 o                         
  -4  -7   2        293.79        295.17        10.46 o                         
  -3  -7   2        950.86        885.35        26.05 o                         
  -2  -7   2        995.74        966.11        21.26 o                         
  -1  -7   2        546.91        522.09        15.92 o                         
   0  -7   2        149.27        130.39         5.93 o                         
   1  -7   2        200.04        201.57         8.31 o                         
   2  -7   2        176.09        180.89        10.05 o                         
   3  -7   2        140.83        132.98         7.59 o                         
   4  -7   2       1167.60       1171.50        25.45 o                         
   5  -7   2        419.01        375.90        15.49 o                         
   6  -7   2        329.84        326.44        14.66 o                         
   7  -7   2         71.65         64.49         9.80 o                         
   8  -7   2        544.99        592.95        28.30 o                         
   9  -7   2        437.41        432.22        25.80 o                         
 -11  -6   2          2.30          9.28         6.42 o                         
 -10  -6   2        225.10        211.40        15.62 o                         
  -9  -6   2        479.79        460.79        17.64 o                         
  -8  -6   2        605.48        617.84        20.72 o                         
  -7  -6   2        805.36        828.39        18.41 o                         
  -6  -6   2         31.33         33.48         4.56 o                         
  -5  -6   2         36.08         28.82         2.78 o                         
  -4  -6   2       1180.85       1112.58        19.44 o                         
  -3  -6   2         11.32         11.14         2.04 o                         
  -2  -6   2        151.55        129.25         5.29 o                         
  -1  -6   2        804.81        758.73        22.36 o                         
   0  -6   2          4.39          8.59         3.88 o                         
   1  -6   2        443.22        416.51        10.91 o                         
   2  -6   2       2050.81       2166.87        25.87 o                         
   3  -6   2       1683.39       1630.76        24.48 o                         
   4  -6   2          3.15          4.43         3.63 o                         
   5  -6   2        122.13        105.00        10.24 o                         
   6  -6   2        343.75        322.08        13.02 o                         
   7  -6   2        472.84        485.05        24.50 o                         
   8  -6   2         82.63         85.77        13.00 o                         
   9  -6   2        143.88        153.64        15.57 o                         
 -11  -5   2         98.22         95.38        15.08 o                         
 -10  -5   2          9.76          7.98         9.78 o                         
  -9  -5   2          8.63         11.56         5.46 o                         
  -8  -5   2       1376.03       1336.78        27.20 o                         
  -7  -5   2         18.95         20.62         4.84 o                         
  -6  -5   2        185.75        165.82         8.79 o                         
  -5  -5   2          9.98          5.42         3.16 o                         
  -4  -5   2         28.79         33.77         2.94 o                         
  -3  -5   2         22.35         25.61         2.93 o                         
  -2  -5   2        129.82        102.32         4.42 o                         
  -1  -5   2         48.11         42.69         3.71 o                         
   0  -5   2       3898.55       3805.17        42.28 o                         
   1  -5   2       1264.88       1153.86        23.86 o                         
   2  -5   2        317.09        307.52        11.17 o                         
   3  -5   2        378.82        385.63        13.92 o                         
   4  -5   2         73.35         53.70         5.64 o                         
   5  -5   2         16.15         18.22         4.36 o                         
   6  -5   2        218.48        215.40        10.26 o                         
   7  -5   2         12.96          9.36         5.72 o                         
   8  -5   2        109.69        130.70        13.58 o                         
   9  -5   2        904.38        937.31        34.50 o                         
  10  -5   2          6.66          3.78         7.86 o                         
 -11  -4   2        494.58        517.50        32.88 o                         
 -10  -4   2         14.73         19.06         8.19 o                         
  -9  -4   2         66.52         66.63         6.73 o                         
  -8  -4   2         96.07         94.33         6.56 o                         
  -7  -4   2        323.89        310.64        10.58 o                         
  -6  -4   2         49.96         54.04         4.58 o                         
  -5  -4   2        172.65        161.37         6.98 o                         
  -4  -4   2       2493.33       2348.00        42.01 o                         
  -3  -4   2        830.15        815.84        13.83 o                         
  -2  -4   2         93.14         89.63         3.95 o                         
  -1  -4   2        505.38        475.91         8.96 o                         
   0  -4   2       4125.66       4458.34        41.64 o                         
   1  -4   2       1192.32       1145.75        26.47 o                         
   2  -4   2       6065.60       6414.49        63.42 o                         
   3  -4   2       2121.62       2111.72        25.60 o                         
   4  -4   2        254.83        247.64         8.57 o                         
   5  -4   2        109.87        127.17         6.56 o                         
   6  -4   2         19.16         12.51         4.65 o                         
   7  -4   2         33.62         26.61         5.30 o                         
   8  -4   2         25.40         22.77        14.85 o                         
   9  -4   2        138.73        126.83        13.81 o                         
  10  -4   2         93.19        111.23        13.69 o                         
 -11  -3   2          0.17         17.69        13.89 o                         
 -10  -3   2        107.37         92.78        19.40 o                         
  -9  -3   2        257.55        259.32        17.42 o                         
  -8  -3   2         36.70         32.26         4.90 o                         
  -7  -3   2        323.21        340.13        10.52 o                         
  -6  -3   2       3690.96       3609.48        26.52 o                         
  -5  -3   2       4368.23       4220.60       102.17 o                         
  -4  -3   2       1780.91       1899.62        20.39 o                         
  -3  -3   2        216.23        250.16         7.46 o                         
  -2  -3   2       1005.01        928.27        13.02 o                         
  -1  -3   2        105.31        101.73         3.79 o                         
   0  -3   2       2394.21       2838.45        73.49 o                         
   1  -3   2        693.52        697.76        16.32 o                         
   2  -3   2       4282.50       4327.81        60.80 o                         
   3  -3   2       1743.99       1825.67        22.54 o                         
   4  -3   2         76.18         67.15         4.54 o                         
   5  -3   2        612.57        593.19        12.65 o                         
   6  -3   2        844.81        858.45        17.31 o                         
   7  -3   2          1.95          7.30         3.89 o                         
   8  -3   2         31.28         33.33         5.82 o                         
   9  -3   2        457.66        500.74        23.25 o                         
  10  -3   2         23.79         21.26         7.86 o                         
  11  -3   2         62.80         58.80        10.64 o                         
 -11  -2   2        673.36        728.27        51.59 o                         
 -10  -2   2        182.06        160.26        26.20 o                         
  -9  -2   2        119.65        115.43         9.30 o                         
  -8  -2   2         37.14         44.08         4.95 o                         
  -7  -2   2        954.28        874.59        29.86 o                         
  -6  -2   2         30.01         44.87         3.33 o                         
  -5  -2   2       4709.42       4832.60        26.30 o                         
  -4  -2   2      11383.58      12092.67        63.62 o                         
  -3  -2   2       9168.77       9183.26       115.58 o                         
  -2  -2   2        507.73        477.10         7.17 o                         
  -1  -2   2        455.56        488.81         7.89 o                         
   0  -2   2       1740.64       1721.08        39.09 o                         
   1  -2   2      21639.14      22910.80       238.83 o                         
   2  -2   2        779.42        747.15        11.14 o                         
   3  -2   2       2501.17       2546.60        20.90 o                         
   4  -2   2       3474.88       3844.69        44.47 o                         
   5  -2   2       1592.25       1687.30        22.24 o                         
   6  -2   2         17.42         19.21         4.55 o                         
   7  -2   2        275.77        240.99         9.39 o                         
   8  -2   2        484.58        453.04        15.36 o                         
   9  -2   2         14.96         17.79         6.84 o                         
  10  -2   2         46.20         33.78         9.55 o                         
  11  -2   2        149.15        174.17        20.74 o                         
 -11  -1   2         97.32        109.88        16.92 o                         
 -10  -1   2         44.44         63.32        13.49 o                         
  -9  -1   2        796.19        815.13        26.31 o                         
  -8  -1   2        326.95        301.98        14.75 o                         
  -7  -1   2         14.79         16.47         2.41 o                         
  -6  -1   2       1531.40       1553.87        17.18 o                         
  -5  -1   2       2611.80       2483.98        42.22 o                         
  -4  -1   2       7250.41       7650.03        67.60 o                         
  -3  -1   2        367.44        365.30         4.47 o                         
  -2  -1   2        434.95        378.22         5.13 o                         
  -1  -1   2       3207.38       3289.79        22.89 o                         
   0  -1   2       1369.14       1498.86        37.49 o                         
   1  -1   2       9199.60      10859.72        94.68 o                         
   2  -1   2        828.33       1101.93         9.08 o                         
   3  -1   2       2503.29       2583.69        42.22 o                         
   4  -1   2         79.51        101.22         5.26 o                         
   5  -1   2       2741.23       2964.27        29.06 o                         
   6  -1   2       4831.49       5019.44        39.14 o                         
   7  -1   2        725.07        770.74        22.00 o                         
   8  -1   2         32.72         29.65         4.07 o                         
   9  -1   2       3162.28       3202.17        53.84 o                         
  10  -1   2         51.65         44.88         8.45 o                         
  11  -1   2         25.68          9.94        15.25 o                         
  12  -1   2         10.34         10.92        15.32 o                         
 -11   0   2        492.56        565.43        35.05 o                         
 -10   0   2        770.08        808.23        42.22 o                         
  -9   0   2         52.38         47.91        11.92 o                         
  -8   0   2        152.48        146.15         7.32 o                         
  -7   0   2        152.36        128.14         5.07 o                         
  -6   0   2       1505.21       1546.17        16.69 o                         
  -5   0   2        118.82        104.62         3.91 o                         
  -4   0   2       1261.05       1353.02        11.83 o                         
  -3   0   2       2328.28       2323.53        19.06 o                         
  -2   0   2       4052.22       4194.52        24.86 o                         
  -1   0   2       3809.05       3551.52       355.80 o                         
   0   0   2         36.46         41.20         3.31 o                         
   1   0   2       1975.13       2108.28        96.91 o                         
   2   0   2         29.10         38.96         3.26 o                         
   3   0   2       1480.78       1546.59        25.85 o                         
   4   0   2        170.22        151.01         7.33 o                         
   5   0   2          2.66          6.09         4.03 o                         
   6   0   2         27.86         30.83         3.79 o                         
   7   0   2        686.13        654.36        14.97 o                         
   8   0   2       2601.67       2720.56        47.40 o                         
   9   0   2        514.63        508.81        20.78 o                         
  10   0   2          3.69         -0.55         7.42 o                         
  11   0   2        368.75        387.99        27.78 o                         
  12   0   2         34.81         52.14        12.93 o                         
 -11   1   2        177.52        185.79        21.16 o                         
 -10   1   2         10.33          8.71         9.42 o                         
  -9   1   2        186.61        195.46        19.11 o                         
  -8   1   2        151.95        149.22        11.31 o                         
  -7   1   2         12.09         10.43         2.53 o                         
  -6   1   2         72.79         73.42         3.87 o                         
  -5   1   2        377.51        309.75        10.17 o                         
  -4   1   2       8110.83       8378.50        83.20 o                         
  -3   1   2          1.41          3.61         1.32 o                         
  -2   1   2        990.38       1028.26         9.78 o                         
  -1   1   2       2725.24       2740.57       226.52 o                         
   0   1   2       1076.61       1253.86        77.08 o                         
   2   1   2       2912.76       3228.20       111.96 o                         
   3   1   2       4443.29       4701.25        91.26 o                         
   4   1   2         36.11         39.34         3.31 o                         
   5   1   2         62.68         80.97         8.91 o                         
   6   1   2       1407.72       1401.49        43.16 o                         
   7   1   2       1350.56       1333.71        57.19 o                         
   8   1   2        166.92        164.55        10.97 o                         
   9   1   2        327.84        306.60        18.20 o                         
  10   1   2          7.04         16.05         8.54 o                         
  11   1   2        103.06        117.03        16.37 o                         
  12   1   2         25.64         35.82        13.00 o                         
 -11   2   2        341.54        411.19        49.21 o                         
 -10   2   2         51.49         68.24        12.44 o                         
  -9   2   2         58.26         75.23         9.63 o                         
  -8   2   2          2.89          0.64         5.36 o                         
  -7   2   2         53.67         56.96         7.43 o                         
  -6   2   2        780.75        777.16        19.24 o                         
  -5   2   2        578.28        603.70        15.66 o                         
  -4   2   2        304.28        280.74         6.67 o                         
  -3   2   2       1103.56       1333.94        14.34 o                         
  -2   2   2          2.75          4.07         1.62 o                         
  -1   2   2        289.07        331.37         3.72 o                         
   0   2   2        280.90        252.43        17.16 o                         
   1   2   2       2406.88       2145.38       441.11 o                         
   2   2   2        892.93        883.06        30.92 o                         
   3   2   2       4702.52       4992.93        85.81 o                         
   4   2   2        875.36        940.44        24.31 o                         
   5   2   2         25.38         13.49         3.10 o                         
   6   2   2        708.70        769.73        14.00 o                         
   7   2   2        349.63        312.61        11.29 o                         
   8   2   2       2702.98       2741.17       120.99 o                         
   9   2   2        629.80        592.26        16.04 o                         
  10   2   2        737.07        712.40        33.88 o                         
  11   2   2         96.44         95.86        15.16 o                         
  12   2   2        379.71        378.88        49.46 o                         
 -10   3   2        127.89         65.97        19.35 o                         
  -9   3   2        100.12         97.38        10.58 o                         
  -8   3   2        391.15        399.35        19.74 o                         
  -7   3   2        273.26        288.70        15.95 o                         
  -6   3   2        278.68        266.95        19.48 o                         
  -5   3   2         25.83         34.80         2.87 o                         
  -4   3   2        547.45        480.00        10.25 o                         
  -3   3   2        234.22        285.87         4.98 o                         
  -2   3   2         73.51         85.77         3.32 o                         
  -1   3   2       2884.90       3060.65        14.40 o                         
   0   3   2         25.69          7.99         1.26 o                         
   1   3   2       1904.20       1923.73        13.55 o                         
   2   3   2       5205.46       5522.35        54.35 o                         
   3   3   2        387.22        395.24         7.10 o                         
   4   3   2        303.71        390.33         8.52 o                         
   5   3   2        224.58        222.71         7.29 o                         
   6   3   2        609.67        575.98        15.88 o                         
   7   3   2        668.36        668.34        18.81 o                         
   8   3   2        264.39        275.83        16.66 o                         
   9   3   2          0.28         -1.99         8.00 o                         
  10   3   2        214.81        199.42        16.62 o                         
  11   3   2         76.92         85.86        21.99 o                         
  12   3   2          6.64         30.94        10.91 o                         
 -10   4   2         21.12          8.95         9.49 o                         
  -9   4   2         10.67         12.29         6.82 o                         
  -8   4   2          6.48          3.23         6.39 o                         
  -7   4   2         57.11         59.85         8.94 o                         
  -6   4   2       1465.21       1531.14        30.06 o                         
  -5   4   2        810.64        834.95        27.17 o                         
  -4   4   2        205.83        228.96         6.63 o                         
  -3   4   2       1064.52       1224.30        30.73 o                         
  -2   4   2        180.47        225.08         5.22 o                         
  -1   4   2         16.80         12.58         1.79 o                         
   0   4   2        687.28        852.55        15.96 o                         
   1   4   2      10999.59      11774.69       305.75 o                         
   2   4   2       3693.45       4130.24        26.15 o                         
   3   4   2       4395.27       4263.32        28.48 o                         
   4   4   2       1709.56       1837.88        24.05 o                         
   5   4   2         94.60         61.79         4.18 o                         
   6   4   2        171.06        199.34         6.46 o                         
   7   4   2         24.38         25.11         4.42 o                         
   8   4   2         49.02         50.01         9.12 o                         
   9   4   2        357.44        329.86        20.12 o                         
  10   4   2        200.54        195.95        17.08 o                         
  11   4   2          3.57          5.82         6.58 o                         
  12   4   2        165.31        199.67        29.56 o                         
 -10   5   2        114.60        148.66        15.99 o                         
  -9   5   2         30.29         22.33         7.00 o                         
  -8   5   2        511.28        444.51        22.74 o                         
  -7   5   2       1503.49       1551.82        39.51 o                         
  -6   5   2        202.83        199.42        14.09 o                         
  -5   5   2        334.02        336.15         9.74 o                         
  -4   5   2       1816.26       1812.64        22.16 o                         
  -3   5   2        348.60        333.42         9.85 o                         
  -2   5   2         90.42         71.57         3.70 o                         
  -1   5   2          1.61          2.94         2.27 o                         
   0   5   2        732.75        611.11        10.24 o                         
   1   5   2        246.70        227.72         5.97 o                         
   2   5   2         36.82         50.97         4.67 o                         
   3   5   2        299.98        340.37         7.45 o                         
   4   5   2       4185.76       3998.46        57.11 o                         
   5   5   2       1088.74       1107.77        45.04 o                         
   6   5   2        123.91        109.49         4.87 o                         
   7   5   2        574.84        504.71        14.31 o                         
   8   5   2        159.32        165.16        13.96 o                         
   9   5   2        191.83        187.20        10.65 o                         
  10   5   2         13.80         19.13         6.90 o                         
  11   5   2        305.44        313.64        14.86 o                         
  12   5   2        150.81        151.09        13.82 o                         
  -9   6   2          1.75         -8.07         8.07 o                         
  -8   6   2         22.23         35.85        15.43 o                         
  -7   6   2        173.02        170.64        14.59 o                         
  -6   6   2       2986.49       2764.24       143.42 o                         
  -5   6   2       3863.12       4107.81        38.69 o                         
  -4   6   2        257.58        245.18         9.37 o                         
  -3   6   2        287.77        303.06         6.79 o                         
  -2   6   2       2166.01       2158.76        21.83 o                         
  -1   6   2       2272.17       2337.65        61.48 o                         
   0   6   2        300.23        288.11         8.57 o                         
   1   6   2       3026.06       3053.80        69.52 o                         
   2   6   2       3309.02       3121.93        85.15 o                         
   3   6   2       2952.18       3102.27        33.22 o                         
   4   6   2          2.23          4.80         2.13 o                         
   5   6   2        564.14        509.04         9.76 o                         
   6   6   2       5201.54       5372.32        50.44 o                         
   7   6   2        614.74        632.05        13.97 o                         
   8   6   2        198.79        187.11         8.51 o                         
   9   6   2        233.69        230.41        11.96 o                         
  10   6   2          2.09          3.55         4.47 o                         
  11   6   2        123.99        150.06        10.66 o                         
  12   6   2        168.55        172.00        15.03 o                         
  -8   7   2        135.33        155.91        16.07 o                         
  -7   7   2        157.63        155.61        17.84 o                         
  -6   7   2          4.91          6.73         6.50 o                         
  -5   7   2          0.01          7.49         5.26 o                         
  -4   7   2        355.64        348.86        12.21 o                         
  -3   7   2       2366.48       2416.24        24.84 o                         
  -2   7   2        228.19        237.04         8.14 o                         
  -1   7   2        684.08        732.67        13.68 o                         
   0   7   2       1674.10       1683.15        19.66 o                         
   1   7   2        658.41        481.42        44.92 o                         
   2   7   2         14.12          9.87         3.29 o                         
   3   7   2         31.25         37.37         4.72 o                         
   4   7   2        147.28        139.99         5.37 o                         
   5   7   2       4654.96       5063.39        36.76 o                         
   6   7   2        112.62         98.91         4.88 o                         
   7   7   2       1306.31       1312.84        19.81 o                         
   8   7   2        528.38        633.35        61.42 o                         
   9   7   2         35.79         29.54         5.60 o                         
  10   7   2        126.91        128.12        10.36 o                         
  11   7   2        744.07        758.87        23.65 o                         
  12   7   2        251.57        235.87        16.41 o                         
  -8   8   2        225.47        233.20        19.08 o                         
  -7   8   2         20.19         28.24         7.91 o                         
  -6   8   2        193.82        192.53        16.00 o                         
  -5   8   2        600.14        629.07        22.65 o                         
  -4   8   2        697.66        708.98        18.95 o                         
  -3   8   2        596.35        632.78        17.47 o                         
  -2   8   2         97.16        110.61         6.26 o                         
  -1   8   2       2916.21       2887.37        29.03 o                         
   0   8   2        439.75        398.55        13.35 o                         
   1   8   2          4.68          4.56         4.93 o                         
   2   8   2         22.71         17.94         4.38 o                         
   3   8   2        114.95        112.55         7.62 o                         
   4   8   2        646.05        633.49        16.72 o                         
   5   8   2        936.87        964.09        19.74 o                         
   6   8   2       1591.41       1534.29        18.28 o                         
   7   8   2        435.87        462.40        15.00 o                         
   8   8   2         80.52         75.51         9.98 o                         
   9   8   2        145.53        153.53        12.37 o                         
  10   8   2         51.52         63.33         7.80 o                         
  11   8   2          2.48          3.74         5.88 o                         
  12   8   2         38.37         29.34        14.82 o                         
  -7   9   2         55.35         77.28        21.20 o                         
  -6   9   2        340.80        392.17        26.49 o                         
  -5   9   2        206.59        214.05        14.53 o                         
  -4   9   2          0.72          0.32         5.11 o                         
  -3   9   2         44.14         47.01         6.03 o                         
  -2   9   2        546.94        555.94        14.03 o                         
  -1   9   2        352.03        328.11        13.02 o                         
   0   9   2        348.24        318.67        12.71 o                         
   1   9   2        756.46        712.76        19.15 o                         
   2   9   2        615.61        600.33        17.68 o                         
   3   9   2        208.74        222.39        11.30 o                         
   4   9   2        226.89        201.37        11.20 o                         
   5   9   2        890.71        926.07        18.33 o                         
   6   9   2          1.14          5.86         4.00 o                         
   7   9   2         29.55         23.06         8.72 o                         
   8   9   2          3.49         -0.75         6.44 o                         
   9   9   2         86.80         88.10         9.83 o                         
  10   9   2         13.73         28.81         8.23 o                         
  11   9   2        476.31        487.28        64.92 o                         
  -6  10   2         20.28         41.85        15.94 o                         
  -5  10   2        248.07        263.65        34.01 o                         
  -4  10   2          9.20         -1.09         6.87 o                         
  -3  10   2          2.53          3.20         4.77 o                         
  -2  10   2         46.82         38.67         7.26 o                         
  -1  10   2        595.81        588.87        18.44 o                         
   0  10   2         58.44         52.63         6.92 o                         
   1  10   2          0.05         13.59         5.06 o                         
   2  10   2        274.57        244.09        12.07 o                         
   3  10   2         54.39         80.48         7.90 o                         
   4  10   2         46.04         41.36         5.46 o                         
   5  10   2        463.60        460.09        16.36 o                         
   6  10   2        181.04        162.28        15.98 o                         
   7  10   2        447.11        492.32        27.38 o                         
   8  10   2         39.46         41.21         8.17 o                         
   9  10   2          2.87          1.27         6.44 o                         
  10  10   2        159.56        192.57        23.03 o                         
  11  10   2        261.72        287.97        23.12 o                         
  -5  11   2        110.88        129.12        27.19 o                         
  -4  11   2         42.03         34.12        14.99 o                         
  -3  11   2          3.10         -4.38         6.49 o                         
  -2  11   2         52.40         51.97        13.11 o                         
  -1  11   2         23.66         35.62         8.28 o                         
   0  11   2         29.14         28.38         5.38 o                         
   1  11   2         83.44         80.29         8.05 o                         
   2  11   2          3.53          2.74         7.09 o                         
   3  11   2        160.27        136.07        10.02 o                         
   4  11   2        812.23        803.74        23.07 o                         
   5  11   2        824.19        802.00        22.96 o                         
   6  11   2        403.06        433.71        21.55 o                         
   7  11   2         53.33         63.82        12.06 o                         
   8  11   2         56.21         84.02        21.08 o                         
   9  11   2         58.84         70.58        16.58 o                         
  10  11   2         22.15         57.46        12.13 o                         
  -3  12   2          2.37          7.00        11.29 o                         
  -2  12   2         46.70         53.27         9.09 o                         
  -1  12   2        518.76        500.71        23.67 o                         
   0  12   2          4.63          1.60         4.83 o                         
   1  12   2         68.83         68.36         8.35 o                         
   2  12   2         36.49         26.22         8.98 o                         
   3  12   2        261.26        264.40        14.33 o                         
   4  12   2        133.27        114.57        10.22 o                         
   5  12   2         49.33         48.48         8.81 o                         
   6  12   2          1.61         -1.87         6.64 o                         
   7  12   2        152.05        210.41        21.35 o                         
   8  12   2         65.84         64.40        12.51 o                         
   9  12   2         19.95         31.84        10.22 o                         
  -2  13   2        316.19        273.80        24.65 o                         
  -1  13   2         33.65         30.87         9.32 o                         
   0  13   2         21.51         24.34         7.77 o                         
   1  13   2        271.64        276.13        15.70 o                         
   2  13   2        238.22        232.64        15.16 o                         
   3  13   2        266.91        285.13        16.71 o                         
   4  13   2         90.16         77.46         9.20 o                         
   5  13   2       1100.76       1193.44        38.05 o                         
   6  13   2        658.06        723.64        30.49 o                         
   7  13   2          9.59         26.16        21.21 o                         
   1  14   2        108.68        119.04        13.84 o                         
   2  14   2         12.12         10.90         8.55 o                         
   3  14   2        203.54        202.04        14.60 o                         
   4  14   2       1051.87       1049.01        52.09 o                         
   5  14   2       1043.13       1091.29        38.26 o                         
  -5 -12   3        265.73        276.08        20.38 o                         
  -4 -12   3        199.23        185.81        17.15 o                         
  -3 -12   3         75.76         71.65        12.19 o                         
  -2 -12   3        149.37        176.88        13.45 o                         
  -1 -12   3        107.34        130.67        16.07 o                         
   0 -12   3          0.11          6.31         9.15 o                         
   1 -12   3        207.38        198.68        14.80 o                         
  -7 -11   3        815.83        880.21        33.30 o                         
  -6 -11   3        124.34        123.78        14.12 o                         
  -5 -11   3         76.25         80.03        30.45 o                         
  -4 -11   3         72.75         82.62        11.32 o                         
  -3 -11   3        299.75        305.32        23.96 o                         
  -2 -11   3          1.04          8.74         5.19 o                         
  -1 -11   3        360.11        392.65        18.51 o                         
   0 -11   3        141.27        134.97        11.46 o                         
   1 -11   3         96.20        103.99        10.68 o                         
   2 -11   3         31.77         32.32         8.72 o                         
   3 -11   3        163.41        189.72        16.47 o                         
   4 -11   3        575.81        596.49        28.30 o                         
  -8 -10   3        777.47        770.11        26.35 o                         
  -7 -10   3         28.20         20.59         8.23 o                         
  -6 -10   3         41.30         49.29        11.09 o                         
  -5 -10   3       1170.63       1228.53        36.94 o                         
  -4 -10   3       1298.81       1322.47        37.55 o                         
  -3 -10   3         10.66          6.65         5.61 o                         
  -2 -10   3        177.71        203.37        13.65 o                         
  -1 -10   3         29.65         27.72         6.75 o                         
   0 -10   3         45.94         37.28         6.88 o                         
   1 -10   3          0.95          7.26         8.01 o                         
   2 -10   3         18.17         27.68         6.79 o                         
   3 -10   3        288.19        309.04        16.40 o                         
   4 -10   3        137.52        133.51        13.73 o                         
   5 -10   3        721.28        759.69        30.84 o                         
  -9  -9   3         92.56         98.24        12.94 o                         
  -8  -9   3         25.25         22.00         6.70 o                         
  -7  -9   3        174.66        178.96        12.77 o                         
  -6  -9   3        702.05        702.40        23.72 o                         
  -5  -9   3         73.24         60.32        11.36 o                         
  -4  -9   3         85.23         89.60        10.85 o                         
  -3  -9   3        508.42        546.36        19.01 o                         
  -2  -9   3        590.62        546.92        19.34 o                         
  -1  -9   3        179.12        203.02        12.07 o                         
   0  -9   3        872.56        838.88        24.04 o                         
   1  -9   3         65.91         74.14         7.95 o                         
   2  -9   3        514.17        493.27        19.11 o                         
   3  -9   3         66.89         66.66         8.00 o                         
   4  -9   3        889.37        931.47        43.47 o                         
   5  -9   3        261.65        275.28        18.11 o                         
   6  -9   3         66.00         81.04        11.17 o                         
   7  -9   3          1.94         18.46        18.69 o                         
 -10  -8   3         36.81         34.01        20.22 o                         
  -9  -8   3        101.53        102.41        11.65 o                         
  -8  -8   3       1108.22       1173.10        29.29 o                         
  -7  -8   3        117.37        127.95        10.34 o                         
  -6  -8   3        149.47        133.00        10.63 o                         
  -5  -8   3        155.13        150.64        10.72 o                         
  -4  -8   3        778.65        792.26        20.36 o                         
  -3  -8   3         98.69         73.77         7.24 o                         
  -2  -8   3         49.76         51.26         6.54 o                         
  -1  -8   3        777.91        784.47        21.69 o                         
   0  -8   3       1793.85       1882.73        37.34 o                         
   1  -8   3         21.18         12.29         5.53 o                         
   2  -8   3        249.23        230.13        12.61 o                         
   3  -8   3        625.70        555.49        23.16 o                         
   4  -8   3        238.15        250.63        13.22 o                         
   5  -8   3        160.60        155.23        13.39 o                         
   6  -8   3        475.66        458.75        22.18 o                         
   7  -8   3        179.63        164.63        17.99 o                         
   8  -8   3         26.69        -13.55        16.05 o                         
 -10  -7   3        524.20        555.89        39.26 o                         
  -9  -7   3        685.05        712.45        27.47 o                         
  -8  -7   3        171.47        154.52        10.95 o                         
  -7  -7   3        133.02        127.08         8.27 o                         
  -6  -7   3        231.33        223.13        12.29 o                         
  -5  -7   3         15.08         16.28         5.33 o                         
  -4  -7   3          7.22         10.17         3.81 o                         
  -3  -7   3        191.68        188.57        10.24 o                         
  -2  -7   3       1676.08       1657.02        28.75 o                         
  -1  -7   3        720.48        704.96        19.32 o                         
   0  -7   3       1293.40       1315.96        47.71 o                         
   1  -7   3         57.97         55.46         7.60 o                         
   2  -7   3        739.23        722.47        18.52 o                         
   3  -7   3        504.94        468.83        14.05 o                         
   4  -7   3       1281.48       1230.41        23.12 o                         
   5  -7   3         77.13         77.95         6.92 o                         
   6  -7   3        383.74        401.29        16.92 o                         
   7  -7   3         35.01         23.12         5.75 o                         
   8  -7   3        616.94        584.78        28.66 o                         
 -11  -6   3          1.22         -1.76         7.45 o                         
 -10  -6   3        113.97         82.00         9.72 o                         
  -9  -6   3        171.15        137.79        12.49 o                         
  -8  -6   3        381.05        386.96        16.13 o                         
  -7  -6   3         22.18         24.93         4.47 o                         
  -6  -6   3        204.71        188.51         9.20 o                         
  -5  -6   3         10.08         13.90         4.49 o                         
  -4  -6   3         22.77         19.28         3.57 o                         
  -3  -6   3         43.42         40.41         3.43 o                         
  -2  -6   3       1850.73       1774.36        29.27 o                         
  -1  -6   3       1579.07       1540.21        41.91 o                         
   0  -6   3          2.75          3.59         4.97 o                         
   1  -6   3        493.08        483.69        17.56 o                         
   2  -6   3        150.22        107.38         8.69 o                         
   3  -6   3        141.68        135.20         8.05 o                         
   4  -6   3        472.49        449.74        14.60 o                         
   5  -6   3         90.71         79.53         7.60 o                         
   6  -6   3        262.08        267.59        12.46 o                         
   7  -6   3        612.81        638.27        19.41 o                         
   8  -6   3         58.58         52.82        13.76 o                         
   9  -6   3          5.34         11.25         8.37 o                         
 -11  -5   3         10.74         11.75         9.93 o                         
 -10  -5   3        113.72        105.34        11.71 o                         
  -9  -5   3        281.50        261.65        22.68 o                         
  -8  -5   3          5.34         16.86         5.18 o                         
  -7  -5   3         94.47         94.44         6.60 o                         
  -6  -5   3        581.31        558.30        15.10 o                         
  -5  -5   3         63.60         42.18         3.45 o                         
  -4  -5   3        274.41        268.54         8.67 o                         
  -3  -5   3         10.43          3.95         2.63 o                         
  -2  -5   3        192.34        176.69         6.04 o                         
  -1  -5   3          2.43         -0.15         3.22 o                         
   0  -5   3       2816.60       3016.95        39.91 o                         
   1  -5   3         60.77         67.78         7.04 o                         
   2  -5   3       1218.87       1141.77        30.88 o                         
   3  -5   3          7.59          0.55         4.85 o                         
   4  -5   3        155.45        195.41        11.49 o                         
   5  -5   3          4.36         -2.50         4.53 o                         
   6  -5   3         19.93         24.38         4.78 o                         
   7  -5   3        209.07        176.23        11.90 o                         
   8  -5   3        483.18        507.49        19.56 o                         
   9  -5   3        717.90        743.12        39.45 o                         
  10  -5   3        279.30        294.03        25.60 o                         
 -11  -4   3         12.92         13.47         9.47 o                         
 -10  -4   3          1.74         18.13         9.24 o                         
  -9  -4   3        478.86        469.50        22.21 o                         
  -8  -4   3        912.12        884.44        28.46 o                         
  -7  -4   3       1363.10       1430.98        23.37 o                         
  -6  -4   3       1635.32       1703.44        26.03 o                         
  -5  -4   3        331.94        316.36         9.84 o                         
  -4  -4   3        933.54        856.49        26.74 o                         
  -3  -4   3       2708.00       2625.06        38.94 o                         
  -2  -4   3         18.78         13.19         3.06 o                         
  -1  -4   3         28.56         24.08         3.11 o                         
   0  -4   3         44.84         75.30         7.07 o                         
   1  -4   3       1908.49       1867.17        36.45 o                         
   2  -4   3       1734.93       1794.45        29.01 o                         
   3  -4   3        916.77        994.33        21.91 o                         
   4  -4   3       2814.49       2933.97        34.01 o                         
   5  -4   3        764.26        797.23        16.56 o                         
   6  -4   3         24.17         29.76         5.49 o                         
   7  -4   3         31.16         49.05         8.23 o                         
   8  -4   3         33.65         38.60         7.95 o                         
   9  -4   3       1040.08       1011.10        36.15 o                         
  10  -4   3        471.36        505.03        26.41 o                         
 -11  -3   3        188.05        224.59        22.18 o                         
 -10  -3   3          9.96         34.88        10.82 o                         
  -9  -3   3        708.20        720.58        34.11 o                         
  -8  -3   3        323.72        313.90        11.14 o                         
  -7  -3   3        127.95        116.69         6.74 o                         
  -6  -3   3        625.43        575.02        11.51 o                         
  -5  -3   3       1155.21       1024.01        51.60 o                         
  -4  -3   3         87.82         60.82         3.28 o                         
  -3  -3   3       1329.27       1462.56        18.37 o                         
  -2  -3   3        783.75        791.47         9.52 o                         
  -1  -3   3       1148.02       1050.75        13.69 o                         
   0  -3   3         49.35         55.00         4.61 o                         
   1  -3   3       1160.64       1170.85        18.57 o                         
   2  -3   3       9547.23      10491.70        64.22 o                         
   3  -3   3       5799.61       6383.36        45.12 o                         
   4  -3   3        187.96        205.28         8.70 o                         
   5  -3   3        224.21        236.99         8.84 o                         
   6  -3   3        521.25        475.96        14.09 o                         
   7  -3   3         52.24         56.70         5.76 o                         
   8  -3   3          0.68          9.44         4.73 o                         
   9  -3   3        282.36        294.83        19.88 o                         
  10  -3   3        209.82        243.97        18.00 o                         
  11  -3   3        378.10        359.96        22.63 o                         
 -11  -2   3        454.52        473.35        44.40 o                         
 -10  -2   3        239.70        244.48        29.67 o                         
  -9  -2   3         10.16         12.16         5.19 o                         
  -8  -2   3        104.48         97.03         9.18 o                         
  -7  -2   3        868.90        824.41        17.47 o                         
  -6  -2   3       2150.17       2175.89        45.82 o                         
  -5  -2   3          4.19          2.89         1.36 o                         
  -4  -2   3        556.84        512.48         7.61 o                         
  -3  -2   3       4137.33       4165.46        41.27 o                         
  -2  -2   3        235.98        176.47         5.20 o                         
  -1  -2   3        333.42        357.96         6.18 o                         
   0  -2   3       2055.48       2364.39        39.04 o                         
   1  -2   3       3506.94       3766.30        33.55 o                         
   2  -2   3        820.65        804.67        12.93 o                         
   3  -2   3       7765.19       8554.92        44.09 o                         
   4  -2   3       7677.13       8404.71        51.22 o                         
   5  -2   3        420.61        474.27        14.35 o                         
   6  -2   3          5.02          5.98         3.62 o                         
   7  -2   3        754.15        728.52        17.42 o                         
   8  -2   3         44.19         65.17         9.47 o                         
   9  -2   3        612.04        606.49        25.11 o                         
  10  -2   3        142.85        153.67        14.25 o                         
  11  -2   3          1.41          5.57         6.89 o                         
 -11  -1   3        211.13        228.08        22.61 o                         
 -10  -1   3        169.29        172.53        19.05 o                         
  -9  -1   3        312.49        277.69        16.40 o                         
  -8  -1   3       1155.47       1169.89        33.47 o                         
  -7  -1   3          0.57         -2.87         2.87 o                         
  -6  -1   3         25.40         22.48         2.60 o                         
  -5  -1   3        672.67        584.19         9.12 o                         
  -4  -1   3       4645.37       4764.78        19.28 o                         
  -3  -1   3        425.57        406.75         6.10 o                         
  -2  -1   3        343.18        334.07         4.95 o                         
  -1  -1   3       3846.35       3665.83        26.42 o                         
   0  -1   3       1997.68       2098.06        31.67 o                         
   1  -1   3         23.88         36.84         2.57 o                         
   2  -1   3       5914.14       6724.53        38.55 o                         
   3  -1   3       3736.26       3824.94        30.56 o                         
   4  -1   3       1872.21       2133.22        24.49 o                         
   5  -1   3         26.66         37.26         4.19 o                         
   6  -1   3        129.88        111.54         6.73 o                         
   7  -1   3        867.72        846.69        18.10 o                         
   8  -1   3          0.05          4.13         3.68 o                         
   9  -1   3       1519.12       1501.64        47.93 o                         
  10  -1   3         16.32         18.00         7.43 o                         
  11  -1   3         36.92         47.84        13.41 o                         
  12  -1   3          7.57         18.67        10.74 o                         
 -11   0   3        353.12        382.27        29.69 o                         
 -10   0   3        377.92        360.74        26.98 o                         
  -9   0   3        153.32        169.89        13.70 o                         
  -8   0   3          5.51         -5.93         5.93 o                         
  -7   0   3          1.85          7.36         2.98 o                         
  -6   0   3       1041.57        980.35        13.28 o                         
  -5   0   3          3.04          8.94         1.90 o                         
  -4   0   3         65.00         80.48         3.59 o                         
  -3   0   3       5112.89       5397.54        36.46 o                         
  -2   0   3       1959.70       2016.95        26.11 o                         
  -1   0   3        451.20        388.05         5.02 o                         
   0   0   3       5019.95       5572.37        47.01 o                         
   1   0   3       6082.96       6730.16        86.19 o                         
   2   0   3       2361.25       2646.39        31.06 o                         
   3   0   3        202.12        199.43        11.08 o                         
   4   0   3        179.77        150.45         7.72 o                         
   5   0   3        750.90        747.07        18.03 o                         
   6   0   3        473.01        465.56        11.70 o                         
   7   0   3         11.53         21.79         3.80 o                         
   8   0   3        480.07        465.11        14.09 o                         
   9   0   3        571.58        532.38        15.59 o                         
  10   0   3         65.55         70.56         9.99 o                         
  11   0   3        124.75        135.24        16.57 o                         
  12   0   3         36.43         15.88         9.48 o                         
 -11   1   3        162.63        181.67        21.73 o                         
 -10   1   3         19.75         32.07        23.57 o                         
  -9   1   3        225.09        208.11        22.37 o                         
  -8   1   3        365.55        375.39        14.80 o                         
  -7   1   3          7.56          3.57         2.72 o                         
  -6   1   3         12.77         14.05         2.31 o                         
  -5   1   3         46.69         40.39         2.97 o                         
  -4   1   3       5152.29       5589.06        37.17 o                         
  -3   1   3        279.56        244.14         5.88 o                         
  -2   1   3        197.45        169.17         3.50 o                         
  -1   1   3         25.99         21.51         1.69 o                         
   0   1   3       5889.85       6020.37        78.15 o                         
   1   1   3       4905.25       5280.94        63.91 o                         
   2   1   3       1870.96       2116.93        74.96 o                         
   3   1   3        976.05        982.37        20.64 o                         
   4   1   3       6304.88       6437.11        56.84 o                         
   5   1   3        965.96        965.05        24.12 o                         
   6   1   3        963.24        910.24        22.25 o                         
   7   1   3       1735.22       1790.58        28.14 o                         
   8   1   3        413.38        392.68        22.49 o                         
   9   1   3       1808.00       1894.83        37.21 o                         
  10   1   3        335.21        295.96        26.26 o                         
  11   1   3        359.49        341.75        26.13 o                         
  12   1   3          4.68          6.99         9.31 o                         
 -11   2   3        331.72        360.24        29.86 o                         
 -10   2   3        239.56        264.36        34.39 o                         
  -9   2   3         62.75         61.73        27.17 o                         
  -8   2   3          3.56          7.06         4.43 o                         
  -7   2   3        153.49        127.23         9.03 o                         
  -6   2   3        619.51        586.63        16.91 o                         
  -5   2   3         85.70         73.64         3.59 o                         
  -4   2   3        103.35        118.06         5.04 o                         
  -3   2   3       3014.76       2855.73        44.38 o                         
  -2   2   3         19.36         38.22         2.14 o                         
  -1   2   3       2400.81       2631.02        22.16 o                         
   0   2   3         89.14        115.03         3.60 o                         
   1   2   3         16.25          9.58         2.05 o                         
   2   2   3         96.80        128.57         4.67 o                         
   3   2   3        506.98        472.20        11.18 o                         
   4   2   3        505.53        482.65        16.02 o                         
   5   2   3        321.39        358.84        13.17 o                         
   6   2   3        109.10         91.77         5.67 o                         
   7   2   3         26.78         30.02         3.43 o                         
   8   2   3        758.35        704.70        26.20 o                         
   9   2   3        530.01        522.30        23.65 o                         
  10   2   3         60.68         61.70         9.22 o                         
  11   2   3         47.29         37.14        11.80 o                         
  12   2   3        679.92        699.23        58.12 o                         
 -10   3   3         26.68         28.79        10.62 o                         
  -9   3   3         35.47         47.42        12.36 o                         
  -8   3   3         32.11         36.54        12.75 o                         
  -7   3   3        588.42        600.49        22.44 o                         
  -6   3   3         71.80         76.25         7.39 o                         
  -5   3   3          1.87          2.02         1.98 o                         
  -4   3   3        272.14        226.50         7.12 o                         
  -3   3   3          3.19          8.54         4.21 o                         
  -2   3   3         80.60         85.89         2.97 o                         
  -1   3   3       1387.45       1544.33        13.22 o                         
   0   3   3       3156.03       3371.49        21.35 o                         
   1   3   3       4057.82       3988.10        37.37 o                         
   2   3   3       2005.38       1803.08        70.95 o                         
   3   3   3        946.92        928.02        48.16 o                         
   4   3   3          6.95         14.64         3.17 o                         
   5   3   3       1557.01       1884.74        32.94 o                         
   6   3   3          1.88          5.70         4.31 o                         
   7   3   3       2065.29       2116.15        33.91 o                         
   8   3   3        927.65        961.39        24.65 o                         
   9   3   3          0.07         -4.45         7.55 o                         
  10   3   3        101.99         93.17        12.29 o                         
  11   3   3          4.05         23.61        13.70 o                         
  12   3   3         49.52         54.07        14.08 o                         
  13   3   3         42.84         48.08        14.04 o                         
 -10   4   3        421.59        458.62        37.06 o                         
  -9   4   3        435.43        471.81        23.31 o                         
  -8   4   3        555.24        538.14        23.56 o                         
  -7   4   3         53.87         70.74         8.92 o                         
  -6   4   3       1979.94       1990.45        57.70 o                         
  -5   4   3       1691.79       1725.35        30.37 o                         
  -4   4   3        242.79        217.82        10.14 o                         
  -3   4   3       1190.81       1443.66        15.24 o                         
  -2   4   3       1236.37       1598.67        28.59 o                         
  -1   4   3        200.58        169.11         4.17 o                         
   0   4   3         75.12         94.29         3.71 o                         
   1   4   3        561.15        675.61        13.64 o                         
   2   4   3      16751.61      16674.50        80.98 o                         
   3   4   3        804.90        893.71        10.71 o                         
   4   4   3        483.25        535.62        10.52 o                         
   5   4   3        366.30        422.44         9.99 o                         
   6   4   3        674.71        658.39        17.69 o                         
   7   4   3        191.95        214.88        11.05 o                         
   8   4   3         49.50         46.99         6.85 o                         
   9   4   3        657.28        707.20        60.87 o                         
  10   4   3       1152.59       1122.74        84.36 o                         
  11   4   3        245.41        231.53        21.23 o                         
  12   4   3        125.30        147.75        27.27 o                         
  13   4   3         85.23         83.85        16.18 o                         
  -9   5   3         29.23          6.78         7.15 o                         
  -8   5   3        673.23        662.68        27.21 o                         
  -7   5   3       1087.35       1052.64        32.67 o                         
  -6   5   3        380.08        393.68        23.79 o                         
  -5   5   3        210.07        197.59         9.35 o                         
  -4   5   3       1115.27       1131.78        18.08 o                         
  -3   5   3        492.37        431.17        12.96 o                         
  -2   5   3        162.51        134.73         3.95 o                         
  -1   5   3        466.26        498.75         8.28 o                         
   0   5   3       5068.04       5306.62        35.52 o                         
   1   5   3       5433.57       5549.36        64.33 o                         
   2   5   3         36.08         40.84         4.62 o                         
   3   5   3       1785.32       1761.68        19.69 o                         
   4   5   3       2156.64       2268.22        27.59 o                         
   5   5   3       1874.79       1787.23        25.39 o                         
   6   5   3       1051.41       1054.20        18.70 o                         
   7   5   3       1571.08       1542.88        19.46 o                         
   8   5   3        218.13        209.12         9.77 o                         
   9   5   3        460.11        467.65        17.84 o                         
  10   5   3         14.67         12.61        10.47 o                         
  11   5   3          5.83         -3.23         8.47 o                         
  12   5   3        128.97        108.80        19.95 o                         
  -9   6   3         27.82         35.70         9.08 o                         
  -8   6   3        362.08        354.90        21.24 o                         
  -7   6   3          1.67         -0.61         6.21 o                         
  -6   6   3         13.24          6.39         6.15 o                         
  -5   6   3       1717.15       1706.73        28.99 o                         
  -4   6   3        550.71        561.44        13.09 o                         
  -3   6   3         56.12         52.14         3.55 o                         
  -2   6   3         18.50         20.85         2.54 o                         
  -1   6   3         50.58         24.32         3.01 o                         
   0   6   3        130.99        110.51         6.18 o                         
   1   6   3       1155.46       1391.52        22.38 o                         
   2   6   3       6086.93       6553.03        75.16 o                         
   3   6   3       5901.43       5975.44        81.14 o                         
   4   6   3         75.81         80.41         5.14 o                         
   5   6   3        278.69        235.39         7.39 o                         
   6   6   3       4280.18       4459.35        38.09 o                         
   7   6   3        463.66        483.94        13.72 o                         
   8   6   3        116.87        108.32         7.47 o                         
   9   6   3        275.73        256.44        21.04 o                         
  10   6   3         76.37         67.85         7.64 o                         
  11   6   3         88.39         88.89         8.97 o                         
  12   6   3        369.42        347.17        19.96 o                         
  -8   7   3         19.40          4.23         7.03 o                         
  -7   7   3        174.06        169.31        15.27 o                         
  -6   7   3       1018.16       1071.40        33.98 o                         
  -5   7   3        390.77        414.73        15.74 o                         
  -4   7   3          1.88          2.44         3.41 o                         
  -3   7   3        960.13        920.76        18.03 o                         
  -2   7   3        467.40        418.19        10.30 o                         
  -1   7   3         51.69         55.09         4.23 o                         
   0   7   3       1883.43       1839.00        38.07 o                         
   1   7   3        203.81        164.70         6.16 o                         
   2   7   3          3.55          4.67         1.97 o                         
   3   7   3         39.47         43.63         5.18 o                         
   4   7   3        536.12        486.81        13.41 o                         
   5   7   3        898.07        910.38        16.76 o                         
   6   7   3        404.41        370.65        20.93 o                         
   7   7   3        524.16        511.01        13.04 o                         
   8   7   3       1114.02       1124.55        23.52 o                         
   9   7   3         60.27         71.26         9.10 o                         
  10   7   3          2.05         -0.59         5.04 o                         
  11   7   3         16.34          9.41         5.52 o                         
  12   7   3         11.43         11.31         7.24 o                         
  -8   8   3        209.34        200.73        17.69 o                         
  -7   8   3         86.28        106.64        14.04 o                         
  -6   8   3          0.19          4.38         6.81 o                         
  -5   8   3        217.09        207.17        16.05 o                         
  -4   8   3        689.79        736.07        23.25 o                         
  -3   8   3         21.86         27.44         4.79 o                         
  -2   8   3        239.07        261.64         9.34 o                         
  -1   8   3       2143.58       2212.19        29.53 o                         
   0   8   3       1991.15       1965.31        28.43 o                         
   1   8   3          6.35          7.24         2.57 o                         
   2   8   3        565.88        467.63        35.00 o                         
   3   8   3        991.66        916.77        71.13 o                         
   4   8   3        907.98        913.25        23.70 o                         
   5   8   3         12.98         19.53         3.29 o                         
   6   8   3         80.41         90.47         5.31 o                         
   7   8   3       2129.58       2159.60        32.53 o                         
   8   8   3         25.49         21.88         5.35 o                         
   9   8   3        126.55        126.86         9.62 o                         
  10   8   3         38.57         37.41         6.96 o                         
  11   8   3         22.87         28.73         8.19 o                         
  12   8   3        159.01        149.45        15.00 o                         
  -7   9   3         15.17         19.57        22.68 o                         
  -6   9   3        360.81        338.49        24.87 o                         
  -5   9   3         11.56         16.04         7.66 o                         
  -4   9   3         26.50         25.18         7.51 o                         
  -3   9   3        103.54        101.07         7.93 o                         
  -2   9   3         60.60         68.57         6.70 o                         
  -1   9   3         18.91         21.95         4.70 o                         
   0   9   3       1691.71       1691.81        28.40 o                         
   1   9   3        136.17        114.70         8.13 o                         
   2   9   3        212.68        232.76        11.03 o                         
   3   9   3        173.20        163.39         9.62 o                         
   4   9   3         21.63         21.64         5.19 o                         
   5   9   3        702.56        642.05        17.24 o                         
   6   9   3        133.24        129.45         7.95 o                         
   7   9   3          0.33         -1.31         5.96 o                         
   8   9   3        257.94        268.25        15.66 o                         
   9   9   3        146.30        172.64        12.89 o                         
  10   9   3        118.08        119.64        15.22 o                         
  11   9   3         55.35         59.75        11.98 o                         
  -6  10   3         10.62          7.89        12.12 o                         
  -5  10   3         87.24         98.80        21.38 o                         
  -4  10   3        196.19        231.30        19.30 o                         
  -3  10   3         16.11         14.04         5.32 o                         
  -2  10   3         44.10         34.92         6.17 o                         
  -1  10   3        120.90        119.14         8.44 o                         
   0  10   3        743.13        727.31        20.22 o                         
   1  10   3         96.68         89.08         7.69 o                         
   2  10   3        359.13        346.74        14.39 o                         
   3  10   3         10.70          7.27         4.05 o                         
   4  10   3          1.66          5.19         5.67 o                         
   5  10   3         94.05        101.54         8.12 o                         
   6  10   3        295.43        328.50        19.31 o                         
   7  10   3        151.09        163.30        16.33 o                         
   8  10   3         30.08         13.55         8.32 o                         
   9  10   3          1.51          7.14         8.91 o                         
  10  10   3        322.23        361.18        25.44 o                         
  11  10   3        216.88        245.28        21.80 o                         
  -5  11   3         11.30         60.88        16.74 o                         
  -4  11   3         66.46         69.82        12.63 o                         
  -3  11   3         38.21         32.58         9.13 o                         
  -2  11   3        216.91        242.74        15.92 o                         
  -1  11   3        460.53        473.04        21.29 o                         
   0  11   3          1.78          1.17         4.31 o                         
   1  11   3         16.64          6.12         4.64 o                         
   2  11   3        348.19        347.98        15.63 o                         
   3  11   3         11.05         10.36         6.51 o                         
   4  11   3         14.14         22.71         5.66 o                         
   5  11   3         56.61         57.16         6.76 o                         
   6  11   3        375.61        409.03        27.18 o                         
   7  11   3         34.68         53.79        14.70 o                         
   8  11   3          1.08          0.97         8.58 o                         
   9  11   3         38.70         43.82        10.86 o                         
  10  11   3          2.84         -7.85         9.90 o                         
  -3  12   3         44.22         58.60        23.09 o                         
  -2  12   3         15.05          9.19         6.60 o                         
  -1  12   3        325.76        330.85        19.20 o                         
   0  12   3        665.81        656.81        26.55 o                         
   1  12   3       1072.25       1086.68        28.01 o                         
   2  12   3          6.70         12.41         5.38 o                         
   3  12   3        137.25        152.99        11.42 o                         
   4  12   3         17.89         32.76         6.40 o                         
   5  12   3         23.29         24.72         6.45 o                         
   6  12   3         96.18         92.37        14.49 o                         
   7  12   3        527.08        532.38        30.90 o                         
   8  12   3         21.30         29.05        13.56 o                         
   9  12   3        134.35        127.57        18.06 o                         
  -2  13   3        236.67        240.84        23.30 o                         
  -1  13   3        437.98        447.24        23.46 o                         
   0  13   3         24.96         29.83         8.80 o                         
   1  13   3          0.68         -1.74         5.56 o                         
   2  13   3        506.61        498.23        20.56 o                         
   3  13   3        565.68        575.18        29.82 o                         
   4  13   3          4.11          0.87         5.72 o                         
   5  13   3       1042.84       1069.59        43.03 o                         
   6  13   3       1133.32       1255.19        48.15 o                         
   7  13   3         98.00        100.89        16.07 o                         
   8  13   3         34.20         32.65        17.77 o                         
   1  14   3        162.69        183.99        15.98 o                         
   2  14   3         15.63         17.73         6.32 o                         
   3  14   3         32.63         40.97         7.53 o                         
   4  14   3        184.03        174.75        16.56 o                         
   5  14   3        763.58        794.68        39.22 o                         
   6  14   3         15.26         17.87         9.41 o                         
  -3 -12   4         75.53         82.96        12.59 o                         
  -2 -12   4         67.16         65.17        10.20 o                         
  -1 -12   4        126.87        138.88        17.37 o                         
   0 -12   4         63.42         62.38        10.60 o                         
  -6 -11   4        111.82        113.37        13.36 o                         
  -5 -11   4         15.70         12.54        12.35 o                         
  -4 -11   4         92.09         95.76        15.90 o                         
  -3 -11   4        187.93        215.86        18.71 o                         
  -2 -11   4          6.37         16.62         6.41 o                         
  -1 -11   4          7.21         31.74         7.41 o                         
   0 -11   4         15.03         16.82         6.11 o                         
   1 -11   4        434.48        444.90        20.57 o                         
   2 -11   4        110.08        111.10        10.80 o                         
   3 -11   4         28.74         27.30         8.21 o                         
  -7 -10   4         90.78         84.98        11.25 o                         
  -6 -10   4          1.67        -11.94        11.94 o                         
  -5 -10   4        652.82        654.65        27.57 o                         
  -4 -10   4        280.57        299.36        18.85 o                         
  -3 -10   4        138.74        118.99        12.83 o                         
  -2 -10   4         84.26         90.53         9.23 o                         
  -1 -10   4        263.52        282.58        15.73 o                         
   0 -10   4        256.55        264.22        15.17 o                         
   1 -10   4        196.26        191.23        13.39 o                         
   2 -10   4          2.41          3.47         6.20 o                         
   3 -10   4       1119.34       1167.78        31.48 o                         
   4 -10   4        512.37        535.82        26.51 o                         
   5 -10   4         90.74         76.82        11.47 o                         
  -8  -9   4        170.30        183.20        16.79 o                         
  -7  -9   4        345.27        381.50        18.73 o                         
  -6  -9   4        189.14        200.96        13.77 o                         
  -5  -9   4        351.37        333.80        18.84 o                         
  -4  -9   4         86.74         98.87        14.00 o                         
  -3  -9   4        768.87        741.74        22.63 o                         
  -2  -9   4       1145.98       1207.83        29.21 o                         
  -1  -9   4         47.71         54.75         7.57 o                         
   0  -9   4        196.68        182.62        12.46 o                         
   1  -9   4        404.56        395.30        17.52 o                         
   2  -9   4        154.33        163.53        12.00 o                         
   3  -9   4         12.10          4.07         8.40 o                         
   4  -9   4        374.26        332.45        16.47 o                         
   5  -9   4        576.65        579.25        26.29 o                         
   6  -9   4         75.59         70.17        19.26 o                         
  -9  -8   4         77.08         72.86        11.14 o                         
  -8  -8   4        417.85        386.70        21.79 o                         
  -7  -8   4          3.88         -1.68         5.45 o                         
  -6  -8   4        119.38        125.60        10.65 o                         
  -5  -8   4        242.38        252.02        14.36 o                         
  -4  -8   4        635.23        585.85        23.51 o                         
  -3  -8   4        735.59        757.44        21.28 o                         
  -2  -8   4         28.13         31.02         5.53 o                         
  -1  -8   4        462.24        481.09        17.89 o                         
   0  -8   4       1200.40       1165.63        27.41 o                         
   1  -8   4        397.69        322.01        14.76 o                         
   2  -8   4         96.24         95.34         9.14 o                         
   3  -8   4        597.76        566.30        20.06 o                         
   4  -8   4        319.60        301.75        15.17 o                         
   5  -8   4         45.59         41.68        11.37 o                         
   6  -8   4        252.50        250.32        17.31 o                         
   7  -8   4        189.71        188.09        21.71 o                         
 -10  -7   4        128.75        121.30        17.93 o                         
  -9  -7   4        339.71        401.44        49.11 o                         
  -8  -7   4         57.80         60.77         9.62 o                         
  -7  -7   4         56.01         35.23         6.31 o                         
  -6  -7   4         40.13         43.81         6.55 o                         
  -5  -7   4         27.67         38.30         7.15 o                         
  -4  -7   4        183.69        182.31         9.22 o                         
  -3  -7   4        378.90        360.36        13.93 o                         
  -2  -7   4        530.67        573.03        21.74 o                         
  -1  -7   4        538.60        511.88        19.94 o                         
   0  -7   4        116.69        145.43        11.40 o                         
   1  -7   4         54.62         52.05         7.84 o                         
   2  -7   4        443.55        429.78        19.02 o                         
   3  -7   4        283.07        275.41        12.37 o                         
   4  -7   4        202.39        188.08        10.97 o                         
   5  -7   4        574.86        577.45        17.17 o                         
   6  -7   4        407.68        412.97        17.59 o                         
   7  -7   4         50.67         40.60         6.95 o                         
   8  -7   4        269.08        302.49        25.26 o                         
 -10  -6   4        319.46        342.15        20.60 o                         
  -9  -6   4         11.95         20.83         7.09 o                         
  -8  -6   4        469.89        453.70        17.80 o                         
  -7  -6   4         94.04         95.18         7.30 o                         
  -6  -6   4        232.59        227.18        13.49 o                         
  -5  -6   4         39.93         48.18         6.55 o                         
  -4  -6   4         21.13         11.19         4.41 o                         
  -3  -6   4        279.26        253.26        12.37 o                         
  -2  -6   4        177.34        195.47        12.40 o                         
  -1  -6   4       1084.05       1120.95        27.80 o                         
   0  -6   4       1078.12       1023.29        26.18 o                         
   1  -6   4         72.22         72.83         7.57 o                         
   2  -6   4       1689.97       1748.04        34.20 o                         
   3  -6   4         65.78         66.57        10.14 o                         
   4  -6   4        241.44        244.88        13.63 o                         
   5  -6   4        109.49         89.98         8.92 o                         
   6  -6   4        156.76        178.09        14.91 o                         
   7  -6   4        542.75        573.65        18.82 o                         
   8  -6   4         81.18         64.45         8.46 o                         
   9  -6   4          3.83         -3.83         8.13 o                         
 -10  -5   4        564.78        513.83        48.61 o                         
  -9  -5   4        624.59        599.38        25.04 o                         
  -8  -5   4        152.65        150.56        10.21 o                         
  -7  -5   4         31.50         26.70         4.17 o                         
  -6  -5   4        313.50        288.07        10.84 o                         
  -5  -5   4        656.05        654.97        18.09 o                         
  -4  -5   4         13.91         24.28         4.86 o                         
  -3  -5   4         26.11         26.86         3.35 o                         
  -2  -5   4       1171.60       1149.25        18.11 o                         
  -1  -5   4       1187.85       1071.79        25.13 o                         
   0  -5   4        494.07        501.59        17.22 o                         
   1  -5   4        208.83        240.48        15.17 o                         
   2  -5   4       1032.77        949.73        30.04 o                         
   3  -5   4        818.26        809.48        22.67 o                         
   4  -5   4          0.37          7.03         4.69 o                         
   5  -5   4        196.55        172.16         9.23 o                         
   6  -5   4        420.81        377.28        15.60 o                         
   7  -5   4        310.93        313.55        17.48 o                         
   8  -5   4        150.35        164.90        15.23 o                         
   9  -5   4         19.13         14.97         8.25 o                         
  10  -5   4        446.11        424.41        25.23 o                         
 -11  -4   4        124.43        127.53        17.72 o                         
 -10  -4   4        628.19        592.29        41.07 o                         
  -9  -4   4         25.57         25.48        12.09 o                         
  -8  -4   4        130.57        114.93         7.77 o                         
  -7  -4   4        420.56        427.39        13.58 o                         
  -6  -4   4        151.46        165.07         8.03 o                         
  -5  -4   4         84.91         83.51         5.92 o                         
  -4  -4   4        560.31        524.96        11.53 o                         
  -3  -4   4        569.03        510.32        14.44 o                         
  -2  -4   4         28.67         52.10         4.13 o                         
  -1  -4   4       2188.69       2137.31        38.01 o                         
   0  -4   4        997.84       1071.48        29.01 o                         
   1  -4   4       2346.71       2490.00        36.79 o                         
   2  -4   4       1221.60       1191.50        25.30 o                         
   3  -4   4       1199.23       1183.46        25.68 o                         
   4  -4   4       1026.71        971.33        20.82 o                         
   5  -4   4        498.49        500.07        15.60 o                         
   6  -4   4          4.32          3.50         4.08 o                         
   7  -4   4        161.68        189.93        10.58 o                         
   8  -4   4          2.49          5.44         6.24 o                         
   9  -4   4        528.09        513.67        25.77 o                         
  10  -4   4        186.51        189.03        17.57 o                         
 -11  -3   4        116.84         92.49        16.49 o                         
 -10  -3   4          2.03          2.09         8.46 o                         
  -9  -3   4        295.51        263.56        15.70 o                         
  -8  -3   4       1667.00       1740.52        50.94 o                         
  -7  -3   4        182.08        176.13         8.82 o                         
  -6  -3   4         68.01         61.72         4.96 o                         
  -5  -3   4       1411.00       1307.88        30.44 o                         
  -4  -3   4         27.72         13.28         1.60 o                         
  -3  -3   4        151.75        137.98         4.62 o                         
  -2  -3   4        330.86        322.75         7.09 o                         
  -1  -3   4        674.22        617.38        13.08 o                         
   0  -3   4       1804.38       1743.07        23.15 o                         
   1  -3   4         20.37         12.02         3.90 o                         
   2  -3   4       5289.37       5811.76        45.35 o                         
   3  -3   4        217.39        199.50         9.18 o                         
   4  -3   4         69.68        103.62         6.80 o                         
   5  -3   4        857.70        923.61        19.75 o                         
   6  -3   4         17.09          6.30         6.15 o                         
   7  -3   4        149.61        141.57         8.91 o                         
   8  -3   4         10.99         12.00         9.19 o                         
   9  -3   4          3.52          3.98         9.26 o                         
  10  -3   4        592.36        599.04        27.57 o                         
  11  -3   4         35.78         27.42         8.35 o                         
 -11  -2   4         40.99         37.02        15.80 o                         
 -10  -2   4        303.93        262.47        31.89 o                         
  -9  -2   4        311.65        355.97        22.05 o                         
  -8  -2   4         20.81         15.50         5.73 o                         
  -7  -2   4        573.45        545.64        14.99 o                         
  -6  -2   4        688.48        646.54        11.51 o                         
  -5  -2   4       1235.08       1240.78        16.56 o                         
  -4  -2   4        144.30        169.13         4.88 o                         
  -3  -2   4       6646.10       6770.62        34.69 o                         
  -2  -2   4        798.76        710.96        13.79 o                         
  -1  -2   4          7.31         11.67         2.86 o                         
   0  -2   4        159.89        175.70         6.51 o                         
   1  -2   4       3710.80       3795.38        32.74 o                         
   2  -2   4       1798.03       1933.05        24.46 o                         
   3  -2   4         72.76         57.68         4.73 o                         
   4  -2   4        884.42        937.01        16.49 o                         
   5  -2   4       2094.32       2070.34        31.60 o                         
   6  -2   4        154.26        154.01        10.24 o                         
   7  -2   4         83.99         79.24         7.13 o                         
   8  -2   4        101.50        105.96         7.95 o                         
   9  -2   4        677.12        686.95        24.16 o                         
  10  -2   4          0.94         16.52         7.81 o                         
  11  -2   4         11.05          1.62         7.94 o                         
 -11  -1   4        521.56        606.20        36.79 o                         
 -10  -1   4          0.13         -4.34        19.18 o                         
  -9  -1   4         46.31         49.58         8.55 o                         
  -8  -1   4        223.34        237.84        12.95 o                         
  -7  -1   4        164.62        175.07        10.86 o                         
  -6  -1   4          8.88         14.34         2.80 o                         
  -5  -1   4        737.75        677.88        24.11 o                         
  -4  -1   4        954.29        838.51        10.44 o                         
  -3  -1   4       4050.15       3939.30        25.85 o                         
  -2  -1   4       2019.26       1994.48        22.62 o                         
  -1  -1   4       1565.83       1703.56        21.69 o                         
   0  -1   4       3328.43       3196.23        27.14 o                         
   1  -1   4       2243.45       2282.81        19.72 o                         
   2  -1   4        891.25        890.37        11.75 o                         
   3  -1   4       3781.68       4265.00        30.80 o                         
   4  -1   4       3875.97       4148.16        46.34 o                         
   5  -1   4         35.27         15.83         3.79 o                         
   6  -1   4          2.14          5.30         4.74 o                         
   7  -1   4        744.39        797.30        18.86 o                         
   8  -1   4        963.00       1005.54        21.86 o                         
   9  -1   4        608.57        585.63        21.66 o                         
  10  -1   4        536.52        579.84        32.28 o                         
  11  -1   4         66.64         78.50        10.96 o                         
  12  -1   4         42.18         53.63        20.01 o                         
 -11   0   4         76.48         86.88        17.75 o                         
 -10   0   4        516.29        543.67        32.61 o                         
  -9   0   4         59.60         67.31        10.03 o                         
  -8   0   4         33.46         33.49         7.78 o                         
  -7   0   4          1.39          1.71         4.17 o                         
  -6   0   4        117.45         89.19         4.71 o                         
  -5   0   4        447.99        431.46         8.97 o                         
  -4   0   4         32.81         33.85         2.11 o                         
  -3   0   4       6197.49       6527.57        28.62 o                         
  -2   0   4        893.79        784.96         9.56 o                         
  -1   0   4        131.31        127.73         3.90 o                         
   0   0   4         93.94         99.77         3.64 o                         
   1   0   4        106.32         89.90         3.17 o                         
   2   0   4       1713.37       1814.34        15.72 o                         
   3   0   4        400.08        388.57        11.31 o                         
   4   0   4       1775.60       1980.46        27.88 o                         
   5   0   4       3695.38       4072.10       117.67 o                         
   6   0   4        144.63        120.31         7.17 o                         
   7   0   4        171.13        150.77         7.80 o                         
   8   0   4        942.46        960.10        21.18 o                         
   9   0   4       1504.62       1518.88        27.53 o                         
  10   0   4         20.20         29.14        10.95 o                         
  11   0   4        104.16         95.34        20.90 o                         
  12   0   4         66.32         64.95        15.14 o                         
 -10   1   4         36.81         38.92        11.31 o                         
  -9   1   4         28.57         33.76        14.04 o                         
  -8   1   4         29.17         29.11         6.90 o                         
  -7   1   4         76.82         70.96         7.09 o                         
  -6   1   4         80.37         79.83         5.70 o                         
  -5   1   4        707.19        694.64        11.42 o                         
  -4   1   4        272.89        229.42         6.49 o                         
  -3   1   4         47.95         33.18         1.88 o                         
  -2   1   4         97.34        112.91         3.73 o                         
  -1   1   4         29.84         24.68         2.17 o                         
   0   1   4        380.51        375.28         5.56 o                         
   1   1   4         25.23         41.42         2.82 o                         
   2   1   4       1945.12       2006.60        19.45 o                         
   3   1   4       2538.65       2564.61        36.68 o                         
   4   1   4       2343.10       2501.27        38.59 o                         
   5   1   4        908.08        901.87        20.10 o                         
   6   1   4         66.31         29.54         5.06 o                         
   7   1   4       1588.04       1612.81        31.07 o                         
   8   1   4        267.86        263.44        12.41 o                         
   9   1   4        373.74        361.81        13.78 o                         
  10   1   4        574.22        559.87        30.78 o                         
  11   1   4          2.65         -2.09        10.19 o                         
  12   1   4         41.25         45.32        12.81 o                         
 -10   2   4         83.64         68.66        13.23 o                         
  -9   2   4        629.67        702.86        29.91 o                         
  -8   2   4        114.24        149.08        10.61 o                         
  -7   2   4         44.56         33.41         5.55 o                         
  -6   2   4        261.11        279.88        13.06 o                         
  -5   2   4        117.66         91.92         4.73 o                         
  -4   2   4        267.05        278.26         9.95 o                         
  -3   2   4       6215.38       6672.87        40.33 o                         
  -2   2   4       1178.61       1127.61        19.00 o                         
  -1   2   4        288.54        294.75         6.18 o                         
   0   2   4         40.55         45.98         2.89 o                         
   1   2   4       3791.69       3941.01        33.26 o                         
   2   2   4       3311.24       3393.99        51.40 o                         
   3   2   4         96.34        105.52        13.95 o                         
   4   2   4        718.36        744.64        21.36 o                         
   5   2   4        621.27        553.05        19.25 o                         
   6   2   4        520.76        512.80        19.78 o                         
   7   2   4         50.88         37.72         6.52 o                         
   8   2   4        381.69        367.55        16.33 o                         
   9   2   4         20.66         13.17        12.06 o                         
  10   2   4        170.49        168.09        13.06 o                         
  11   2   4          1.98          5.04         8.75 o                         
  12   2   4         18.67         22.59        10.12 o                         
 -10   3   4        247.62        244.54        24.67 o                         
  -9   3   4         53.07         27.70         9.94 o                         
  -8   3   4        363.01        392.85        16.96 o                         
  -7   3   4        952.59        896.26        23.85 o                         
  -6   3   4        278.42        280.52        12.91 o                         
  -5   3   4         16.93         18.16         4.86 o                         
  -4   3   4        159.17         92.90         4.69 o                         
  -3   3   4       1253.96       1191.77        30.65 o                         
  -2   3   4        444.48        491.35         9.54 o                         
  -1   3   4       1148.51       1147.27        12.05 o                         
   0   3   4       1499.33       1541.21        19.88 o                         
   1   3   4       3395.85       3593.28        64.61 o                         
   2   3   4        610.69        595.52        11.33 o                         
   3   3   4       1216.85       1142.87        24.33 o                         
   4   3   4        613.90        623.87        19.07 o                         
   5   3   4         80.87         68.15         7.93 o                         
   6   3   4        683.36        711.68        27.33 o                         
   7   3   4        518.41        459.63        27.79 o                         
   8   3   4       1863.51       1861.45        49.07 o                         
   9   3   4        100.75        114.85        10.37 o                         
  10   3   4        141.12        134.36        15.09 o                         
  11   3   4         11.54         -5.16         8.13 o                         
  12   3   4        179.46        184.28        21.76 o                         
  13   3   4         20.85         22.57        10.34 o                         
 -10   4   4        216.55        242.71        24.71 o                         
  -9   4   4        516.05        489.32        31.76 o                         
  -8   4   4        161.48        168.25        14.10 o                         
  -7   4   4          0.99          0.96         5.48 o                         
  -6   4   4        140.27        134.63        10.53 o                         
  -5   4   4       1864.29       1815.12        31.52 o                         
  -4   4   4         14.37         14.52         3.05 o                         
  -3   4   4        394.42        393.47        15.30 o                         
  -2   4   4        747.27        770.12         9.22 o                         
  -1   4   4       2645.65       2767.56        26.89 o                         
   0   4   4       2305.17       2264.27        28.06 o                         
   1   4   4       4672.42       4892.11        38.56 o                         
   2   4   4       5151.70       5395.82        49.10 o                         
   3   4   4       4957.22       4941.23        46.56 o                         
   4   4   4        718.63        721.41        18.13 o                         
   5   4   4        149.10        116.37         6.59 o                         
   6   4   4        511.88        531.90        20.04 o                         
   7   4   4        518.82        491.00        20.31 o                         
   8   4   4         37.92         46.44         6.95 o                         
   9   4   4        443.56        430.19        20.85 o                         
  10   4   4       1279.10       1331.78        33.32 o                         
  11   4   4        268.71        294.63        32.80 o                         
  12   4   4        104.02         65.18        17.89 o                         
  13   4   4         71.01         51.74        13.90 o                         
  -9   5   4         55.36         71.59        11.60 o                         
  -8   5   4         87.06         77.51        11.25 o                         
  -7   5   4        649.15        629.71        25.37 o                         
  -6   5   4        366.10        350.19        18.34 o                         
  -5   5   4         20.55         20.45         5.64 o                         
  -4   5   4         99.46         83.27         5.65 o                         
  -3   5   4        681.03        655.19        18.52 o                         
  -2   5   4        959.13        973.85        11.00 o                         
  -1   5   4         87.43         65.78         4.03 o                         
   0   5   4       2841.66       2855.24        26.90 o                         
   1   5   4       8392.77       8949.81        82.91 o                         
   2   5   4         16.03         13.02         3.76 o                         
   3   5   4        754.22        856.90        10.58 o                         
   4   5   4       1628.78       1636.85        25.16 o                         
   5   5   4         94.76        109.58         6.45 o                         
   6   5   4          4.05         10.60         3.58 o                         
   7   5   4        387.02        376.92        13.72 o                         
   8   5   4        856.74        810.41        18.93 o                         
   9   5   4         24.70         20.35         5.46 o                         
  10   5   4        268.49        243.43        14.43 o                         
  11   5   4        298.24        284.89        21.60 o                         
  12   5   4        556.45        435.12        56.83 o                         
  13   5   4         50.39         84.31        21.82 o                         
  -9   6   4        105.25        135.21        14.84 o                         
  -8   6   4        467.52        446.96        25.83 o                         
  -7   6   4        197.89        223.88        16.52 o                         
  -6   6   4         46.90         41.41         8.41 o                         
  -5   6   4       1012.66        939.29        80.18 o                         
  -4   6   4       2664.12       2762.01        76.53 o                         
  -3   6   4         77.35         88.82         4.84 o                         
  -2   6   4         32.06         23.23         2.94 o                         
  -1   6   4         48.50         66.58         4.90 o                         
   0   6   4       1916.71       1960.32        24.34 o                         
   1   6   4        117.21         89.53         6.11 o                         
   2   6   4        299.77        277.42        13.54 o                         
   3   6   4        697.93        730.12        18.08 o                         
   4   6   4        522.99        496.60        11.48 o                         
   5   6   4        171.79        158.89         7.15 o                         
   6   6   4       1500.10       1569.85        26.23 o                         
   7   6   4        955.55       1022.93        20.02 o                         
   8   6   4         25.43         22.45         5.48 o                         
   9   6   4          9.77         10.23         5.17 o                         
  10   6   4        107.35        104.98        18.44 o                         
  11   6   4        180.70        164.17        13.44 o                         
  12   6   4         59.00         54.35         8.57 o                         
  -8   7   4         93.85         96.14        13.23 o                         
  -7   7   4        184.65        203.87        16.28 o                         
  -6   7   4        234.81        297.22        18.62 o                         
  -5   7   4        338.39        336.47        19.08 o                         
  -4   7   4          3.69         18.68         6.16 o                         
  -3   7   4       1837.54       1940.01        39.63 o                         
  -2   7   4        526.05        525.33        11.36 o                         
  -1   7   4         55.43         79.41         5.32 o                         
   0   7   4        618.78        617.93        14.58 o                         
   1   7   4       1684.68       1735.65        25.66 o                         
   2   7   4       2904.30       2899.20        28.66 o                         
   3   7   4         57.95         63.94         6.39 o                         
   4   7   4         51.16         55.80         5.30 o                         
   5   7   4       2260.95       2102.27        43.88 o                         
   6   7   4        358.31        365.93        11.29 o                         
   7   7   4        561.74        616.97        15.67 o                         
   8   7   4       1824.05       1885.80        29.09 o                         
   9   7   4        110.07        113.47        10.02 o                         
  10   7   4          2.86         -6.14         6.14 o                         
  11   7   4         11.44         22.44         7.07 o                         
  12   7   4        126.84        141.05        13.15 o                         
  -7   8   4          6.87         21.65         8.57 o                         
  -6   8   4          4.21          8.05        12.23 o                         
  -5   8   4        451.67        549.62        24.66 o                         
  -4   8   4        645.56        619.94        21.75 o                         
  -3   8   4         25.96         31.17         4.63 o                         
  -2   8   4         73.99         68.15         5.81 o                         
  -1   8   4          5.84          9.56         3.32 o                         
   0   8   4        553.70        517.32        14.47 o                         
   1   8   4         40.76         60.49         5.75 o                         
   2   8   4          1.24          4.77         3.36 o                         
   3   8   4       1297.88       1324.26        45.95 o                         
   4   8   4        693.84        667.87        17.53 o                         
   5   8   4         60.90         60.99         5.94 o                         
   6   8   4       1617.53       1594.86        22.24 o                         
   7   8   4       1585.26       1609.56        23.67 o                         
   8   8   4       1050.00       1104.57        20.55 o                         
   9   8   4        112.08        110.60        10.61 o                         
  10   8   4        206.73        247.74        16.34 o                         
  11   8   4         23.86         53.78         9.85 o                         
  12   8   4          0.16         -6.82         6.89 o                         
  -7   9   4         25.03         12.09         8.27 o                         
  -6   9   4        187.06        226.64        20.06 o                         
  -5   9   4         72.55         67.03        12.64 o                         
  -4   9   4        261.47        240.14        14.50 o                         
  -3   9   4         13.39         22.89         6.42 o                         
  -2   9   4         12.01         23.07         7.59 o                         
  -1   9   4         15.53         12.18         3.79 o                         
   0   9   4        764.11        779.13        30.09 o                         
   1   9   4        262.94        236.12        12.89 o                         
   2   9   4        364.66        336.57        13.19 o                         
   3   9   4         23.53         19.97         5.05 o                         
   4   9   4         20.30         25.04         6.27 o                         
   5   9   4        171.54        163.12         7.41 o                         
   6   9   4        254.33        253.20         9.20 o                         
   7   9   4          1.72          4.60         3.21 o                         
   8   9   4        833.42        870.01        29.29 o                         
   9   9   4         59.48         62.03        14.54 o                         
  10   9   4         70.12         73.00        15.76 o                         
  11   9   4          3.12          9.73         8.28 o                         
  12   9   4          1.18          5.37         9.51 o                         
  -6  10   4          0.70         27.22        16.48 o                         
  -5  10   4         98.46        130.85        25.26 o                         
  -4  10   4        373.72        389.68        26.14 o                         
  -3  10   4          1.58          5.51         6.45 o                         
  -2  10   4         72.29         73.56         8.43 o                         
  -1  10   4         35.22         44.24         5.44 o                         
   0  10   4       1234.23       1228.47        25.62 o                         
   1  10   4         61.42         55.48         6.57 o                         
   2  10   4          4.50          2.36         5.76 o                         
   3  10   4        112.93        132.37         9.08 o                         
   4  10   4        462.23        460.29        18.89 o                         
   5  10   4         29.76         26.15         4.93 o                         
   6  10   4          1.65          6.23         4.90 o                         
   7  10   4        455.29        488.51        26.60 o                         
   8  10   4        168.16        152.42        15.84 o                         
   9  10   4         50.49         64.08        12.59 o                         
  10  10   4         43.80         49.12        11.59 o                         
  11  10   4         38.65         33.88        10.96 o                         
  -5  11   4         80.87        116.39        25.63 o                         
  -4  11   4         11.21        -11.27        14.00 o                         
  -3  11   4          1.56          4.60         7.48 o                         
  -2  11   4        820.31        833.41        30.02 o                         
  -1  11   4       1083.23       1113.05        31.74 o                         
   0  11   4          0.56         -0.32         6.12 o                         
   1  11   4        311.42        306.07        14.12 o                         
   2  11   4        803.72        763.63        22.07 o                         
   3  11   4          2.47          5.21         5.11 o                         
   4  11   4          0.23         10.47         6.45 o                         
   5  11   4         53.79         48.39         6.18 o                         
   6  11   4        371.51        392.83        18.50 o                         
   7  11   4        492.29        531.98        29.57 o                         
   8  11   4         56.86         70.88        13.04 o                         
   9  11   4         60.05         61.77        13.48 o                         
  10  11   4        432.66        498.89        46.67 o                         
  -3  12   4        276.61        287.06        26.48 o                         
  -2  12   4        113.59        141.25        16.81 o                         
  -1  12   4         51.08         17.81        10.42 o                         
   0  12   4       1816.47       1800.75        42.63 o                         
   1  12   4       1384.91       1364.90        30.84 o                         
   2  12   4         86.74        109.59        10.16 o                         
   3  12   4        606.20        603.64        22.15 o                         
   4  12   4        173.15        188.64        15.81 o                         
   5  12   4         70.41         81.85         9.80 o                         
   6  12   4         18.96         14.18         9.04 o                         
   7  12   4        124.66        146.96        17.93 o                         
   8  12   4        233.05        246.03        22.58 o                         
   9  12   4        194.40        252.23        23.64 o                         
  10  12   4         39.18         54.90        12.16 o                         
  -2  13   4        346.14        304.85        52.49 o                         
  -1  13   4        471.07        501.61        24.36 o                         
   0  13   4        158.30        148.65        13.81 o                         
   1  13   4          2.79          0.45         7.83 o                         
   2  13   4        145.59        150.30        11.73 o                         
   3  13   4        482.17        485.29        20.04 o                         
   4  13   4         55.25         51.44         8.45 o                         
   5  13   4          1.35         -1.98         6.07 o                         
   6  13   4        422.23        475.06        30.00 o                         
   7  13   4         57.25         90.19        14.42 o                         
   8  13   4        107.29        112.94        23.06 o                         
   1  14   4         96.30        100.13        14.12 o                         
   2  14   4        156.90        160.95        13.01 o                         
   3  14   4          0.19          4.87         6.45 o                         
   4  14   4         37.13         35.40        17.07 o                         
   5  14   4        922.70       1012.59        43.46 o                         
   6  14   4         27.23         28.68        10.33 o                         
  -5 -11   5        290.32        271.35        20.03 o                         
  -4 -11   5          0.48         23.20         8.26 o                         
  -3 -11   5         48.97         57.48        16.53 o                         
  -2 -11   5          7.22         36.25         9.58 o                         
  -1 -11   5          2.42         -5.51         7.22 o                         
   0 -11   5          1.24         -1.34         7.37 o                         
   1 -11   5       1412.56       1449.18        62.38 o                         
   2 -11   5         85.45         90.73        10.22 o                         
  -6 -10   5         74.43         68.50        10.82 o                         
  -5 -10   5        259.86        251.90        17.62 o                         
  -4 -10   5        216.42        218.81        17.05 o                         
  -3 -10   5          0.49          0.31         6.94 o                         
  -2 -10   5         75.91         89.66         9.31 o                         
  -1 -10   5        199.54        204.46        13.96 o                         
   0 -10   5        335.18        330.93        17.52 o                         
   1 -10   5          0.10         -0.04         6.14 o                         
   2 -10   5         31.89         34.27         8.98 o                         
   3 -10   5        757.65        725.27        26.30 o                         
   4 -10   5        385.10        363.26        24.46 o                         
  -8  -9   5        228.19        218.38        17.75 o                         
  -7  -9   5        265.88        265.41        21.70 o                         
  -6  -9   5        361.26        409.21        19.54 o                         
  -5  -9   5        339.10        334.46        19.67 o                         
  -4  -9   5        173.40        182.38        14.99 o                         
  -3  -9   5        471.21        494.70        23.48 o                         
  -2  -9   5        428.74        418.61        17.90 o                         
  -1  -9   5        101.42        106.29        10.22 o                         
   0  -9   5        129.45        123.90        13.37 o                         
   1  -9   5       1107.30       1094.03        36.58 o                         
   2  -9   5          2.42         10.70         6.12 o                         
   3  -9   5        212.45        182.45        13.01 o                         
   4  -9   5        275.35        277.78        16.14 o                         
   5  -9   5        787.99        729.52        30.66 o                         
   6  -9   5        131.53        133.69        14.40 o                         
  -8  -8   5         19.65         11.32        10.03 o                         
  -7  -8   5         67.45         58.23        12.79 o                         
  -6  -8   5         38.79         32.68         8.91 o                         
  -5  -8   5        117.97        121.36        12.42 o                         
  -4  -8   5        443.33        475.19        22.18 o                         
  -3  -8   5        140.21        145.79        10.52 o                         
  -2  -8   5        111.96         96.79        10.58 o                         
  -1  -8   5        326.16        318.47        17.90 o                         
   0  -8   5        831.25        810.04        27.59 o                         
   1  -8   5        337.23        301.00        17.86 o                         
   2  -8   5          9.06         -1.92         7.35 o                         
   3  -8   5        572.10        566.77        29.38 o                         
   4  -8   5        357.12        351.66        16.95 o                         
   5  -8   5        161.23        148.23        11.41 o                         
   6  -8   5         99.10        105.29        12.77 o                         
   7  -8   5        288.23        261.85        18.48 o                         
  -9  -7   5        178.01        163.93        19.35 o                         
  -8  -7   5        121.67        143.79        23.25 o                         
  -7  -7   5         19.48         25.47        11.67 o                         
  -6  -7   5         34.03         42.89         6.98 o                         
  -5  -7   5         73.02         90.01         9.30 o                         
  -4  -7   5         32.92         40.30         7.46 o                         
  -3  -7   5        301.25        302.15        16.71 o                         
  -2  -7   5       1315.05       1237.47        32.33 o                         
  -1  -7   5        506.63        521.19        21.00 o                         
   0  -7   5        151.28        147.37        11.94 o                         
   1  -7   5         25.96         39.58         7.66 o                         
   2  -7   5        219.06        200.60        28.23 o                         
   3  -7   5        187.27        195.92        13.97 o                         
   4  -7   5         56.97         79.57         7.99 o                         
   5  -7   5        120.48        115.31         9.16 o                         
   6  -7   5        168.27        161.30        11.87 o                         
   7  -7   5         18.60         39.08         7.49 o                         
   8  -7   5         86.40         86.35        12.05 o                         
  -9  -6   5         60.43         38.20         9.11 o                         
  -8  -6   5        376.30        368.34        19.43 o                         
  -7  -6   5         88.64         98.18        10.95 o                         
  -6  -6   5          4.63          7.17         4.53 o                         
  -5  -6   5         17.15         12.91         4.97 o                         
  -4  -6   5        713.20        702.84        20.87 o                         
  -3  -6   5        845.32        838.77        22.33 o                         
  -2  -6   5       1413.14       1503.77        33.24 o                         
  -1  -6   5        217.18        194.82        18.39 o                         
   0  -6   5        583.88        537.69        20.14 o                         
   1  -6   5         11.87          6.82         5.12 o                         
   2  -6   5        289.58        306.21        19.59 o                         
   3  -6   5        342.92        301.29        20.13 o                         
   4  -6   5        489.97        491.71        32.93 o                         
   5  -6   5        503.68        479.86        20.21 o                         
   6  -6   5          2.82          0.45         6.11 o                         
   7  -6   5        288.64        261.36        16.41 o                         
   8  -6   5        329.62        368.00        18.79 o                         
   9  -6   5          4.87         -2.05         8.29 o                         
 -10  -5   5         92.79         94.41        14.79 o                         
  -9  -5   5        284.24        261.30        17.36 o                         
  -8  -5   5        211.53        209.41        15.99 o                         
  -7  -5   5          2.56         10.44         6.08 o                         
  -6  -5   5        318.09        306.15        13.59 o                         
  -5  -5   5          6.56         16.00         4.87 o                         
  -4  -5   5         13.38         13.84         4.67 o                         
  -3  -5   5          4.54         11.93         4.70 o                         
  -2  -5   5       1616.33       1597.70        28.44 o                         
  -1  -5   5       1244.98       1220.30        28.58 o                         
   0  -5   5         90.83         86.43         8.53 o                         
   1  -5   5        214.18        189.81        14.57 o                         
   2  -5   5        535.51        523.02        23.68 o                         
   3  -5   5        485.25        445.38        22.22 o                         
   4  -5   5         89.97        121.92        10.11 o                         
   5  -5   5         69.62         92.48         9.18 o                         
   6  -5   5        156.42        171.60         9.61 o                         
   7  -5   5         33.87         42.36         7.95 o                         
   8  -5   5         50.63         43.31         8.56 o                         
   9  -5   5         88.59         81.91        12.82 o                         
  10  -5   5        488.23        440.00        26.83 o                         
 -10  -4   5       1178.66       1222.52        49.20 o                         
  -9  -4   5        271.90        250.68        17.58 o                         
  -8  -4   5         30.00         19.70         5.94 o                         
  -7  -4   5        321.04        297.40        13.47 o                         
  -6  -4   5        202.09        214.78         9.41 o                         
  -5  -4   5        318.68        300.49        12.01 o                         
  -4  -4   5        352.22        328.44        12.54 o                         
  -3  -4   5        283.25        238.53         7.68 o                         
  -2  -4   5       2435.14       2380.25        24.05 o                         
  -1  -4   5        118.32        109.66         6.31 o                         
   0  -4   5        839.80        816.82        18.35 o                         
   1  -4   5         22.57         19.46         4.52 o                         
   2  -4   5         13.05         11.21         4.02 o                         
   3  -4   5          7.68          4.16         4.07 o                         
   4  -4   5        879.34        794.37        22.54 o                         
   5  -4   5        669.41        661.42        26.37 o                         
   6  -4   5         14.36          9.19         4.97 o                         
   7  -4   5          0.81         -2.74         4.24 o                         
   8  -4   5          2.12          8.19         5.79 o                         
   9  -4   5         75.78         89.53        14.23 o                         
  10  -4   5          9.25         31.63        10.31 o                         
 -10  -3   5         27.63         46.73        12.59 o                         
  -9  -3   5        198.26        184.18        19.20 o                         
  -8  -3   5       1255.94       1264.00        47.29 o                         
  -7  -3   5       1413.56       1494.01        31.28 o                         
  -6  -3   5         55.04         52.03         4.67 o                         
  -5  -3   5        503.17        459.61        26.94 o                         
  -4  -3   5        191.37        144.96         6.35 o                         
  -3  -3   5        393.02        398.32         9.75 o                         
  -2  -3   5        935.42        973.18        13.37 o                         
  -1  -3   5        101.14         99.69         5.80 o                         
   0  -3   5       2063.96       2011.67        26.65 o                         
   1  -3   5       1064.05       1146.14        21.05 o                         
   2  -3   5        453.12        493.93        14.44 o                         
   3  -3   5       2462.75       2370.21        31.83 o                         
   4  -3   5         38.34         56.75         4.99 o                         
   5  -3   5         33.37         48.07         5.64 o                         
   6  -3   5        389.49        392.59        16.38 o                         
   7  -3   5         96.47        103.06         8.48 o                         
   8  -3   5        104.64         91.30         8.14 o                         
   9  -3   5         60.41         64.08         9.40 o                         
  10  -3   5       1002.31        985.95        44.50 o                         
  11  -3   5         67.14         56.08        10.17 o                         
 -10  -2   5        207.85        225.12        17.92 o                         
  -9  -2   5        511.67        504.45        23.25 o                         
  -8  -2   5        152.90        150.41        10.25 o                         
  -7  -2   5        452.69        435.42        15.97 o                         
  -6  -2   5        708.87        659.36        12.36 o                         
  -5  -2   5       1453.65       1454.75        17.34 o                         
  -4  -2   5         58.10         58.32         3.76 o                         
  -3  -2   5       1234.50       1203.28        16.34 o                         
  -2  -2   5       2115.65       2002.47        25.17 o                         
  -1  -2   5        251.62        305.80         8.73 o                         
   0  -2   5       1220.27       1206.51        17.53 o                         
   1  -2   5       2026.86       2205.01        27.13 o                         
   2  -2   5       3428.51       3571.57        35.72 o                         
   3  -2   5        279.07        296.26         9.57 o                         
   4  -2   5        698.04        613.07        14.17 o                         
   5  -2   5       2041.59       1952.91        65.23 o                         
   6  -2   5        539.29        552.37        18.19 o                         
   7  -2   5         40.87         27.08         5.42 o                         
   8  -2   5        398.11        348.98        14.22 o                         
   9  -2   5        524.71        538.85        22.10 o                         
  10  -2   5          2.67         20.28        10.38 o                         
  11  -2   5        444.67        457.73        25.23 o                         
 -10  -1   5         30.19         22.63        10.42 o                         
  -9  -1   5         24.15         31.81         8.41 o                         
  -8  -1   5        204.82        217.46        17.78 o                         
  -7  -1   5        127.96        127.47        10.14 o                         
  -6  -1   5        127.94        126.58         7.09 o                         
  -5  -1   5        409.15        348.42         8.65 o                         
  -4  -1   5        586.88        540.63        11.18 o                         
  -3  -1   5       3011.32       3103.55        25.23 o                         
  -2  -1   5        779.43        911.00        13.80 o                         
  -1  -1   5       1573.03       1542.97        18.05 o                         
   0  -1   5        173.48        158.07         6.43 o                         
   1  -1   5        198.86        161.03         6.12 o                         
   2  -1   5       1509.03       1645.91        19.17 o                         
   3  -1   5       4902.86       4917.03        39.77 o                         
   4  -1   5         30.63         30.38         4.39 o                         
   5  -1   5        473.92        452.02        13.49 o                         
   6  -1   5       1759.92       1866.71        28.59 o                         
   7  -1   5        824.85        819.68        20.05 o                         
   8  -1   5        299.90        285.16        12.56 o                         
   9  -1   5        248.40        233.75        11.78 o                         
  10  -1   5       1161.26       1164.16        45.38 o                         
  11  -1   5        351.22        368.56        27.89 o                         
  12  -1   5         13.74         13.41        10.39 o                         
 -10   0   5        104.84         87.70        15.42 o                         
  -9   0   5         99.42        118.29        12.66 o                         
  -8   0   5        345.59        257.11        16.48 o                         
  -7   0   5         78.57         91.37         7.37 o                         
  -6   0   5          6.29          9.42         3.24 o                         
  -5   0   5        523.98        479.98        11.15 o                         
  -4   0   5         31.63         40.97         2.54 o                         
  -3   0   5        323.59        281.33         8.14 o                         
  -2   0   5       1196.45       1150.42        14.72 o                         
  -1   0   5         46.57         64.19         4.19 o                         
   0   0   5       3092.11       3159.27        24.65 o                         
   1   0   5        365.87        450.74        12.32 o                         
   2   0   5        162.85        135.54         4.75 o                         
   3   0   5       1315.66       1300.81        21.34 o                         
   4   0   5        631.49        574.18        15.82 o                         
   5   0   5       7416.83       8231.00       183.27 o                         
   6   0   5          9.86         11.43         3.46 o                         
   7   0   5          2.36         -2.79         3.51 o                         
   8   0   5        209.57        210.47         9.93 o                         
   9   0   5        596.22        645.96        19.12 o                         
  10   0   5         17.88         -0.24        16.58 o                         
  11   0   5         50.17         38.18        11.66 o                         
  12   0   5        115.62        139.14        20.25 o                         
 -10   1   5        325.96        316.87        20.72 o                         
  -9   1   5         40.20         27.96         7.71 o                         
  -8   1   5          2.90         -1.02         6.38 o                         
  -7   1   5        117.26        104.67         8.16 o                         
  -6   1   5          8.63          9.35         3.05 o                         
  -5   1   5        506.52        556.68        18.38 o                         
  -4   1   5       1522.59       1419.43        20.07 o                         
  -3   1   5        675.95        606.65         8.55 o                         
  -2   1   5         56.34         42.45         3.51 o                         
  -1   1   5        357.18        394.19         8.14 o                         
   0   1   5        176.29        157.27         4.96 o                         
   1   1   5       2173.65       2196.46        20.66 o                         
   2   1   5        215.36        228.26         7.23 o                         
   3   1   5       1566.96       1546.55        24.59 o                         
   4   1   5       1618.14       1689.12        25.53 o                         
   5   1   5         21.87         12.54         4.89 o                         
   6   1   5        245.53        252.36        13.19 o                         
   7   1   5         40.52         29.52         8.69 o                         
   8   1   5        301.67        314.89        15.35 o                         
   9   1   5         11.24         11.09         6.42 o                         
  10   1   5         34.45         40.94         6.52 o                         
  11   1   5        212.03        215.33        20.50 o                         
  12   1   5        155.29        148.98        25.78 o                         
 -10   2   5        308.29        333.75        27.25 o                         
  -9   2   5        464.42        484.06        24.16 o                         
  -8   2   5          1.52         -0.71         6.64 o                         
  -7   2   5          1.56          9.54         5.27 o                         
  -6   2   5        276.31        260.34        12.15 o                         
  -5   2   5        627.04        619.97        12.87 o                         
  -4   2   5        479.37        451.49        16.90 o                         
  -3   2   5        662.05        654.27        12.02 o                         
  -2   2   5       1674.06       1794.26        16.30 o                         
  -1   2   5        757.92        684.39        10.97 o                         
   0   2   5        396.74        311.01         6.94 o                         
   1   2   5         43.14         25.17         3.38 o                         
   2   2   5        257.56        278.99        13.29 o                         
   3   2   5       4538.24       4669.56        53.03 o                         
   4   2   5         89.66        119.11        10.45 o                         
   5   2   5       2033.07       2107.92        39.84 o                         
   6   2   5        280.69        282.57        15.66 o                         
   7   2   5        984.56       1044.50        44.55 o                         
   8   2   5         95.36         89.97         8.49 o                         
   9   2   5        132.45        119.52        12.05 o                         
  10   2   5        157.43        185.44        13.72 o                         
  11   2   5        113.98        137.34        17.80 o                         
  12   2   5         60.76         53.50        13.52 o                         
 -10   3   5        197.37        195.67        21.63 o                         
  -9   3   5         37.72         51.40        13.86 o                         
  -8   3   5         85.37         88.40         9.32 o                         
  -7   3   5        782.28        718.63        21.87 o                         
  -6   3   5         10.00         12.82         4.49 o                         
  -5   3   5         19.39         19.43         4.70 o                         
  -4   3   5        905.44        915.81        17.96 o                         
  -3   3   5       1719.33       1697.62        37.82 o                         
  -2   3   5        603.67        603.76        11.73 o                         
  -1   3   5        850.91        959.65        15.78 o                         
   0   3   5       1268.68       1215.55        21.18 o                         
   1   3   5       3987.24       4204.34        46.58 o                         
   2   3   5         56.56         53.66         5.83 o                         
   3   3   5       2070.81       2052.17        35.99 o                         
   4   3   5         11.11          4.55         5.19 o                         
   5   3   5        164.19        112.88        11.51 o                         
   6   3   5       1348.80       1554.12        36.02 o                         
   7   3   5        517.64        442.26        20.70 o                         
   8   3   5       1779.82       1833.19        45.84 o                         
   9   3   5        655.57        626.71        22.58 o                         
  10   3   5          0.56         11.91         5.94 o                         
  11   3   5        205.70        205.67        14.79 o                         
  12   3   5         56.27         64.88        14.73 o                         
  13   3   5          0.17        -10.41        12.20 o                         
  -9   4   5        196.82        185.38        20.18 o                         
  -8   4   5        177.21        244.90        16.83 o                         
  -7   4   5        190.89        190.69        12.37 o                         
  -6   4   5        167.08        155.17        10.51 o                         
  -5   4   5        135.66        138.48         9.50 o                         
  -4   4   5       1140.24       1116.02        19.70 o                         
  -3   4   5         81.28         70.16         5.35 o                         
  -2   4   5       1755.66       1863.34        15.26 o                         
  -1   4   5       1120.68       1131.26        15.09 o                         
   0   4   5         15.44          6.06         4.00 o                         
   1   4   5        189.32        191.46         7.61 o                         
   2   4   5       1117.22       1234.97        21.97 o                         
   3   4   5       3572.07       3801.29        37.28 o                         
   4   4   5        104.68         76.50         5.42 o                         
   5   4   5         74.20         80.78         3.89 o                         
   6   4   5        165.54        226.06        14.84 o                         
   7   4   5         71.31         79.51         9.15 o                         
   8   4   5          6.68         -0.38         5.09 o                         
   9   4   5       1024.78        970.64        27.77 o                         
  10   4   5       1059.36       1058.01        30.52 o                         
  11   4   5         87.51         95.94        13.99 o                         
  12   4   5         18.76         16.41        11.10 o                         
  13   4   5        117.38        152.27        44.86 o                         
  -9   5   5        416.07        458.86        32.55 o                         
  -8   5   5         32.22         37.66         9.03 o                         
  -7   5   5        502.28        462.83        22.46 o                         
  -6   5   5        758.48        726.49        22.99 o                         
  -5   5   5        593.16        574.47        19.28 o                         
  -4   5   5        381.15        389.63        15.09 o                         
  -3   5   5        846.83        807.53        13.13 o                         
  -2   5   5       1502.40       1590.00        18.73 o                         
  -1   5   5       1101.49       1244.49        15.63 o                         
   0   5   5        215.47        262.25        14.46 o                         
   1   5   5       4818.12       4961.44        44.00 o                         
   2   5   5        424.84        351.27        11.84 o                         
   3   5   5        428.29        442.81        11.35 o                         
   4   5   5        429.10        461.48        10.98 o                         
   5   5   5       1119.06        974.65        27.02 o                         
   6   5   5        521.78        550.51        21.54 o                         
   7   5   5        100.99        118.18         7.90 o                         
   8   5   5        266.52        283.00        17.19 o                         
   9   5   5       1182.33       1057.47        28.32 o                         
  10   5   5         84.16         88.31         8.41 o                         
  11   5   5        497.27        423.14        20.47 o                         
  12   5   5        116.54        132.84        16.24 o                         
  13   5   5          8.32         20.48        15.47 o                         
  -8   6   5         87.54         98.76        12.92 o                         
  -7   6   5        513.79        503.57        24.08 o                         
  -6   6   5         84.97         84.36        10.57 o                         
  -5   6   5        466.20        497.71        21.44 o                         
  -4   6   5       1151.54       1151.62        26.89 o                         
  -3   6   5        138.08        131.30         5.36 o                         
  -2   6   5        927.67        913.72        11.96 o                         
  -1   6   5        496.22        472.47        14.58 o                         
   0   6   5       2041.75       2241.06        26.52 o                         
   1   6   5        263.84        270.33        11.25 o                         
   2   6   5        575.56        516.78        15.01 o                         
   3   6   5       4987.68       4845.24        95.02 o                         
   4   6   5       1741.32       1683.61        35.38 o                         
   5   6   5         27.26         38.25         4.99 o                         
   6   6   5        412.82        356.08        13.10 o                         
   7   6   5        112.91        127.62         8.35 o                         
   8   6   5        173.93        160.01         9.29 o                         
   9   6   5        805.20        753.60        19.51 o                         
  10   6   5        363.20        389.24        18.33 o                         
  11   6   5        404.84        439.64        26.61 o                         
  12   6   5         85.99         77.56        14.15 o                         
  13   6   5        110.68        114.97        22.90 o                         
  -8   7   5          3.51         18.68         8.07 o                         
  -7   7   5        149.54        138.50        13.76 o                         
  -6   7   5        120.16        154.52        14.80 o                         
  -5   7   5        167.75        186.15        20.78 o                         
  -4   7   5          4.30          6.08         6.42 o                         
  -3   7   5        455.49        443.88        13.71 o                         
  -2   7   5        607.91        619.20        18.59 o                         
  -1   7   5         70.99         76.65         6.87 o                         
   0   7   5         72.00         84.15         6.25 o                         
   1   7   5       2637.89       2586.14        35.05 o                         
   2   7   5        820.96        660.22        18.47 o                         
   3   7   5          0.41          1.43         5.19 o                         
   4   7   5        528.87        531.40        16.90 o                         
   5   7   5        981.02        964.53        22.63 o                         
   6   7   5        438.68        397.17        11.83 o                         
   7   7   5        174.66        175.11         9.86 o                         
   8   7   5       2090.36       2273.07        43.60 o                         
   9   7   5        266.63        271.90        12.97 o                         
  10   7   5          4.52         -8.33         8.33 o                         
  11   7   5        247.44        238.00        20.37 o                         
  12   7   5        311.58        245.77        21.59 o                         
  -7   8   5         47.23         85.03        16.53 o                         
  -6   8   5         10.64          7.87         6.65 o                         
  -5   8   5          4.04         13.38         7.93 o                         
  -4   8   5        357.14        397.62        53.60 o                         
  -3   8   5         13.83         10.44        10.40 o                         
  -2   8   5         25.39         31.02         6.65 o                         
  -1   8   5          1.92          3.50         4.10 o                         
   0   8   5         19.11         22.67         4.75 o                         
   1   8   5          6.39          5.07         4.31 o                         
   2   8   5         43.38         38.90         6.44 o                         
   3   8   5       1376.68       1304.92        27.72 o                         
   4   8   5        657.14        612.83        16.96 o                         
   5   8   5         96.01         89.70         7.92 o                         
   6   8   5        471.86        489.24        16.86 o                         
   7   8   5        327.55        329.26        17.14 o                         
   8   8   5        227.67        210.41         9.99 o                         
   9   8   5        197.75        150.50        14.82 o                         
  10   8   5          8.69          9.26         6.65 o                         
  11   8   5        433.06        465.82        29.42 o                         
  12   8   5        264.09        279.03        22.07 o                         
  -6   9   5        138.70        166.88        19.14 o                         
  -5   9   5        261.64        311.43        27.97 o                         
  -4   9   5          0.52         -0.11         7.20 o                         
  -3   9   5         98.68        106.37        12.62 o                         
  -2   9   5          3.06          9.26         6.15 o                         
  -1   9   5        176.58        173.99        10.29 o                         
   0   9   5         38.40         37.19         8.36 o                         
   1   9   5        452.80        440.16        16.57 o                         
   2   9   5        284.43        261.95        13.42 o                         
   3   9   5        255.74        253.42        13.34 o                         
   4   9   5         42.08         46.18         5.38 o                         
   5   9   5        227.66        234.77        11.25 o                         
   6   9   5        194.22        189.66         9.95 o                         
   7   9   5          6.90          5.94         3.46 o                         
   8   9   5        300.97        299.70        15.99 o                         
   9   9   5        171.84        190.50        13.87 o                         
  10   9   5        165.21        164.13        14.30 o                         
  11   9   5         14.55         14.34         7.91 o                         
  12   9   5          1.98         12.33        26.37 o                         
  -5  10   5          0.05         -7.43        15.38 o                         
  -4  10   5       1571.71       1666.27        80.31 o                         
  -3  10   5        100.29        104.87        20.90 o                         
  -2  10   5        192.91        208.01        30.61 o                         
  -1  10   5         13.55          9.24         6.20 o                         
   0  10   5        622.83        566.64        19.62 o                         
   1  10   5        122.91        111.16         9.65 o                         
   2  10   5         34.58         27.76         5.87 o                         
   3  10   5         38.28         33.85         7.80 o                         
   4  10   5         97.76        111.96         9.80 o                         
   5  10   5        137.84        131.79         9.36 o                         
   6  10   5         23.73         21.32         5.21 o                         
   7  10   5        378.61        398.89        15.05 o                         
   8  10   5       1312.11       1423.89        46.79 o                         
   9  10   5        104.46        147.93        21.51 o                         
  10  10   5          4.11         -6.56        18.07 o                         
  11  10   5        136.19        165.39        18.75 o                         
  -4  11   5         83.11        103.48        23.76 o                         
  -3  11   5         15.65         34.72        13.80 o                         
  -2  11   5        435.86        440.84        41.18 o                         
  -1  11   5        749.64        807.20        32.96 o                         
   0  11   5         10.08          0.24         6.41 o                         
   1  11   5       1246.90       1151.74        30.09 o                         
   2  11   5        548.10        558.20        21.61 o                         
   3  11   5         74.68         74.43         9.27 o                         
   4  11   5         89.90         76.13         9.34 o                         
   5  11   5         87.74         80.41         7.76 o                         
   6  11   5        879.31        868.81        23.10 o                         
   7  11   5       1096.06       1155.26        42.98 o                         
   8  11   5          1.25          3.01         8.44 o                         
   9  11   5        117.22        142.96        17.27 o                         
  10  11   5        288.79        294.22        25.30 o                         
  11  11   5          7.00          9.68         9.00 o                         
  -3  12   5         57.00         63.17        19.57 o                         
  -2  12   5        424.81        417.25        42.68 o                         
  -1  12   5         64.18         77.74        21.24 o                         
   0  12   5        528.41        490.69        27.24 o                         
   1  12   5       1020.51       1067.48        30.77 o                         
   2  12   5        410.43        379.90        21.02 o                         
   3  12   5         20.53         28.84        10.40 o                         
   4  12   5         38.25         53.80         8.82 o                         
   5  12   5         10.63          5.60         5.21 o                         
   6  12   5         19.84          7.18         7.20 o                         
   7  12   5        244.43        257.07        21.41 o                         
   8  12   5        945.64       1088.39        82.09 o                         
   9  12   5        195.76        251.61        37.57 o                         
  10  12   5         44.26         48.71        11.80 o                         
  -2  13   5         24.54          8.63        15.44 o                         
  -1  13   5        102.32        107.25        23.05 o                         
   0  13   5        133.46        164.37        19.51 o                         
   1  13   5          0.22         -5.00         8.03 o                         
   2  13   5        241.02        233.44        15.73 o                         
   3  13   5       1182.55       1116.50        33.98 o                         
   4  13   5         36.98         35.92        13.64 o                         
   5  13   5        180.85        148.82        15.66 o                         
   6  13   5        190.52        181.47        19.06 o                         
   7  13   5         24.27         40.85        12.42 o                         
   8  13   5         12.46         30.46        15.73 o                         
   9  13   5          5.33         17.81         9.56 o                         
   1  14   5        452.94        405.95        32.03 o                         
   2  14   5        566.47        506.68        47.37 o                         
   3  14   5         34.98         34.25         8.74 o                         
   4  14   5         87.67         79.90        11.18 o                         
   5  14   5       1108.55       1153.73        45.83 o                         
   6  14   5         11.62         20.20        22.50 o                         
   7  14   5         89.98        112.51        32.80 o                         
  -3 -11   6         73.77         90.34        12.05 o                         
  -2 -11   6         64.63         69.47        11.85 o                         
  -1 -11   6         89.93        124.48        12.29 o                         
   0 -11   6         30.72         19.81         7.79 o                         
  -5 -10   6        136.19        150.20        14.97 o                         
  -4 -10   6         80.78        104.58        13.77 o                         
  -3 -10   6          2.94          5.43        10.27 o                         
  -2 -10   6         12.02         10.37         8.58 o                         
  -1 -10   6        202.99        217.13        17.56 o                         
   0 -10   6         91.43         82.85         9.85 o                         
   1 -10   6        156.90        142.65        12.40 o                         
   2 -10   6        178.96        164.46        13.98 o                         
   3 -10   6        496.30        476.16        22.10 o                         
  -7  -9   6         16.12         23.40        11.12 o                         
  -6  -9   6        171.96        176.13        14.11 o                         
  -5  -9   6        147.22        157.56        14.78 o                         
  -4  -9   6         24.04         25.97        12.14 o                         
  -3  -9   6         85.50         79.77        11.37 o                         
  -2  -9   6          6.12          3.86         5.97 o                         
  -1  -9   6        110.15        118.02        10.53 o                         
   0  -9   6         93.87         92.86        16.82 o                         
   1  -9   6        729.84        693.49        31.20 o                         
   2  -9   6         97.87        116.89        10.72 o                         
   3  -9   6        155.47        135.00        11.98 o                         
   4  -9   6        259.75        261.62        16.11 o                         
   5  -9   6        802.74        758.71        36.98 o                         
  -8  -8   6        161.73        176.89        16.03 o                         
  -7  -8   6        141.31        164.11        15.61 o                         
  -6  -8   6         13.23         27.57         6.10 o                         
  -5  -8   6         52.35         49.97         8.01 o                         
  -4  -8   6        105.17         94.59        10.81 o                         
  -3  -8   6          9.39         -1.27         6.41 o                         
  -2  -8   6        106.37         92.80        11.34 o                         
  -1  -8   6        124.71        134.24        13.01 o                         
   0  -8   6       1262.07       1212.81        41.50 o                         
   1  -8   6        143.14        148.75        13.50 o                         
   2  -8   6          0.58          3.35         6.87 o                         
   3  -8   6         12.58          3.86         7.91 o                         
   4  -8   6        275.33        266.05        20.11 o                         
   5  -8   6        202.09        211.64        15.08 o                         
   6  -8   6          9.51          4.25         7.38 o                         
   7  -8   6         88.61         68.20        11.57 o                         
  -8  -7   6         14.99         34.47        11.66 o                         
  -7  -7   6          3.27          3.73         6.52 o                         
  -6  -7   6         94.51         99.64        15.83 o                         
  -5  -7   6        231.36        223.72        13.44 o                         
  -4  -7   6        601.92        638.72        21.84 o                         
  -3  -7   6        462.00        461.75        20.65 o                         
  -2  -7   6        471.33        516.24        22.15 o                         
  -1  -7   6        748.75        716.92        25.91 o                         
   0  -7   6        117.76        118.82        11.06 o                         
   1  -7   6        719.61        732.40        25.84 o                         
   2  -7   6        103.44         92.87        10.01 o                         
   3  -7   6        285.88        277.31        16.58 o                         
   4  -7   6         14.97          1.17         5.68 o                         
   5  -7   6        241.22        246.82        16.14 o                         
   6  -7   6        760.93        721.00        27.45 o                         
   7  -7   6        120.96         99.29        10.58 o                         
   8  -7   6          9.97         18.49        12.18 o                         
  -9  -6   6         16.39        -10.40        10.56 o                         
  -8  -6   6          1.74         14.78        10.00 o                         
  -7  -6   6          1.57         -0.15         5.64 o                         
  -6  -6   6         13.33          8.28         5.10 o                         
  -5  -6   6          4.19          7.12         4.76 o                         
  -4  -6   6        300.03        275.66        14.03 o                         
  -3  -6   6        313.86        313.11        14.53 o                         
  -2  -6   6        606.65        612.82        22.79 o                         
  -1  -6   6        710.71        684.62        23.84 o                         
   0  -6   6       1073.47        991.95        28.70 o                         
   1  -6   6          6.31         12.84         5.60 o                         
   2  -6   6        246.18        203.28        17.06 o                         
   3  -6   6         64.50         57.17        12.28 o                         
   4  -6   6        329.33        356.15        22.64 o                         
   5  -6   6         11.88         11.86         7.74 o                         
   6  -6   6        215.90        202.21        14.47 o                         
   7  -6   6        272.00        273.97        16.84 o                         
   8  -6   6        386.27        370.59        24.96 o                         
   9  -6   6         29.23         34.93        11.73 o                         
  -9  -5   6         74.75         70.13        13.43 o                         
  -8  -5   6         45.91         49.65        12.32 o                         
  -7  -5   6        243.07        251.21        24.96 o                         
  -6  -5   6        170.68        162.65        10.57 o                         
  -5  -5   6        338.08        304.75        13.94 o                         
  -4  -5   6        821.71        868.24        28.42 o                         
  -3  -5   6          4.72         -0.39         5.53 o                         
  -2  -5   6        443.40        426.39        15.90 o                         
  -1  -5   6       1420.03       1417.83        31.92 o                         
   0  -5   6         62.24         59.73         9.23 o                         
   1  -5   6         35.79         26.85         6.85 o                         
   2  -5   6        106.02         91.79         9.42 o                         
   3  -5   6        137.04        122.79        10.46 o                         
   4  -5   6         72.28         78.27         8.98 o                         
   5  -5   6         71.91         61.27         8.47 o                         
   6  -5   6         67.61        110.00        10.25 o                         
   7  -5   6          1.71          5.31         5.89 o                         
   8  -5   6         25.85         28.68         7.92 o                         
   9  -5   6         22.27          7.01         7.11 o                         
  -9  -4   6        454.09        447.87        31.69 o                         
  -8  -4   6         57.65         55.50        14.79 o                         
  -7  -4   6        387.77        399.20        22.50 o                         
  -6  -4   6        232.76        207.87        13.40 o                         
  -5  -4   6          0.73          2.70         5.03 o                         
  -4  -4   6         89.98         85.97         9.57 o                         
  -3  -4   6         11.40          8.05         5.56 o                         
  -2  -4   6       4806.99       4996.91       118.12 o                         
  -1  -4   6       1121.78       1136.10        21.94 o                         
   0  -4   6          5.56          0.09         3.77 o                         
   1  -4   6        545.23        482.92        15.34 o                         
   2  -4   6        338.67        340.33        14.53 o                         
   3  -4   6         39.49         49.78         6.29 o                         
   4  -4   6        267.16        261.67        14.14 o                         
   5  -4   6        370.60        358.00        16.44 o                         
   6  -4   6        361.36        365.82        15.06 o                         
   7  -4   6         75.62         68.55         7.54 o                         
   8  -4   6        302.90        276.77        17.49 o                         
   9  -4   6        133.48        129.31        13.46 o                         
  10  -4   6        118.40         91.57        17.44 o                         
 -10  -3   6        179.33        193.72        20.93 o                         
  -9  -3   6        384.74        346.88        26.52 o                         
  -8  -3   6       1776.92       1738.52        78.53 o                         
  -7  -3   6        674.29        713.58        21.48 o                         
  -6  -3   6          0.20          1.32         4.58 o                         
  -5  -3   6        711.78        681.39        17.39 o                         
  -4  -3   6        403.53        386.68        10.12 o                         
  -3  -3   6         24.39         17.53         3.21 o                         
  -2  -3   6         54.91         56.68         4.70 o                         
  -1  -3   6       1063.80       1007.37        17.96 o                         
   0  -3   6       1903.47       1856.83        27.24 o                         
   1  -3   6       1461.45       1334.88        23.94 o                         
   2  -3   6        736.47        728.97        18.35 o                         
   3  -3   6       1387.90       1485.84        26.97 o                         
   4  -3   6        891.77        894.70        21.41 o                         
   5  -3   6         82.51         79.32         6.51 o                         
   6  -3   6       1879.27       1911.29        47.37 o                         
   7  -3   6          5.45          5.17         4.61 o                         
   8  -3   6          7.87         13.24         6.54 o                         
   9  -3   6          0.28         -6.58         6.71 o                         
  10  -3   6        990.88        951.08        44.16 o                         
  11  -3   6        438.94        404.60        29.55 o                         
 -10  -2   6         20.52         15.75         9.97 o                         
  -9  -2   6        461.50        481.76        23.63 o                         
  -8  -2   6        106.59        112.80        14.93 o                         
  -7  -2   6        434.13        383.91        15.62 o                         
  -6  -2   6        361.05        337.82        13.25 o                         
  -5  -2   6        257.27        232.99         7.71 o                         
  -4  -2   6         20.48         16.56         3.27 o                         
  -3  -2   6        433.78        411.64        14.61 o                         
  -2  -2   6       2747.72       2717.54        27.14 o                         
  -1  -2   6        285.12        262.84         8.90 o                         
   0  -2   6         76.17         77.10         5.44 o                         
   1  -2   6       1831.56       1788.65        26.15 o                         
   2  -2   6        803.62        774.05        17.81 o                         
   3  -2   6        956.31        923.62        20.14 o                         
   4  -2   6       1516.05       1543.80        23.45 o                         
   5  -2   6       1319.91       1278.44        24.81 o                         
   6  -2   6        326.23        319.10        13.09 o                         
   7  -2   6        296.95        235.23        13.58 o                         
   8  -2   6       1154.70       1201.73        30.10 o                         
   9  -2   6        951.97        949.52        30.18 o                         
  10  -2   6         88.55         99.04        16.86 o                         
  11  -2   6          2.94         13.22        11.55 o                         
 -10  -1   6          9.59         -3.33         7.29 o                         
  -9  -1   6         84.18         86.90         9.89 o                         
  -8  -1   6        317.99        304.40        18.97 o                         
  -7  -1   6        229.32        248.83        12.54 o                         
  -6  -1   6        313.86        352.27        32.01 o                         
  -5  -1   6         88.25         89.92         4.88 o                         
  -4  -1   6        137.86        100.32         5.91 o                         
  -3  -1   6        131.84        127.64         5.97 o                         
  -2  -1   6         10.62         12.80         2.98 o                         
  -1  -1   6        106.58         87.65         5.13 o                         
   0  -1   6         46.94         31.97         4.09 o                         
   1  -1   6        346.25        394.09        11.42 o                         
   2  -1   6        380.06        408.78        10.24 o                         
   3  -1   6       3375.58       3517.58        37.08 o                         
   4  -1   6       1746.52       1681.14        26.46 o                         
   5  -1   6         58.49         54.65         5.59 o                         
   6  -1   6        131.87        129.97         8.56 o                         
   7  -1   6        193.50        168.00         9.87 o                         
   8  -1   6        349.15        353.58        16.21 o                         
   9  -1   6          3.53          1.87         4.85 o                         
  10  -1   6        896.75        906.45        36.84 o                         
  11  -1   6        793.55        834.37        41.27 o                         
  12  -1   6         45.98         30.96        13.37 o                         
 -10   0   6         21.05          3.36        10.46 o                         
  -9   0   6         43.36         49.37         8.66 o                         
  -8   0   6        159.55        163.36        19.13 o                         
  -7   0   6          3.40         -3.73         5.75 o                         
  -6   0   6        231.65        215.19         8.95 o                         
  -5   0   6          2.32          2.34         1.72 o                         
  -4   0   6       1259.01       1234.72        15.15 o                         
  -3   0   6        248.88        249.73         7.59 o                         
  -2   0   6       2586.97       2575.97        24.16 o                         
  -1   0   6       2145.76       2061.22        24.29 o                         
   0   0   6        179.33        209.68         7.45 o                         
   1   0   6        442.12        334.53        11.16 o                         
   2   0   6        124.80        137.26         6.41 o                         
   3   0   6        742.93        698.63        16.38 o                         
   4   0   6          0.96          7.87         3.99 o                         
   5   0   6        382.92        373.11        12.39 o                         
   6   0   6        374.86        359.54        12.92 o                         
   7   0   6         85.26         88.05         7.28 o                         
   8   0   6        121.98        114.42         8.61 o                         
   9   0   6        262.37        267.79        13.40 o                         
  10   0   6        285.08        319.86        17.67 o                         
  11   0   6         57.92         58.42        14.06 o                         
  12   0   6        104.42        102.87        18.48 o                         
 -10   1   6         34.72         42.66        16.16 o                         
  -9   1   6          1.25          4.32         6.80 o                         
  -8   1   6        188.48        178.67        26.83 o                         
  -7   1   6         11.58         17.59         6.22 o                         
  -6   1   6        290.93        288.62        10.31 o                         
  -5   1   6          4.63          4.37         4.31 o                         
  -4   1   6       1216.68       1159.73        22.20 o                         
  -3   1   6        660.22        619.51        10.11 o                         
  -2   1   6        302.64        285.56         8.72 o                         
  -1   1   6        275.87        298.94         8.03 o                         
   0   1   6       1022.65        913.95        32.22 o                         
   1   1   6        167.39        137.36         8.28 o                         
   2   1   6        763.75        765.43        16.32 o                         
   3   1   6        512.66        456.84        12.01 o                         
   4   1   6       2920.33       2782.57        36.67 o                         
   5   1   6       1500.13       1461.41        28.24 o                         
   6   1   6        170.42        180.31        10.71 o                         
   7   1   6         49.25         49.47         6.68 o                         
   8   1   6        118.17         90.80         9.20 o                         
   9   1   6        817.39        749.57        21.06 o                         
  10   1   6        113.10        120.36         9.13 o                         
  11   1   6        351.14        378.66        27.39 o                         
  12   1   6         69.38        103.47        23.88 o                         
  -9   2   6        227.59        227.19        17.59 o                         
  -8   2   6         65.28         95.86        11.68 o                         
  -7   2   6          2.27          2.57         4.76 o                         
  -6   2   6        200.19        182.47        10.73 o                         
  -5   2   6         67.58         59.53         4.99 o                         
  -4   2   6       1323.82       1328.44        32.14 o                         
  -3   2   6        466.05        475.99         8.90 o                         
  -2   2   6       3467.53       3301.35        33.28 o                         
  -1   2   6        221.89        180.40         8.00 o                         
   0   2   6        187.17        229.11         6.49 o                         
   1   2   6        275.61        301.40        14.63 o                         
   2   2   6       1345.19       1339.67        32.88 o                         
   3   2   6        100.15         91.61         5.37 o                         
   4   2   6        430.53        406.70        17.91 o                         
   5   2   6       1080.91       1119.17        30.79 o                         
   6   2   6       2270.91       2225.72        45.19 o                         
   7   2   6        132.65        135.27        10.10 o                         
   8   2   6          7.59          8.65         5.36 o                         
   9   2   6        271.85        265.49        15.45 o                         
  10   2   6        271.40        275.45        14.60 o                         
  11   2   6        317.89        310.49        17.88 o                         
  12   2   6         45.41         51.82        16.94 o                         
  -9   3   6        266.23        250.95        18.53 o                         
  -8   3   6         24.82         25.76         7.73 o                         
  -7   3   6          8.34         13.97         4.86 o                         
  -6   3   6        468.73        433.46        16.61 o                         
  -5   3   6          3.48         13.33         5.18 o                         
  -4   3   6        366.57        357.57         9.81 o                         
  -3   3   6        124.24         93.34         4.19 o                         
  -2   3   6       1443.12       1322.95        16.36 o                         
  -1   3   6         81.17         90.29         4.75 o                         
   0   3   6        147.13        138.74         6.43 o                         
   1   3   6       3467.93       3664.47        30.83 o                         
   2   3   6       2273.58       2364.94        31.06 o                         
   3   3   6        714.29        804.66        24.40 o                         
   4   3   6        168.16        103.06        10.02 o                         
   5   3   6        554.52        634.74        23.24 o                         
   6   3   6          6.85         10.73         5.66 o                         
   7   3   6         52.88         40.95         8.65 o                         
   8   3   6       1113.35       1113.82        55.41 o                         
   9   3   6        878.87        902.46        32.94 o                         
  10   3   6        182.98        179.91        12.15 o                         
  11   3   6         83.59         75.25        10.40 o                         
  12   3   6          6.00         15.76        12.24 o                         
  13   3   6          5.39          9.20        10.06 o                         
  -9   4   6        267.31        292.70        30.99 o                         
  -8   4   6        311.61        335.01        17.36 o                         
  -7   4   6        210.85        228.07        13.47 o                         
  -6   4   6        591.59        532.16        19.23 o                         
  -5   4   6        407.77        403.28        15.90 o                         
  -4   4   6        799.85        813.76        21.00 o                         
  -3   4   6       2729.41       2715.41        34.82 o                         
  -2   4   6        110.02         71.16         4.32 o                         
  -1   4   6       1783.43       1765.52        23.82 o                         
   0   4   6         87.18         71.54         6.41 o                         
   1   4   6       1344.36       1396.43        19.69 o                         
   2   4   6       1687.42       1718.58        23.86 o                         
   3   4   6       1033.71       1037.30        21.56 o                         
   4   4   6       1086.74       1082.42        33.26 o                         
   5   4   6          0.14          2.05         1.70 o                         
   6   4   6        230.07        196.11        14.03 o                         
   7   4   6        877.23        895.30        39.42 o                         
   8   4   6        248.06        274.82        18.00 o                         
   9   4   6        325.34        314.00        20.10 o                         
  10   4   6        556.70        562.52        23.25 o                         
  11   4   6         91.43         89.05        10.38 o                         
  12   4   6         44.28         51.95        12.61 o                         
  13   4   6         23.66         11.52        21.02 o                         
  -8   5   6         48.74         49.22        12.79 o                         
  -7   5   6         76.22         63.10         9.09 o                         
  -6   5   6        702.69        692.72        22.82 o                         
  -5   5   6        130.26        136.29        10.14 o                         
  -4   5   6         28.51         24.81         5.59 o                         
  -3   5   6        817.43        737.09        19.00 o                         
  -2   5   6       1402.38       1408.22        15.95 o                         
  -1   5   6        834.27        915.43        21.07 o                         
   0   5   6        254.82        220.20        10.58 o                         
   1   5   6       4409.69       4766.99        56.04 o                         
   2   5   6       2327.22       2400.10        45.64 o                         
   3   5   6        983.23        994.46        18.43 o                         
   4   5   6       1684.77       1731.18        23.17 o                         
   5   5   6        490.14        493.46        13.35 o                         
   6   5   6        217.22        187.73        11.47 o                         
   7   5   6        110.96        105.20         7.08 o                         
   8   5   6        809.43        856.23        25.27 o                         
   9   5   6       2355.54       2164.39       247.30 o                         
  10   5   6        115.48        114.40        11.31 o                         
  11   5   6        187.69        195.63        15.16 o                         
  12   5   6        260.06        234.66        21.40 o                         
  13   5   6        141.41        146.66        20.83 o                         
  -8   6   6         51.31         70.72        10.72 o                         
  -7   6   6         39.06         43.17        10.05 o                         
  -6   6   6          0.17          2.64         5.37 o                         
  -5   6   6         24.92         28.88         6.50 o                         
  -4   6   6       1347.38       1347.71        29.60 o                         
  -3   6   6        722.13        683.79        21.45 o                         
  -2   6   6        531.87        513.92         9.74 o                         
  -1   6   6        580.06        566.83        14.11 o                         
   0   6   6        372.51        344.04        13.74 o                         
   1   6   6        739.40        704.84        19.55 o                         
   2   6   6        649.71        701.24        18.33 o                         
   3   6   6       1340.36       1206.79        20.76 o                         
   4   6   6        609.45        605.36        14.31 o                         
   5   6   6        135.29        118.44         6.18 o                         
   6   6   6       1967.56       1937.57        25.93 o                         
   7   6   6        433.27        535.58        83.60 o                         
   8   6   6         68.30         63.11         7.03 o                         
   9   6   6         59.19         50.54        12.49 o                         
  10   6   6        698.48        706.78        22.15 o                         
  11   6   6        893.50        881.80        37.34 o                         
  12   6   6          0.92         -1.97         9.14 o                         
  13   6   6         14.34         24.29        19.60 o                         
  -7   7   6         33.04         51.96         9.73 o                         
  -6   7   6         54.14         67.34        10.87 o                         
  -5   7   6        252.72        264.14        20.69 o                         
  -4   7   6        439.10        482.14        22.43 o                         
  -3   7   6        865.20        857.15        23.57 o                         
  -2   7   6         21.77         17.80         2.89 o                         
  -1   7   6         89.28         66.34         5.69 o                         
   0   7   6          0.05         -0.35         3.60 o                         
   1   7   6       1886.19       1884.09        33.59 o                         
   2   7   6        845.94        714.39        19.72 o                         
   3   7   6        141.18        105.50         7.79 o                         
   4   7   6       1079.97       1054.58        19.82 o                         
   5   7   6         71.70         81.40         7.78 o                         
   6   7   6        126.18        125.03        11.50 o                         
   7   7   6         14.72         16.59         4.63 o                         
   8   7   6         91.14        106.24         8.36 o                         
   9   7   6       1852.86       1828.42        72.52 o                         
  10   7   6        137.07        186.41        13.50 o                         
  11   7   6         32.21         51.65        11.65 o                         
  12   7   6        157.18        155.46        19.00 o                         
  -7   8   6         54.71         81.91        12.41 o                         
  -6   8   6         42.26         49.86         9.84 o                         
  -5   8   6          3.05          0.31         6.80 o                         
  -4   8   6        331.14        321.06        21.69 o                         
  -3   8   6        210.69        226.48        26.78 o                         
  -2   8   6         77.13         69.03         6.26 o                         
  -1   8   6        135.44        128.96        10.49 o                         
   0   8   6          8.72          7.16         4.23 o                         
   1   8   6        343.68        301.60        13.10 o                         
   2   8   6          0.16          2.07         4.06 o                         
   3   8   6        470.63        449.73        20.25 o                         
   4   8   6       1360.19       1365.08        29.50 o                         
   5   8   6          1.60          5.74         5.39 o                         
   6   8   6          3.16          9.49         5.05 o                         
   7   8   6         45.17         62.47         9.70 o                         
   8   8   6        210.13        215.78        21.35 o                         
   9   8   6         16.93          8.93         6.52 o                         
  10   8   6          1.56          4.09        15.64 o                         
  11   8   6        283.89        312.93        23.82 o                         
  12   8   6        431.47        414.18        47.52 o                         
  -6   9   6        424.82        410.79        28.09 o                         
  -5   9   6        179.34        220.26        20.98 o                         
  -4   9   6        196.58        212.02        19.44 o                         
  -3   9   6        651.27        646.93        46.45 o                         
  -2   9   6         46.68         36.44        12.50 o                         
  -1   9   6        495.88        472.45        22.03 o                         
   0   9   6        345.44        343.53        14.60 o                         
   1   9   6         20.65         29.12         7.35 o                         
   2   9   6        251.23        267.91        13.71 o                         
   3   9   6        987.48        940.39        25.27 o                         
   4   9   6         11.12         11.55         4.33 o                         
   5   9   6        515.62        518.69        16.78 o                         
   6   9   6         51.44         46.63         6.03 o                         
   7   9   6        431.04        447.92        17.81 o                         
   8   9   6          6.92          2.56         5.40 o                         
   9   9   6        536.68        555.31        27.11 o                         
  10   9   6         18.78         29.88         7.45 o                         
  11   9   6        119.53        102.57        11.39 o                         
  12   9   6          0.90          5.75        10.55 o                         
  -5  10   6         29.45         13.79        11.95 o                         
  -4  10   6        658.96        704.01        53.53 o                         
  -3  10   6         98.21        110.81        23.83 o                         
  -2  10   6        176.37        176.86        25.98 o                         
  -1  10   6        183.10        161.80        14.33 o                         
   0  10   6         69.94         49.64         7.09 o                         
   1  10   6        150.81        154.11        10.84 o                         
   2  10   6          5.15         -4.34         6.11 o                         
   3  10   6          0.48          0.42         5.13 o                         
   4  10   6       1322.46       1279.57        27.54 o                         
   5  10   6        274.49        254.27        14.18 o                         
   6  10   6        132.88        125.22         9.42 o                         
   7  10   6        395.10        379.59        15.19 o                         
   8  10   6        838.34        910.11        37.66 o                         
   9  10   6         75.57        110.68        15.63 o                         
  10  10   6         97.46        100.80        21.83 o                         
  11  10   6         29.60         25.99        11.98 o                         
  -4  11   6        341.95        402.20        41.88 o                         
  -3  11   6         55.62         40.18        16.45 o                         
  -2  11   6        145.55        130.70        24.97 o                         
  -1  11   6        595.20        614.05        47.05 o                         
   0  11   6        929.19        977.32        36.31 o                         
   1  11   6          3.59         10.35         5.45 o                         
   2  11   6        167.05        151.97        11.76 o                         
   3  11   6          2.12          1.96         6.71 o                         
   4  11   6         50.39         43.32         7.28 o                         
   5  11   6         56.00         47.27         6.44 o                         
   6  11   6        571.63        569.42        19.05 o                         
   7  11   6        537.67        565.41        22.74 o                         
   8  11   6          3.39         15.70         7.88 o                         
   9  11   6        803.54        824.05        38.70 o                         
  10  11   6        257.01        283.29        24.48 o                         
  11  11   6          8.48         35.01        10.46 o                         
  -3  12   6          1.57        -16.96        16.96 o                         
  -2  12   6        719.70        822.32        59.56 o                         
  -1  12   6         11.95         27.55        18.16 o                         
   0  12   6        154.59        149.85        16.08 o                         
   1  12   6        673.35        632.83        23.83 o                         
   2  12   6        411.97        374.39        18.70 o                         
   3  12   6        120.53         96.56        10.26 o                         
   4  12   6        110.86        119.30        12.51 o                         
   5  12   6         90.07         80.53        10.93 o                         
   6  12   6        390.82        382.53        16.98 o                         
   7  12   6        232.48        279.72        38.66 o                         
   8  12   6        696.51        750.91        37.46 o                         
   9  12   6        464.21        501.37        31.90 o                         
  10  12   6        134.21        119.78        17.99 o                         
  -1  13   6        220.38        277.56        36.58 o                         
   0  13   6        264.68        266.70        21.85 o                         
   1  13   6         62.53         69.76        11.86 o                         
   2  13   6        369.39        322.43        18.26 o                         
   3  13   6        879.90        837.86        29.40 o                         
   4  13   6          6.28         12.38         8.40 o                         
   5  13   6         49.33         53.76         7.74 o                         
   6  13   6        518.69        556.12        24.69 o                         
   7  13   6        250.45        278.59        23.06 o                         
   8  13   6         94.17         99.96        15.76 o                         
   9  13   6         22.20         13.27        10.99 o                         
   1  14   6        171.82        138.18        16.40 o                         
   2  14   6        371.18        338.18        25.32 o                         
   3  14   6        133.73         88.10        14.66 o                         
   4  14   6        277.03        260.29        18.32 o                         
   5  14   6        106.35        126.91        20.48 o                         
   6  14   6         36.84         47.08        12.85 o                         
   7  14   6         92.89         87.46        14.86 o                         
  -4 -10   7         67.70         54.05        10.79 o                         
  -3 -10   7        381.55        446.74        25.71 o                         
  -2 -10   7         24.72         28.32         9.24 o                         
  -1 -10   7         10.16         18.98         7.21 o                         
   0 -10   7        463.01        488.01        22.31 o                         
   1 -10   7        597.42        551.97        23.72 o                         
   2 -10   7        158.30        147.28        14.86 o                         
  -5  -9   7        203.61        207.71        19.46 o                         
  -4  -9   7         52.04         49.50         9.62 o                         
  -3  -9   7         28.38         27.07        13.32 o                         
  -2  -9   7         77.95         85.26        12.59 o                         
  -1  -9   7       1065.35       1096.49        36.47 o                         
   0  -9   7        367.49        400.17        22.49 o                         
   1  -9   7         51.45         59.54        12.38 o                         
   2  -9   7         18.99         25.47         8.66 o                         
   3  -9   7        238.60        203.11        31.17 o                         
   4  -9   7          3.03         -0.12         7.48 o                         
  -7  -8   7        725.68        796.91        33.05 o                         
  -6  -8   7        516.53        512.89        25.86 o                         
  -5  -8   7          0.53          2.68         8.44 o                         
  -4  -8   7         66.72         85.98        11.49 o                         
  -3  -8   7        178.96        166.36        14.55 o                         
  -2  -8   7          1.77          5.34         6.60 o                         
  -1  -8   7          1.66          6.79         6.21 o                         
   0  -8   7        375.15        359.23        20.76 o                         
   1  -8   7        268.89        269.70        18.11 o                         
   2  -8   7         63.66         54.91         9.41 o                         
   3  -8   7        235.91        208.30        15.90 o                         
   4  -8   7        265.17        242.66        18.41 o                         
   5  -8   7         90.06         99.38        11.65 o                         
   6  -8   7         26.53         17.02         8.02 o                         
  -7  -7   7        151.32        151.27        15.43 o                         
  -6  -7   7          2.43          0.27         7.24 o                         
  -5  -7   7        194.12        183.32        16.53 o                         
  -4  -7   7        100.63         99.61         9.87 o                         
  -3  -7   7        236.68        233.91        16.00 o                         
  -2  -7   7          8.48          5.99         6.21 o                         
  -1  -7   7        299.27        296.86        17.90 o                         
   0  -7   7         49.35         22.75        13.07 o                         
   1  -7   7         17.93         31.03         8.06 o                         
   2  -7   7          5.51         16.57         7.70 o                         
   3  -7   7          6.31         19.42         7.15 o                         
   4  -7   7         59.46         64.50        12.52 o                         
   5  -7   7        273.38        239.72        20.85 o                         
   6  -7   7        637.39        644.61        33.56 o                         
   7  -7   7        336.66        281.23        26.55 o                         
  -8  -6   7         10.52          0.79        11.90 o                         
  -7  -6   7        280.54        284.93        18.41 o                         
  -6  -6   7        376.27        371.13        20.26 o                         
  -5  -6   7         88.49         97.34         9.27 o                         
  -4  -6   7          8.50         12.95         5.94 o                         
  -3  -6   7        346.17        348.11        16.33 o                         
  -2  -6   7          9.18          8.09         5.97 o                         
  -1  -6   7         57.96         56.58         8.34 o                         
   0  -6   7         82.84         86.48        10.04 o                         
   1  -6   7          7.84         27.57         8.33 o                         
   2  -6   7          1.35          4.27         7.34 o                         
   3  -6   7         15.21         19.55         8.33 o                         
   4  -6   7          3.73          2.52         5.81 o                         
   5  -6   7        340.88        339.70        20.64 o                         
   6  -6   7        468.94        433.60        26.99 o                         
   7  -6   7        110.07         96.52        11.70 o                         
   8  -6   7        133.78        126.72        20.22 o                         
  -8  -5   7         15.72         13.56         8.41 o                         
  -7  -5   7        475.19        531.39        30.92 o                         
  -6  -5   7        240.65        232.79        15.89 o                         
  -5  -5   7         99.19         89.91         8.71 o                         
  -4  -5   7        432.19        408.95        16.52 o                         
  -3  -5   7        108.18        124.77         9.90 o                         
  -2  -5   7          9.70          2.07         6.14 o                         
  -1  -5   7       1881.84       1906.14        31.48 o                         
   0  -5   7        256.43        224.64        13.28 o                         
   1  -5   7         37.02         35.20         7.29 o                         
   2  -5   7          4.59          0.52         5.08 o                         
   3  -5   7        283.36        282.89        16.38 o                         
   4  -5   7        617.29        665.40        24.33 o                         
   5  -5   7        212.99        205.30        14.55 o                         
   6  -5   7        354.10        327.36        17.83 o                         
   7  -5   7        508.01        469.89        25.46 o                         
   8  -5   7        122.68        105.93        20.58 o                         
   9  -5   7          0.23          2.76        13.01 o                         
  -9  -4   7        242.17        279.63        38.26 o                         
  -8  -4   7         31.62         32.83         9.45 o                         
  -7  -4   7        160.83        135.67        32.82 o                         
  -6  -4   7        117.53        129.29        15.94 o                         
  -5  -4   7         10.45         14.89         5.03 o                         
  -4  -4   7        120.51        135.01         9.36 o                         
  -3  -4   7        174.07        150.11         7.70 o                         
  -2  -4   7        984.00        990.95        19.18 o                         
  -1  -4   7       1559.96       1534.41        27.21 o                         
   0  -4   7         43.51         45.76         5.83 o                         
   1  -4   7       1851.00       1847.02        31.38 o                         
   2  -4   7        330.10        329.98        14.13 o                         
   3  -4   7         33.97         37.62         6.27 o                         
   4  -4   7        694.81        673.45        20.73 o                         
   5  -4   7        221.85        236.06        14.49 o                         
   6  -4   7        612.84        626.92        26.68 o                         
   7  -4   7          2.02          2.04        10.88 o                         
   8  -4   7         50.95         54.85        10.07 o                         
   9  -4   7        217.46        200.13        16.17 o                         
  10  -4   7        188.17        153.12        26.48 o                         
  -9  -3   7          6.01         10.42         9.69 o                         
  -8  -3   7        271.12        244.52        16.52 o                         
  -7  -3   7        396.86        425.49        20.27 o                         
  -6  -3   7          1.43          2.59         7.49 o                         
  -5  -3   7        522.83        507.73        16.03 o                         
  -4  -3   7        184.16        174.22         9.99 o                         
  -3  -3   7         85.78         69.75         5.41 o                         
  -2  -3   7          5.36          2.11         4.69 o                         
  -1  -3   7       2502.82       2486.73        29.78 o                         
   0  -3   7       4476.50       4525.85        45.40 o                         
   1  -3   7       1279.38       1239.83        24.48 o                         
   2  -3   7        287.62        320.81        13.07 o                         
   3  -3   7       1646.59       1685.86        29.93 o                         
   4  -3   7        275.07        275.60        12.72 o                         
   5  -3   7        203.41        182.11        10.90 o                         
   6  -3   7        459.11        458.92        18.41 o                         
   7  -3   7        807.00        854.83        26.91 o                         
   8  -3   7         12.36         24.60        10.52 o                         
   9  -3   7         55.06         64.91        10.08 o                         
  10  -3   7        207.12        185.06        15.96 o                         
  -9  -2   7        149.26        179.97        35.97 o                         
  -8  -2   7        313.69        278.30        18.75 o                         
  -7  -2   7        456.43        449.00        17.85 o                         
  -6  -2   7         30.62         34.82        13.29 o                         
  -5  -2   7          3.18          4.02         8.10 o                         
  -4  -2   7        223.26        219.12         8.48 o                         
  -3  -2   7         13.51         12.06         3.00 o                         
  -2  -2   7        488.59        457.91        12.30 o                         
  -1  -2   7       1737.32       1689.27        23.57 o                         
   0  -2   7         27.26         40.31         4.69 o                         
   1  -2   7       1736.17       1712.28        27.34 o                         
   2  -2   7        810.82        818.65        19.67 o                         
   3  -2   7          6.77          5.65         3.88 o                         
   4  -2   7         16.90         23.52         5.44 o                         
   5  -2   7        557.18        550.68        17.12 o                         
   6  -2   7       1953.85       1973.97        33.94 o                         
   7  -2   7         42.08         49.33         6.69 o                         
   8  -2   7        471.81        458.16        19.55 o                         
   9  -2   7        655.91        701.98        22.45 o                         
  10  -2   7        490.45        461.86        42.48 o                         
  11  -2   7         28.17         38.10        12.86 o                         
  -9  -1   7          4.58         15.45         7.04 o                         
  -8  -1   7        277.49        267.76        15.12 o                         
  -7  -1   7        266.36        270.11        13.52 o                         
  -6  -1   7        145.80        134.18        10.00 o                         
  -5  -1   7        316.74        280.90         9.00 o                         
  -4  -1   7       1247.70       1192.61        18.36 o                         
  -3  -1   7       3027.34       3117.67        29.83 o                         
  -2  -1   7        479.83        468.95        11.88 o                         
  -1  -1   7        395.91        369.63        10.57 o                         
   0  -1   7        402.57        368.37        10.79 o                         
   1  -1   7          4.53         -0.14         2.59 o                         
   2  -1   7        601.38        516.23        11.92 o                         
   3  -1   7        299.85        296.73        11.83 o                         
   4  -1   7        867.77        926.02        25.56 o                         
   5  -1   7        858.41        940.89        22.04 o                         
   6  -1   7         12.59         11.77         4.51 o                         
   7  -1   7         45.61         46.40         6.12 o                         
   8  -1   7        366.85        406.80        26.49 o                         
   9  -1   7          7.15         19.52         6.36 o                         
  10  -1   7        226.67        204.60        15.37 o                         
  11  -1   7        663.32        702.34        47.61 o                         
  -9   0   7        182.98        170.77        15.57 o                         
  -8   0   7        298.22        270.87        18.75 o                         
  -7   0   7          7.68         14.51         6.84 o                         
  -6   0   7        158.65        168.60        10.46 o                         
  -5   0   7        757.10        714.88        19.69 o                         
  -4   0   7        142.73        139.68         6.21 o                         
  -3   0   7         37.17         46.42         5.34 o                         
  -2   0   7       1088.48       1021.04        16.60 o                         
  -1   0   7       2190.71       2160.90        24.46 o                         
   0   0   7        468.73        504.88        11.93 o                         
   1   0   7         24.41         10.64         2.22 o                         
   2   0   7        268.17        205.04        10.70 o                         
   3   0   7        476.46        469.32        16.49 o                         
   4   0   7       1151.96       1144.06        20.79 o                         
   5   0   7       1441.03       1492.54        69.30 o                         
   6   0   7       1343.81       1401.66        26.07 o                         
   7   0   7        504.31        496.73        16.53 o                         
   8   0   7        366.88        390.59        15.63 o                         
   9   0   7        529.85        526.47        21.74 o                         
  10   0   7        327.84        320.49        16.26 o                         
  11   0   7         38.37         48.04        16.48 o                         
  12   0   7         12.47         26.81        10.91 o                         
  -9   1   7         11.55          1.77         7.56 o                         
  -8   1   7        101.04         63.68         9.31 o                         
  -7   1   7         76.55         91.78        14.64 o                         
  -6   1   7       1066.93       1075.63        24.71 o                         
  -5   1   7        195.29        161.99         8.04 o                         
  -4   1   7        814.46        765.45        13.88 o                         
  -3   1   7        637.09        645.32        13.15 o                         
  -2   1   7        274.43        232.26         7.16 o                         
  -1   1   7          5.02         18.24         3.36 o                         
   0   1   7        201.58        245.31         8.45 o                         
   1   1   7       2176.08       2685.87        34.21 o                         
   2   1   7          6.18          1.91         5.74 o                         
   3   1   7        392.09        433.35        11.55 o                         
   4   1   7       3977.24       4312.10        62.55 o                         
   5   1   7        722.74        694.47        21.22 o                         
   6   1   7         28.55         42.12         6.31 o                         
   7   1   7        279.55        241.13        13.48 o                         
   8   1   7        284.95        308.61        16.44 o                         
   9   1   7        365.31        368.79        15.58 o                         
  10   1   7        272.46        260.52        12.69 o                         
  11   1   7         36.34         29.17        14.26 o                         
  12   1   7        167.98        167.01        21.03 o                         
  -9   2   7        211.10        232.57        18.02 o                         
  -8   2   7        498.50        438.33        23.22 o                         
  -7   2   7        281.38        287.19        20.04 o                         
  -6   2   7         23.72         19.17         5.16 o                         
  -5   2   7         71.86         82.66         6.11 o                         
  -4   2   7        355.08        331.48         8.60 o                         
  -3   2   7        485.13        462.08         9.26 o                         
  -2   2   7        316.62        292.71        10.71 o                         
  -1   2   7       1954.91       1984.98        24.06 o                         
   0   2   7        195.40        199.21         6.23 o                         
   1   2   7        427.15        447.13        13.73 o                         
   2   2   7         48.60         43.93         5.22 o                         
   3   2   7        190.33        273.16         6.92 o                         
   4   2   7        728.22        693.84        16.63 o                         
   5   2   7        194.06        180.12         9.83 o                         
   6   2   7        899.83        911.06        23.02 o                         
   7   2   7        174.31        189.79        11.73 o                         
   8   2   7        372.87        377.23        17.03 o                         
   9   2   7         85.63         82.58         9.86 o                         
  10   2   7        108.03        112.43        10.22 o                         
  11   2   7          6.62          9.85         5.61 o                         
  12   2   7          0.35        -10.84        10.84 o                         
  -9   3   7        226.39        238.27        18.97 o                         
  -8   3   7          9.07          0.09         8.31 o                         
  -7   3   7        113.51        120.35        10.00 o                         
  -6   3   7        135.91        147.02        10.39 o                         
  -5   3   7        230.63        257.83        12.89 o                         
  -4   3   7        128.00        140.13         6.18 o                         
  -3   3   7        931.91        877.66        28.18 o                         
  -2   3   7       1174.06       1182.76        16.68 o                         
  -1   3   7        661.11        643.72        14.50 o                         
   0   3   7         25.27         23.68         3.97 o                         
   1   3   7        105.36        133.04         4.97 o                         
   2   3   7       2554.19       2504.46        41.45 o                         
   3   3   7        211.44        233.27        14.54 o                         
   4   3   7       1844.84       1910.92        40.87 o                         
   5   3   7        445.03        435.89        24.48 o                         
   6   3   7        806.68        743.91        27.79 o                         
   7   3   7         63.10         64.62         9.82 o                         
   8   3   7        141.03        112.49        12.46 o                         
   9   3   7        584.09        595.50        32.46 o                         
  10   3   7        931.34        912.75        29.48 o                         
  11   3   7         42.84         34.03        10.68 o                         
  12   3   7          5.03         12.99        12.52 o                         
  13   3   7        184.52        155.89        22.25 o                         
  -8   4   7        569.60        610.72        28.18 o                         
  -7   4   7        209.17        218.90        13.83 o                         
  -6   4   7          3.53         -0.28         4.96 o                         
  -5   4   7        113.01        118.54         9.39 o                         
  -4   4   7        143.31        136.98         9.33 o                         
  -3   4   7       1735.89       1723.78        68.46 o                         
  -2   4   7          0.19         -0.85         2.19 o                         
  -1   4   7       2948.91       3006.12        32.59 o                         
   0   4   7       1588.32       1441.26        26.92 o                         
   1   4   7         94.68         99.74         5.35 o                         
   2   4   7       2659.65       2943.45        26.25 o                         
   3   4   7       2291.82       2155.19        42.07 o                         
   4   4   7        576.62        517.92        21.90 o                         
   5   4   7         34.65         56.21         8.71 o                         
   6   4   7       1086.61       1225.90        35.18 o                         
   7   4   7       1241.27       1298.40        37.72 o                         
   8   4   7        477.97        463.25        28.46 o                         
   9   4   7         10.20         -3.35         7.20 o                         
  10   4   7       1511.70       1432.45        44.67 o                         
  11   4   7        126.88        153.85        12.35 o                         
  12   4   7         46.24         53.09         8.71 o                         
  13   4   7          1.04         -2.61         9.94 o                         
  -8   5   7         51.57         47.36        10.47 o                         
  -7   5   7         10.59         20.60         6.41 o                         
  -6   5   7         74.49         75.60        10.32 o                         
  -5   5   7         70.12         88.96         9.09 o                         
  -4   5   7         35.31         11.08         4.67 o                         
  -3   5   7        760.72        791.81        18.83 o                         
  -2   5   7        955.16        943.88        19.57 o                         
  -1   5   7       1497.95       1459.86        27.88 o                         
   0   5   7         57.03         65.13         6.77 o                         
   1   5   7       1078.34       1083.07        24.20 o                         
   2   5   7       1991.90       1982.11        28.13 o                         
   3   5   7        676.26        664.06        16.12 o                         
   4   5   7       1089.50       1037.58        33.60 o                         
   5   5   7       1495.78       1436.28        30.11 o                         
   6   5   7        117.88        110.12         7.28 o                         
   7   5   7          0.16         -1.93         2.64 o                         
   8   5   7        429.98        468.93        24.02 o                         
   9   5   7       2533.41       2479.33        56.27 o                         
  10   5   7         67.24         68.93        12.06 o                         
  11   5   7         20.34         28.17        10.02 o                         
  12   5   7        553.37        547.50        25.64 o                         
  13   5   7         10.58         12.09        25.31 o                         
  -8   6   7         59.60         65.37        10.48 o                         
  -7   6   7         53.19         85.74         9.90 o                         
  -6   6   7         55.85         60.32         8.25 o                         
  -5   6   7        178.96        139.23        11.04 o                         
  -4   6   7         21.48         20.00         5.43 o                         
  -3   6   7       1360.50       1374.62        33.90 o                         
  -2   6   7        357.32        358.47        10.13 o                         
  -1   6   7       1385.07       1286.68        27.14 o                         
   0   6   7        150.43        102.44         8.29 o                         
   1   6   7        169.24        193.90        14.53 o                         
   2   6   7        520.99        563.57        15.66 o                         
   3   6   7          2.14          6.80         3.97 o                         
   4   6   7       1598.42       1540.02        24.81 o                         
   5   6   7        340.96        310.24        12.46 o                         
   6   6   7        523.28        535.10        13.39 o                         
   7   6   7       1567.30       1527.79        47.82 o                         
   8   6   7        994.16       1076.59        36.41 o                         
   9   6   7        179.09        161.96        40.36 o                         
  10   6   7        416.35        367.68        22.91 o                         
  11   6   7        104.54        133.56        13.31 o                         
  12   6   7         56.87         59.89        21.57 o                         
  13   6   7          4.53          8.61        10.82 o                         
  -7   7   7          6.92         16.23         8.01 o                         
  -6   7   7        130.34        147.09        22.01 o                         
  -5   7   7        397.45        403.59        18.66 o                         
  -4   7   7       1050.18       1061.22        28.33 o                         
  -3   7   7        505.99        481.61        21.12 o                         
  -2   7   7         96.41         92.94         6.06 o                         
  -1   7   7          6.37          9.98         3.64 o                         
   0   7   7         39.60         22.77         4.03 o                         
   1   7   7        102.00         86.98         8.18 o                         
   2   7   7       1877.94       1770.12        32.58 o                         
   3   7   7        606.51        554.59        15.69 o                         
   4   7   7        406.25        387.71        12.80 o                         
   5   7   7        968.18        925.11        18.90 o                         
   6   7   7          6.10         -1.30         6.39 o                         
   7   7   7        316.60        327.80        19.52 o                         
   8   7   7          0.24         -6.39         7.32 o                         
   9   7   7       1100.95       1128.03        38.20 o                         
  10   7   7        541.52        613.13        21.62 o                         
  11   7   7        207.30        203.33        45.86 o                         
  12   7   7        293.74        283.87        33.30 o                         
  -6   8   7          1.40          5.80         7.06 o                         
  -5   8   7        472.38        461.60        23.84 o                         
  -4   8   7        203.11        191.26        26.25 o                         
  -3   8   7       1838.84       1862.58        53.53 o                         
  -2   8   7         18.20          8.92         7.29 o                         
  -1   8   7          0.93          2.19         3.56 o                         
   0   8   7         17.17         16.91         3.77 o                         
   1   8   7        718.85        708.92        18.77 o                         
   2   8   7        473.92        437.09        16.53 o                         
   3   8   7        323.62        310.11        12.36 o                         
   4   8   7        865.79        775.44        18.99 o                         
   5   8   7        239.85        229.24        12.83 o                         
   6   8   7         28.32         36.40         6.48 o                         
   7   8   7         14.62         17.21         7.04 o                         
   8   8   7        114.34        128.95        22.57 o                         
   9   8   7        288.80        288.36        20.18 o                         
  10   8   7          3.60          7.64         6.22 o                         
  11   8   7        130.59        143.10        17.57 o                         
  12   8   7        258.17        285.83        23.82 o                         
  -6   9   7        163.58        153.91        19.28 o                         
  -5   9   7        390.50        424.25        41.20 o                         
  -4   9   7        606.74        633.50        48.03 o                         
  -3   9   7        273.61        201.36        26.87 o                         
  -2   9   7        180.24        183.26        25.44 o                         
  -1   9   7         82.82         96.14         8.54 o                         
   0   9   7        139.96        137.89        10.88 o                         
   1   9   7         54.24         37.50         5.34 o                         
   2   9   7       1016.48        947.15        30.80 o                         
   3   9   7        777.72        784.39        23.86 o                         
   4   9   7         49.61         42.50         6.82 o                         
   5   9   7       2076.95       2127.28        51.60 o                         
   6   9   7        149.99        169.54        11.82 o                         
   7   9   7        509.57        517.86        19.77 o                         
   8   9   7        672.46        691.45        29.75 o                         
   9   9   7         27.19         28.65        18.33 o                         
  10   9   7          4.08          6.06         8.84 o                         
  11   9   7         23.07         25.47        10.80 o                         
  12   9   7          7.15         -5.01        18.51 o                         
  -5  10   7         23.65          1.89        11.57 o                         
  -4  10   7         32.17         49.42        17.33 o                         
  -3  10   7        374.99        374.04        38.24 o                         
  -2  10   7        645.64        666.58        49.10 o                         
  -1  10   7        178.67        173.85        14.70 o                         
   0  10   7         14.68         26.49         7.57 o                         
   1  10   7          2.27          7.53         6.83 o                         
   2  10   7        113.74        130.02        10.71 o                         
   3  10   7         17.69         12.05         5.89 o                         
   4  10   7        659.04        658.74        19.99 o                         
   5  10   7         10.82         11.38         4.90 o                         
   6  10   7        337.63        348.62        15.19 o                         
   7  10   7        544.23        549.79        18.86 o                         
   8  10   7         80.38        104.43        10.95 o                         
   9  10   7         18.40         11.76         8.67 o                         
  10  10   7         17.29         36.66        11.07 o                         
  11  10   7          2.45         -9.60         9.60 o                         
  -4  11   7        835.59        934.31        64.12 o                         
  -3  11   7         17.68         23.81        15.63 o                         
  -2  11   7         21.28         19.46        11.98 o                         
  -1  11   7        726.50        736.82        51.94 o                         
   0  11   7        663.01        628.03        28.85 o                         
   1  11   7        156.89        168.92        12.09 o                         
   2  11   7        101.87         96.18         9.47 o                         
   3  11   7         17.17         10.43         6.81 o                         
   4  11   7        226.58        214.65        12.62 o                         
   5  11   7        174.56        173.57        11.44 o                         
   6  11   7         40.41         36.16         8.82 o                         
   7  11   7       1222.58       1236.79        29.01 o                         
   8  11   7        340.31        374.20        26.02 o                         
   9  11   7          1.32         -3.72         9.58 o                         
  10  11   7          6.97         26.20        10.73 o                         
  11  11   7         52.90         36.44         9.42 o                         
  -3  12   7         81.58        101.50        25.30 o                         
  -2  12   7        490.39        522.65        48.20 o                         
  -1  12   7         26.35          9.77        11.79 o                         
   0  12   7        111.91        104.31        13.75 o                         
   1  12   7        183.93        188.79        17.70 o                         
   2  12   7        548.46        551.17        22.58 o                         
   3  12   7          1.08         10.19         6.14 o                         
   4  12   7        596.08        596.62        40.21 o                         
   5  12   7          8.87          6.12         6.81 o                         
   6  12   7       1263.46       1257.56        36.73 o                         
   7  12   7         18.78         24.96        11.25 o                         
   8  12   7        864.64        961.06        42.14 o                         
   9  12   7        477.10        512.05        31.95 o                         
  10  12   7        241.47        270.28        24.84 o                         
  -1  13   7        170.54        139.67        26.12 o                         
   0  13   7        225.15        265.03        34.23 o                         
   1  13   7        113.37        113.42        15.25 o                         
   2  13   7         72.95         74.18        24.43 o                         
   3  13   7        203.62        195.42        15.00 o                         
   4  13   7         98.03         89.03         9.16 o                         
   5  13   7         12.14         13.13         5.80 o                         
   6  13   7        157.79        158.99        14.60 o                         
   7  13   7        339.91        342.85        27.01 o                         
   8  13   7        357.93        394.98        35.61 o                         
   9  13   7         96.96         90.88        16.51 o                         
   1  14   7         18.18          9.93        15.73 o                         
   2  14   7        124.92         87.00        14.28 o                         
   3  14   7         31.25         48.82         8.68 o                         
   4  14   7        177.84        149.45        12.13 o                         
   5  14   7         49.31         46.70         9.05 o                         
   6  14   7        491.06        501.62        30.83 o                         
   7  14   7          0.18         -2.58         9.68 o                         
  -4  -9   8         45.03         33.00         9.02 o                         
  -3  -9   8         32.82         30.61         8.68 o                         
  -2  -9   8        140.91        164.46        15.89 o                         
  -1  -9   8        263.18        281.41        19.93 o                         
   0  -9   8         51.98         44.31        10.98 o                         
   1  -9   8        141.89         97.27        13.36 o                         
   2  -9   8        288.26        303.11        21.14 o                         
   3  -9   8         71.91         71.52        11.52 o                         
  -5  -8   8         20.63         17.38         6.91 o                         
  -4  -8   8         29.58         26.17         7.84 o                         
  -3  -8   8        123.79        107.33        12.82 o                         
  -2  -8   8          1.07         -2.87        14.28 o                         
  -1  -8   8        307.70        286.51        19.27 o                         
   0  -8   8        344.96        398.89        22.18 o                         
   1  -8   8        627.59        677.75        45.63 o                         
   2  -8   8         40.37         47.68         9.90 o                         
   3  -8   8          1.77         -2.31         8.80 o                         
   4  -8   8         65.38         76.10        12.01 o                         
   5  -8   8        154.68        162.56        15.73 o                         
  -6  -7   8         45.66         52.09         9.77 o                         
  -5  -7   8        356.54        385.71        18.96 o                         
  -4  -7   8        232.53        220.66        14.18 o                         
  -3  -7   8          0.76          6.31         6.97 o                         
  -2  -7   8          3.45         18.96         8.58 o                         
  -1  -7   8          8.63         26.98         8.33 o                         
   0  -7   8        143.58        148.46        13.51 o                         
   1  -7   8        329.96        270.75        20.54 o                         
   2  -7   8        115.70        122.91        19.49 o                         
   3  -7   8        132.96        184.40        18.70 o                         
   4  -7   8         96.96        115.32        16.14 o                         
   5  -7   8         36.51         50.41        12.30 o                         
   6  -7   8         35.17         38.43        11.58 o                         
   7  -7   8        211.48        212.19        21.01 o                         
  -7  -6   8        126.71        116.39        26.76 o                         
  -6  -6   8       1390.30       1510.79        57.77 o                         
  -5  -6   8        666.02        673.30        26.89 o                         
  -4  -6   8          3.20          1.99        10.44 o                         
  -3  -6   8        197.83        204.53        13.21 o                         
  -2  -6   8         14.74          7.63         6.05 o                         
  -1  -6   8        154.59        156.69        13.52 o                         
   0  -6   8          5.20         -1.09         6.80 o                         
   1  -6   8          4.19          5.50         6.97 o                         
   2  -6   8         38.51         28.73         8.61 o                         
   3  -6   8         71.20         83.64        25.85 o                         
   4  -6   8        306.63        310.22        21.41 o                         
   5  -6   8        420.08        365.39        25.18 o                         
   6  -6   8        239.36        168.03        30.77 o                         
   7  -6   8          5.60          6.34         6.79 o                         
   8  -6   8        152.10        164.83        25.83 o                         
  -8  -5   8         78.10         78.48        13.81 o                         
  -7  -5   8        429.42        424.78        51.08 o                         
  -6  -5   8         49.39         36.40        13.82 o                         
  -5  -5   8          1.33          0.32         8.63 o                         
  -4  -5   8        419.43        432.66        17.50 o                         
  -3  -5   8        401.67        410.36        17.10 o                         
  -2  -5   8         20.22         33.46         6.86 o                         
  -1  -5   8        603.91        571.34        18.28 o                         
   0  -5   8        294.09        309.10        15.92 o                         
   1  -5   8        124.99        134.38        10.27 o                         
   2  -5   8         16.59         17.35         5.89 o                         
   3  -5   8        127.78        120.72        11.50 o                         
   4  -5   8        157.84        182.10        14.85 o                         
   5  -5   8          2.98         11.37         6.83 o                         
   6  -5   8        117.90        102.76        10.51 o                         
   7  -5   8       1483.14       1411.22        46.50 o                         
   8  -5   8         58.09         39.84        11.66 o                         
   9  -5   8          6.92         12.72        19.17 o                         
  -8  -4   8         66.99         87.29        14.61 o                         
  -7  -4   8         62.95         53.75        21.01 o                         
  -6  -4   8        344.28        357.96        24.59 o                         
  -5  -4   8        295.67        271.46        13.56 o                         
  -4  -4   8         29.17         34.03         6.29 o                         
  -3  -4   8        104.66        105.26         8.81 o                         
  -2  -4   8        950.79        933.47        19.75 o                         
  -1  -4   8        916.97        846.73        21.41 o                         
   0  -4   8        120.84        112.49         8.70 o                         
   1  -4   8       1218.96       1252.16        32.34 o                         
   2  -4   8         30.48         37.19         6.48 o                         
   3  -4   8        475.09        466.07        17.69 o                         
   4  -4   8        412.57        384.37        16.53 o                         
   5  -4   8       1045.54       1084.32        27.88 o                         
   6  -4   8        633.23        613.61        26.39 o                         
   7  -4   8        146.35        137.48        15.08 o                         
   8  -4   8          4.16          6.36         8.25 o                         
   9  -4   8        416.42        429.30        27.06 o                         
  -8  -3   8        155.85        159.63        20.46 o                         
  -7  -3   8        552.87        524.37        23.54 o                         
  -6  -3   8        641.28        644.18        56.08 o                         
  -5  -3   8        596.25        559.06        25.70 o                         
  -4  -3   8          7.82          8.02         7.80 o                         
  -3  -3   8         95.64         91.25         6.42 o                         
  -2  -3   8          2.44          2.24         3.58 o                         
  -1  -3   8        287.98        307.91        11.38 o                         
   0  -3   8       1916.07       1939.67        31.62 o                         
   1  -3   8        500.94        495.59        16.74 o                         
   2  -3   8        420.47        421.65        15.63 o                         
   3  -3   8        848.45        881.67        23.20 o                         
   4  -3   8       1024.04       1004.20        25.36 o                         
   5  -3   8        245.54        260.86        13.52 o                         
   6  -3   8        303.42        267.19        17.13 o                         
   7  -3   8        873.17        873.65        28.49 o                         
   8  -3   8        595.98        539.84        26.66 o                         
   9  -3   8        198.10        192.01        16.95 o                         
  10  -3   8         60.37         67.11        10.40 o                         
  -9  -2   8         77.97        110.96        40.35 o                         
  -8  -2   8         91.76         99.52        14.69 o                         
  -7  -2   8         87.61         56.84         8.77 o                         
  -6  -2   8        435.10        436.47        20.72 o                         
  -5  -2   8        446.06        449.65        18.18 o                         
  -4  -2   8         46.75         46.45         4.75 o                         
  -3  -2   8         10.75          8.50         3.32 o                         
  -2  -2   8        772.92        783.13        17.01 o                         
  -1  -2   8       1204.04       1222.06        21.35 o                         
   0  -2   8        628.58        559.81        14.87 o                         
   1  -2   8       1209.35       1254.19        24.83 o                         
   2  -2   8        610.44        601.95        17.93 o                         
   3  -2   8        612.26        656.64        19.03 o                         
   4  -2   8        128.73        103.87         8.67 o                         
   5  -2   8          4.28         -1.51         5.43 o                         
   6  -2   8       1007.34       1074.94        32.24 o                         
   7  -2   8        613.16        575.07        19.95 o                         
   8  -2   8         17.81         30.19         6.66 o                         
   9  -2   8        509.94        527.05        22.47 o                         
  10  -2   8        186.48        207.11        16.51 o                         
  11  -2   8         33.37         22.77        10.53 o                         
  -9  -1   8          6.92          9.79         6.21 o                         
  -8  -1   8         73.54         76.60        16.13 o                         
  -7  -1   8        531.19        519.60        29.67 o                         
  -6  -1   8         69.06         92.09        24.01 o                         
  -5  -1   8          7.84         18.47         7.73 o                         
  -4  -1   8        171.29        177.53         7.86 o                         
  -3  -1   8       1090.14       1090.23        20.93 o                         
  -2  -1   8        130.72        131.16         7.07 o                         
  -1  -1   8        138.60        129.56         6.94 o                         
   0  -1   8       2256.09       2286.36        28.24 o                         
   1  -1   8        760.55        785.67        21.86 o                         
   2  -1   8        166.60        164.71         7.77 o                         
   3  -1   8        819.37        859.04        20.91 o                         
   4  -1   8       3045.23       3035.80        47.00 o                         
   5  -1   8       3498.19       3449.31        71.27 o                         
   6  -1   8        754.75        723.07        49.35 o                         
   7  -1   8        160.41        174.74        11.16 o                         
   8  -1   8        133.15        143.69        10.26 o                         
   9  -1   8         68.04         46.71         6.52 o                         
  10  -1   8          1.90          4.00         7.89 o                         
  11  -1   8        316.32        296.92        25.54 o                         
  -9   0   8         76.19         88.63        10.85 o                         
  -8   0   8        285.27        248.46        15.67 o                         
  -7   0   8          4.89         -6.86         6.86 o                         
  -6   0   8        212.52        196.86        11.41 o                         
  -5   0   8        230.25        217.57        11.11 o                         
  -4   0   8        106.28         85.86         6.15 o                         
  -3   0   8          6.67         10.56         3.08 o                         
  -2   0   8          1.26          2.82         4.09 o                         
  -1   0   8        214.45        179.21         7.93 o                         
   0   0   8        109.61         87.82         6.10 o                         
   1   0   8         26.57         34.30         2.92 o                         
   2   0   8          1.98          3.31         3.93 o                         
   3   0   8       1253.89       1229.78        28.22 o                         
   4   0   8        112.46         90.56         6.92 o                         
   5   0   8        162.33        167.83         9.38 o                         
   6   0   8        895.54        946.32        22.28 o                         
   7   0   8        479.77        479.70        18.32 o                         
   8   0   8          0.38         -3.79         4.88 o                         
   9   0   8          1.30          4.41         5.26 o                         
  10   0   8        222.28        235.11        13.62 o                         
  11   0   8         90.83         98.07        12.24 o                         
  12   0   8          0.34          2.95        19.77 o                         
  -9   1   8         38.34         43.36         9.05 o                         
  -8   1   8         11.72         24.39         8.21 o                         
  -7   1   8        188.76        195.53        15.12 o                         
  -6   1   8        444.54        505.64        26.31 o                         
  -5   1   8        260.62        248.78        11.41 o                         
  -4   1   8       1309.01       1265.15        17.08 o                         
  -3   1   8       1013.98        975.50        17.31 o                         
  -2   1   8        279.40        280.15         9.23 o                         
  -1   1   8        701.16        710.24        13.40 o                         
   0   1   8         12.81          8.67         2.06 o                         
   1   1   8        284.88        380.29        14.24 o                         
   2   1   8        999.85        916.40        34.94 o                         
   3   1   8          3.61          4.98         5.94 o                         
   4   1   8        310.80        292.55        11.39 o                         
   5   1   8       1630.51       1756.36        30.65 o                         
   6   1   8         85.86         90.76         7.99 o                         
   7   1   8         45.53         29.79         6.23 o                         
   8   1   8        729.77        689.85        20.71 o                         
   9   1   8        397.40        358.04        15.81 o                         
  10   1   8          8.94          3.05         5.21 o                         
  11   1   8        445.16        398.31        21.30 o                         
  12   1   8        307.61        323.73        26.82 o                         
  -8   2   8        366.03        352.96        21.13 o                         
  -7   2   8        167.61        163.12        18.18 o                         
  -6   2   8        149.96        140.38        10.38 o                         
  -5   2   8        417.86        387.72        17.04 o                         
  -4   2   8        691.90        704.01        17.72 o                         
  -3   2   8        759.31        771.68        15.32 o                         
  -2   2   8        519.48        454.41        12.18 o                         
  -1   2   8        512.31        473.71        11.18 o                         
   0   2   8       1029.52       1015.33        15.02 o                         
   1   2   8          1.23          1.31         3.43 o                         
   2   2   8         13.29          8.23         4.06 o                         
   3   2   8        771.41        777.21        27.11 o                         
   4   2   8        805.24        823.77        17.42 o                         
   5   2   8        253.61        220.38        11.00 o                         
   6   2   8        290.54        271.63        13.14 o                         
   7   2   8        839.95        773.99        23.31 o                         
   8   2   8        205.12        227.93        13.93 o                         
   9   2   8        130.25        146.13        12.30 o                         
  10   2   8         18.66         13.00         8.80 o                         
  11   2   8         10.68         20.58         5.86 o                         
  12   2   8         17.49         21.81        11.91 o                         
  -8   3   8         51.48         58.27        10.31 o                         
  -7   3   8         77.21         86.72        10.81 o                         
  -6   3   8        316.01        330.46        15.43 o                         
  -5   3   8        595.10        621.05        22.62 o                         
  -4   3   8          3.56          5.88         4.16 o                         
  -3   3   8        196.27        182.17         9.12 o                         
  -2   3   8       4445.98       4403.94        56.79 o                         
  -1   3   8        315.18        309.87         9.83 o                         
   0   3   8        344.53        345.35        11.58 o                         
   1   3   8         15.40          5.12         3.20 o                         
   2   3   8         20.52         11.40         3.64 o                         
   3   3   8        396.57        526.55        22.35 o                         
   4   3   8        542.26        544.45        32.38 o                         
   5   3   8       2037.62       2046.20        46.03 o                         
   6   3   8        509.19        549.30        24.98 o                         
   7   3   8        101.02        100.74         8.71 o                         
   8   3   8        357.60        346.92        16.68 o                         
   9   3   8        272.93        251.17        15.01 o                         
  10   3   8        369.14        349.75        18.97 o                         
  11   3   8         46.06         37.86         9.34 o                         
  12   3   8        615.67        610.82        41.58 o                         
  -8   4   8        251.71        266.39        19.88 o                         
  -7   4   8        208.62        192.99        20.89 o                         
  -6   4   8          0.64          8.53         4.58 o                         
  -5   4   8         77.65         81.92         8.28 o                         
  -4   4   8         55.36         51.77         9.38 o                         
  -3   4   8       3924.35       3890.26        54.44 o                         
  -2   4   8        272.12        291.60        15.87 o                         
  -1   4   8        902.88        841.69        18.10 o                         
   0   4   8       1282.67       1243.44        23.55 o                         
   1   4   8         18.64         13.75         2.57 o                         
   2   4   8        903.71        928.87        12.95 o                         
   3   4   8       2116.61       2191.39        45.43 o                         
   4   4   8       1057.31       1024.86        31.89 o                         
   5   4   8        190.03        161.31        13.96 o                         
   6   4   8        293.06        296.51        21.09 o                         
   7   4   8       1470.52       1469.68        41.97 o                         
   8   4   8        296.42        279.22        42.98 o                         
   9   4   8          0.49         11.20         8.10 o                         
  10   4   8        878.38        814.12        31.53 o                         
  11   4   8        184.48        186.21        20.87 o                         
  12   4   8          2.03         -6.07         6.21 o                         
  -8   5   8        209.58        228.10        18.54 o                         
  -7   5   8         63.81         63.52         9.26 o                         
  -6   5   8         62.47         85.28         9.21 o                         
  -5   5   8         56.37         68.69         8.51 o                         
  -4   5   8         40.78         30.06         6.51 o                         
  -3   5   8          2.92          7.92         3.75 o                         
  -2   5   8       1217.55       1191.54        22.96 o                         
  -1   5   8          2.99         -0.81         3.88 o                         
   0   5   8          4.01         -0.87         9.82 o                         
   1   5   8         40.90         30.04         4.77 o                         
   2   5   8        661.26        595.80        16.68 o                         
   3   5   8        295.13        216.50        10.10 o                         
   4   5   8         73.62         76.49         7.01 o                         
   5   5   8       3715.38       3771.89        70.34 o                         
   6   5   8       1028.62       1037.75        34.44 o                         
   7   5   8         77.27         95.20        11.76 o                         
   8   5   8         42.48         42.29         9.83 o                         
   9   5   8        753.55        780.81        33.28 o                         
  10   5   8       1073.76       1018.96        38.83 o                         
  11   5   8          6.22         -4.16        11.51 o                         
  12   5   8         42.11         41.10         7.32 o                         
  13   5   8         34.48         49.22        13.62 o                         
  -7   6   8        545.12        541.75        23.42 o                         
  -6   6   8        199.62        198.89        13.94 o                         
  -5   6   8         16.75         -7.08        10.07 o                         
  -4   6   8          8.68         13.54         5.98 o                         
  -3   6   8       1101.15       1130.76        31.18 o                         
  -2   6   8         76.33         62.61         4.73 o                         
  -1   6   8         21.92         33.84         5.82 o                         
   0   6   8       1119.45       1073.78        26.24 o                         
   1   6   8        290.54        273.06        13.29 o                         
   2   6   8          0.80          6.20         3.87 o                         
   3   6   8        970.85        978.97        21.31 o                         
   4   6   8        579.96        569.14        16.04 o                         
   5   6   8       3227.54       3263.74        42.74 o                         
   6   6   8        364.32        378.17        14.04 o                         
   7   6   8        788.93        776.00        36.15 o                         
   8   6   8        546.02        590.52        28.40 o                         
   9   6   8        451.52        447.67        25.96 o                         
  10   6   8        425.49        437.21        26.20 o                         
  11   6   8         97.21        109.60        12.93 o                         
  12   6   8         10.81          9.33         7.77 o                         
  -7   7   8         37.68         36.47         8.96 o                         
  -6   7   8        137.11        156.07        13.08 o                         
  -5   7   8        332.92        327.69        35.31 o                         
  -4   7   8         15.19         20.67         6.66 o                         
  -3   7   8          1.25         14.65         6.54 o                         
  -2   7   8        422.43        463.50        17.76 o                         
  -1   7   8         77.25         75.83         7.12 o                         
   0   7   8          4.16         -0.43         5.73 o                         
   1   7   8         67.15         63.94         7.63 o                         
   2   7   8       1726.36       1689.35        29.42 o                         
   3   7   8       3079.97       3213.53        44.79 o                         
   4   7   8       1671.86       1766.50        29.07 o                         
   5   7   8         69.40         67.64         6.14 o                         
   6   7   8         23.55         21.94         4.70 o                         
   7   7   8         81.73         60.39         9.94 o                         
   8   7   8          2.19          0.70         7.87 o                         
   9   7   8        390.91        427.43        27.15 o                         
  10   7   8        899.28        927.94        37.54 o                         
  11   7   8        237.64        245.05        17.63 o                         
  12   7   8          3.91         -7.15         9.66 o                         
  -6   8   8          2.17         -6.11         8.97 o                         
  -5   8   8          6.30          0.04         6.97 o                         
  -4   8   8          1.42         -4.86        33.66 o                         
  -3   8   8        570.27        593.53        31.14 o                         
  -2   8   8         17.19          7.22         9.37 o                         
  -1   8   8          0.33          1.66         4.01 o                         
   0   8   8        463.06        487.21        15.71 o                         
   1   8   8         89.84         77.52         8.65 o                         
   2   8   8         42.34         42.36         6.89 o                         
   3   8   8       1558.64       1621.65        29.73 o                         
   4   8   8       1173.39       1183.62        24.17 o                         
   5   8   8       1458.88       1513.48        26.57 o                         
   6   8   8         34.80         22.50        10.72 o                         
   7   8   8        179.32        162.91        14.87 o                         
   8   8   8         18.08         17.38         8.36 o                         
   9   8   8        180.61        199.91        14.79 o                         
  10   8   8         17.44         27.73         8.10 o                         
  11   8   8         63.25         69.06        32.98 o                         
  12   8   8        385.03        368.33        27.73 o                         
  -5   9   8        368.11        371.18        37.81 o                         
  -4   9   8        289.06        293.08        33.65 o                         
  -3   9   8        248.15        236.91        29.76 o                         
  -2   9   8         19.22         15.60         9.38 o                         
  -1   9   8         49.25         75.99         8.80 o                         
   0   9   8         19.54         33.07         5.24 o                         
   1   9   8         96.67         98.36         9.03 o                         
   2   9   8        196.01        202.30        11.03 o                         
   3   9   8       1517.25       1460.00        28.73 o                         
   4   9   8        788.77        804.62        26.99 o                         
   5   9   8        799.71        802.16        25.42 o                         
   6   9   8        837.86        825.75        28.20 o                         
   7   9   8         17.45         23.06         7.53 o                         
   8   9   8         10.72         28.65        11.41 o                         
   9   9   8          6.81          0.36        11.13 o                         
  10   9   8        184.09        176.72        17.94 o                         
  11   9   8        135.40        112.39        15.34 o                         
  12   9   8          8.93         17.52        18.73 o                         
  -4  10   8          5.23         11.23        13.82 o                         
  -3  10   8        858.19        932.42        60.01 o                         
  -2  10   8        329.20        302.79        34.02 o                         
  -1  10   8        450.20        490.40        41.81 o                         
   0  10   8        123.55        120.49        10.46 o                         
   1  10   8        253.39        256.25        14.66 o                         
   2  10   8        107.47        103.08        10.93 o                         
   3  10   8         28.80         41.35         7.16 o                         
   4  10   8          1.06          2.32         4.79 o                         
   5  10   8        735.89        741.70        25.44 o                         
   6  10   8        240.28        217.54        16.11 o                         
   7  10   8        336.32        302.59        16.78 o                         
   8  10   8         15.78         11.96         9.85 o                         
   9  10   8          2.96          4.08         7.80 o                         
  10  10   8         32.75         29.09        14.50 o                         
  11  10   8        116.35        120.69        24.31 o                         
  -3  11   8        529.78        506.59        47.15 o                         
  -2  11   8          8.37         13.44        13.29 o                         
  -1  11   8        206.60        175.16        26.21 o                         
   0  11   8        358.21        415.14        23.77 o                         
   1  11   8          5.85          7.00         9.25 o                         
   2  11   8        145.96        152.80        11.97 o                         
   3  11   8        599.05        591.99        22.78 o                         
   4  11   8        835.81        835.52        24.16 o                         
   5  11   8         73.93         76.31         8.85 o                         
   6  11   8         45.82         43.74         6.86 o                         
   7  11   8       1611.98       1683.80        34.76 o                         
   8  11   8        480.31        477.65        40.13 o                         
   9  11   8          0.93         -1.30        15.50 o                         
  10  11   8        117.13        138.92        19.49 o                         
  11  11   8         13.03         27.39        11.08 o                         
  -2  12   8        164.03        197.99        30.86 o                         
  -1  12   8         61.04         45.70        17.90 o                         
   0  12   8         25.31         -5.92        12.27 o                         
   1  12   8        115.96        121.20        15.32 o                         
   2  12   8        314.13        329.23        17.37 o                         
   3  12   8         98.03         84.22         9.72 o                         
   4  12   8         23.73         15.76        10.37 o                         
   5  12   8        232.70        232.30        13.94 o                         
   6  12   8        561.24        528.09        20.38 o                         
   7  12   8         16.07          8.68         5.02 o                         
   8  12   8        410.09        437.73        29.11 o                         
   9  12   8        257.81        284.56        24.49 o                         
  10  12   8          0.97        -10.31        10.31 o                         
  -1  13   8         33.62         13.61        15.23 o                         
   0  13   8         22.15          9.74        11.54 o                         
   1  13   8         72.56         66.66        16.07 o                         
   2  13   8         94.80        102.76        14.83 o                         
   3  13   8        557.54        589.13        24.86 o                         
   4  13   8        468.90        409.03        18.62 o                         
   5  13   8         17.00         21.37         7.05 o                         
   6  13   8          3.85         -1.67         5.56 o                         
   7  13   8        579.27        609.42        34.11 o                         
   8  13   8        381.03        383.55        27.94 o                         
   9  13   8          7.51          0.37        18.25 o                         
   2  14   8        352.48        334.21        25.88 o                         
   3  14   8         91.97         84.06        13.89 o                         
   4  14   8          0.12         10.40         5.30 o                         
   5  14   8        115.99         97.48        10.23 o                         
   6  14   8        393.21        368.64        21.51 o                         
   7  14   8        199.55        210.09        33.73 o                         
  -1  -9   9         53.78         80.89        12.48 o                         
   0  -9   9         66.80         80.42        13.23 o                         
   1  -9   9        232.47        233.56        19.11 o                         
  -4  -8   9         40.91         46.00         9.78 o                         
  -3  -8   9          8.41         11.67         7.24 o                         
  -2  -8   9          2.41          3.73         8.75 o                         
  -1  -8   9         39.13         52.24        10.75 o                         
   0  -8   9        199.73        217.40        17.83 o                         
   1  -8   9        929.71       1045.62        37.34 o                         
   2  -8   9        576.35        569.45        35.94 o                         
   3  -8   9         12.15         13.29         8.20 o                         
   4  -8   9          0.87          4.29         8.04 o                         
  -5  -7   9         83.34         87.92        12.91 o                         
  -4  -7   9        397.60        416.37        22.63 o                         
  -3  -7   9         12.23         11.03         7.01 o                         
  -2  -7   9          0.06          2.82         6.93 o                         
  -1  -7   9          4.55         -1.77         7.75 o                         
   0  -7   9        112.87        106.38        12.23 o                         
   1  -7   9          0.42          4.91         7.23 o                         
   2  -7   9        181.06        177.00        15.51 o                         
   3  -7   9        166.27        171.36        19.82 o                         
   4  -7   9        185.15        147.58        19.67 o                         
   5  -7   9         18.82         35.51        12.25 o                         
   6  -7   9         36.59         59.28        28.87 o                         
  -6  -6   9        621.17        619.17        77.19 o                         
  -5  -6   9        556.60        540.33        26.13 o                         
  -4  -6   9         46.37         54.98         7.79 o                         
  -3  -6   9        290.55        282.69        16.18 o                         
  -2  -6   9         95.50        109.65        12.44 o                         
  -1  -6   9          2.95         16.92         7.04 o                         
   0  -6   9          0.21          6.20        13.60 o                         
   1  -6   9        193.90        194.08        18.72 o                         
   2  -6   9       1293.71       1419.66        63.03 o                         
   3  -6   9        225.40        188.42        16.56 o                         
   4  -6   9         11.45         21.29        13.03 o                         
   5  -6   9        367.64        342.83        28.15 o                         
   6  -6   9         58.12         56.46        10.81 o                         
   7  -6   9         17.49         24.97        10.10 o                         
  -7  -5   9        124.28        112.38        56.81 o                         
  -6  -5   9          0.59         13.26        10.68 o                         
  -5  -5   9        225.26        216.79        19.84 o                         
  -4  -5   9        773.88        759.70        24.30 o                         
  -3  -5   9         42.29         44.15         7.39 o                         
  -2  -5   9         46.68         39.65         7.21 o                         
  -1  -5   9        390.34        393.32        19.66 o                         
   0  -5   9        454.99        445.59        19.93 o                         
   1  -5   9        281.36        278.55        21.40 o                         
   2  -5   9         35.17         42.17         6.66 o                         
   3  -5   9          4.95          7.75         7.09 o                         
   4  -5   9        296.37        266.95        17.52 o                         
   5  -5   9          3.70          2.84         5.99 o                         
   6  -5   9          1.31          4.11        10.35 o                         
   7  -5   9        561.44        527.79        30.16 o                         
   8  -5   9        332.22        303.10        34.36 o                         
  -7  -4   9        129.46        148.43        19.48 o                         
  -6  -4   9        800.96        802.36        38.01 o                         
  -5  -4   9        840.00        911.93        36.29 o                         
  -4  -4   9        231.97        239.64        13.35 o                         
  -3  -4   9         77.38         65.16         7.70 o                         
  -2  -4   9        281.29        270.07        14.18 o                         
  -1  -4   9        282.15        272.18        14.97 o                         
   0  -4   9         60.48         38.67         6.14 o                         
   1  -4   9        431.47        430.03        17.00 o                         
   2  -4   9        539.80        537.41        19.37 o                         
   3  -4   9         17.15         16.93         5.59 o                         
   4  -4   9        348.16        362.45        16.93 o                         
   5  -4   9        265.67        243.14        14.33 o                         
   6  -4   9        903.17        942.06        31.42 o                         
   7  -4   9        319.86        291.53        22.33 o                         
   8  -4   9        127.94        128.02        15.33 o                         
   9  -4   9        340.74        305.08        25.57 o                         
  -8  -3   9        227.79        204.20        20.48 o                         
  -7  -3   9        780.52        821.14        62.10 o                         
  -6  -3   9        139.81        124.17        16.05 o                         
  -5  -3   9        297.02        318.64        17.43 o                         
  -4  -3   9         73.01         78.34         7.56 o                         
  -3  -3   9        258.06        249.90        12.71 o                         
  -2  -3   9        197.41        170.39        10.06 o                         
  -1  -3   9         79.69         65.24         6.49 o                         
   0  -3   9       1826.07       1887.39        32.83 o                         
   1  -3   9       2264.35       2245.77        37.04 o                         
   2  -3   9        275.73        258.27        13.37 o                         
   3  -3   9        416.67        390.57        16.62 o                         
   4  -3   9         79.08        100.23         9.93 o                         
   5  -3   9        455.46        443.94        18.09 o                         
   6  -3   9          1.73          1.31         6.71 o                         
   7  -3   9        998.69        986.99        34.08 o                         
   8  -3   9        629.30        552.70        24.20 o                         
   9  -3   9        167.05        122.90        15.66 o                         
  10  -3   9         19.47         14.35        14.63 o                         
  -8  -2   9        116.37        149.01        18.15 o                         
  -7  -2   9          1.66         10.36         7.75 o                         
  -6  -2   9         56.93         56.80         9.45 o                         
  -5  -2   9        518.55        538.48        27.92 o                         
  -4  -2   9        429.72        444.82        19.67 o                         
  -3  -2   9         26.90         33.37         4.43 o                         
  -2  -2   9        318.07        290.41        11.42 o                         
  -1  -2   9        666.59        643.16        16.66 o                         
   0  -2   9        284.92        276.44        11.42 o                         
   1  -2   9        889.07        967.25        23.26 o                         
   2  -2   9       1724.72       1685.84        31.14 o                         
   3  -2   9        973.56        943.59        23.99 o                         
   4  -2   9         14.84         20.72         7.45 o                         
   5  -2   9          7.49          4.15         6.39 o                         
   6  -2   9       1322.07       1385.50        36.52 o                         
   7  -2   9        290.64        316.56        15.33 o                         
   8  -2   9          1.32         14.26         5.29 o                         
   9  -2   9        208.24        244.04        16.18 o                         
  10  -2   9        337.29        259.47        44.00 o                         
  -8  -1   9         28.58         23.43         8.39 o                         
  -7  -1   9        361.97        348.71        20.41 o                         
  -6  -1   9         70.48         71.59         9.92 o                         
  -5  -1   9        824.44        833.42        33.36 o                         
  -4  -1   9        383.89        380.75        12.11 o                         
  -3  -1   9        115.99         96.85         6.65 o                         
  -2  -1   9         10.38          3.73         3.34 o                         
  -1  -1   9         19.38         16.70         3.84 o                         
   0  -1   9        493.08        459.93        13.67 o                         
   1  -1   9        914.57        864.70        21.73 o                         
   2  -1   9          8.67         11.81         3.02 o                         
   3  -1   9        178.68        165.41        10.47 o                         
   4  -1   9        833.95        866.90        26.67 o                         
   5  -1   9       1036.01       1047.70        30.14 o                         
   6  -1   9         39.15         35.42         6.35 o                         
   7  -1   9         25.41         16.15         5.51 o                         
   8  -1   9        783.91        796.95        24.06 o                         
   9  -1   9         95.99        103.69        10.03 o                         
  10  -1   9         14.12         15.16         6.82 o                         
  11  -1   9         53.46         40.36        11.48 o                         
  -8   0   9        249.25        260.13        18.57 o                         
  -7   0   9        209.49        237.73        16.94 o                         
  -6   0   9          0.22         13.55         6.79 o                         
  -5   0   9        152.86        161.23         9.20 o                         
  -4   0   9        114.49        100.14         7.42 o                         
  -3   0   9        464.45        431.34        12.56 o                         
  -2   0   9         89.42         92.16         6.14 o                         
  -1   0   9        670.34        601.08        14.91 o                         
   0   0   9       1272.83       1268.09        21.81 o                         
   1   0   9         19.35         22.78         4.94 o                         
   2   0   9          1.27         -0.04         2.58 o                         
   3   0   9        767.84        787.33        24.14 o                         
   4   0   9         55.37         41.97         7.28 o                         
   5   0   9        153.90        137.35         9.14 o                         
   6   0   9        371.29        368.77        14.66 o                         
   7   0   9         80.53         76.18         7.78 o                         
   8   0   9          0.51          8.93         5.25 o                         
   9   0   9        100.37        101.15         9.59 o                         
  10   0   9          4.24          6.28         5.31 o                         
  11   0   9        314.79        310.90        20.15 o                         
  -8   1   9        150.21        145.62        15.44 o                         
  -7   1   9         70.22         68.65         9.33 o                         
  -6   1   9        757.23        755.50        27.73 o                         
  -5   1   9        296.03        293.43        11.87 o                         
  -4   1   9         37.96         33.94         4.56 o                         
  -3   1   9          4.07          3.50         2.87 o                         
  -2   1   9        410.79        397.43        11.36 o                         
  -1   1   9         22.99         29.16         3.72 o                         
   0   1   9         80.46         95.32         7.02 o                         
   1   1   9       1039.33        989.06        29.83 o                         
   2   1   9        466.54        461.60        22.49 o                         
   3   1   9        411.12        417.03        21.76 o                         
   4   1   9        756.81        759.27        29.46 o                         
   5   1   9       3127.92       3149.83        63.52 o                         
   6   1   9        705.68        679.55        23.56 o                         
   7   1   9        138.93        146.71         9.86 o                         
   8   1   9         13.72         14.95         5.05 o                         
   9   1   9        181.38        145.78        10.41 o                         
  10   1   9        163.92        175.18        12.26 o                         
  11   1   9          3.63         -2.26         5.37 o                         
  12   1   9         96.75         73.42        23.83 o                         
  -8   2   9        179.22        172.83        25.01 o                         
  -7   2   9        542.37        556.94        30.68 o                         
  -6   2   9        244.43        231.37        18.74 o                         
  -5   2   9         77.91         70.58         8.53 o                         
  -4   2   9        609.51        572.22        15.38 o                         
  -3   2   9        391.94        397.39        10.19 o                         
  -2   2   9         26.43         24.86         3.07 o                         
  -1   2   9        413.85        426.77        12.13 o                         
   0   2   9        892.76        805.24        33.89 o                         
   1   2   9          6.41          5.98         3.97 o                         
   2   2   9          5.16          0.80         4.20 o                         
   3   2   9       1153.70       1178.66        35.32 o                         
   4   2   9       1348.34       1284.61        37.87 o                         
   5   2   9       1111.88       1124.82        23.55 o                         
   6   2   9          1.04          2.10         4.00 o                         
   7   2   9        318.32        294.63        14.95 o                         
   8   2   9          5.02          6.45         6.93 o                         
   9   2   9         87.09         93.19        10.72 o                         
  10   2   9        543.34        581.34        20.92 o                         
  11   2   9       1620.74       1628.94        36.14 o                         
  12   2   9         81.74         58.82        10.09 o                         
  -8   3   9         88.08         95.44        15.16 o                         
  -7   3   9         17.35         22.22         8.43 o                         
  -6   3   9        344.40        363.99        18.55 o                         
  -5   3   9        251.19        276.13        16.07 o                         
  -4   3   9          3.31          9.48         4.23 o                         
  -3   3   9        591.57        590.40        16.87 o                         
  -2   3   9       5823.98       5874.59        45.82 o                         
  -1   3   9        294.47        299.10         9.26 o                         
   0   3   9          2.34          4.33         3.64 o                         
   1   3   9        691.08        668.88        18.92 o                         
   2   3   9        825.77        893.78        21.01 o                         
   3   3   9         95.23         89.57        17.10 o                         
   4   3   9        129.85        123.78         5.12 o                         
   5   3   9        487.66        464.15        16.55 o                         
   6   3   9       2892.94       2894.12        41.46 o                         
   7   3   9          4.60          0.97         5.10 o                         
   8   3   9        109.50         96.78         9.78 o                         
   9   3   9          4.17          2.40         5.96 o                         
  10   3   9         14.12         14.76         7.86 o                         
  11   3   9        740.49        653.71        26.85 o                         
  12   3   9        629.72        626.19        21.43 o                         
  -7   4   9        177.21        178.37        19.76 o                         
  -6   4   9         33.16         28.68         7.27 o                         
  -5   4   9         12.99         24.97         6.81 o                         
  -4   4   9        183.98        167.55        12.23 o                         
  -3   4   9          3.28          6.82         3.79 o                         
  -2   4   9       1619.51       1696.92        34.52 o                         
  -1   4   9        326.70        306.28        10.61 o                         
   0   4   9       2342.81       2314.04        33.96 o                         
   1   4   9        135.30        132.38         7.03 o                         
   2   4   9          9.40          7.49         3.51 o                         
   3   4   9        885.85        843.29        33.05 o                         
   4   4   9        815.67        718.22        28.35 o                         
   5   4   9       1561.75       1611.21        43.27 o                         
   6   4   9          0.48          5.58         6.64 o                         
   7   4   9        494.47        540.77        26.82 o                         
   8   4   9        904.80        955.87        36.18 o                         
   9   4   9          3.55         13.74         6.64 o                         
  10   4   9        478.07        470.40        21.92 o                         
  11   4   9        505.22        480.60        23.12 o                         
  12   4   9        267.01        241.77        16.17 o                         
  -7   5   9         89.90        108.09        25.23 o                         
  -6   5   9        120.62        123.61        12.38 o                         
  -5   5   9        197.82        204.49        18.01 o                         
  -4   5   9          0.86         -1.81         5.53 o                         
  -3   5   9        312.60        298.66        27.90 o                         
  -2   5   9       4147.26       4214.79        51.55 o                         
  -1   5   9       1259.55       1254.47        29.00 o                         
   0   5   9        266.01        280.04        12.59 o                         
   1   5   9         53.56         40.45         5.60 o                         
   2   5   9        105.72         75.82         4.30 o                         
   3   5   9        705.62        599.27        13.38 o                         
   4   5   9         36.88         49.48         9.75 o                         
   5   5   9        253.55        236.82        17.49 o                         
   6   5   9       2443.00       2478.83        55.57 o                         
   7   5   9         25.07         38.00         9.30 o                         
   8   5   9         53.88         55.03         9.74 o                         
   9   5   9         75.81         88.36        12.23 o                         
  10   5   9        490.43        477.12        28.07 o                         
  11   5   9         59.44         54.30        13.84 o                         
  12   5   9          9.09         24.37         6.58 o                         
  -7   6   9        194.62        199.80        17.18 o                         
  -6   6   9         87.97        121.17        13.27 o                         
  -5   6   9         49.08         47.43        11.92 o                         
  -4   6   9        179.17        180.01        18.48 o                         
  -3   6   9        186.74        197.95        13.99 o                         
  -2   6   9        583.29        615.08        20.62 o                         
  -1   6   9         11.82         22.37         5.53 o                         
   0   6   9       1707.06       1765.12        34.79 o                         
   1   6   9       2051.83       1977.91        32.67 o                         
   2   6   9        842.70        827.54        21.05 o                         
   3   6   9         88.44         50.61        15.64 o                         
   4   6   9        288.17        289.38        12.26 o                         
   5   6   9       1653.83       1681.71        33.84 o                         
   6   6   9        519.45        562.81        27.99 o                         
   7   6   9         94.30        106.66         7.96 o                         
   8   6   9       1312.51       1308.93        44.91 o                         
   9   6   9        323.49        322.74        22.46 o                         
  10   6   9          0.60          2.52        18.26 o                         
  11   6   9        288.03        282.68        22.47 o                         
  12   6   9         76.04         77.31        11.72 o                         
  -6   7   9         27.43         31.34         8.62 o                         
  -5   7   9          2.04          4.88         7.50 o                         
  -4   7   9          3.33         -7.38         7.38 o                         
  -3   7   9        212.03        205.15        18.87 o                         
  -2   7   9        574.77        557.21        28.46 o                         
  -1   7   9        297.63        298.32        15.09 o                         
   0   7   9         16.83         14.59         4.99 o                         
   1   7   9        303.05        295.15        15.19 o                         
   2   7   9        959.55        889.79        22.19 o                         
   3   7   9        869.41        771.81        20.57 o                         
   4   7   9         73.43         76.16         7.00 o                         
   5   7   9        104.91         96.38         8.09 o                         
   6   7   9        437.66        433.73        16.53 o                         
   7   7   9         21.84         13.95         6.97 o                         
   8   7   9          8.95          6.13         7.96 o                         
   9   7   9         26.76         25.00         8.53 o                         
  10   7   9       1210.46       1171.91        43.55 o                         
  11   7   9        832.94        888.50        73.67 o                         
  12   7   9         44.85         36.36        11.33 o                         
  -5   8   9         86.88         84.75        13.58 o                         
  -4   8   9         24.44         26.53         9.66 o                         
  -3   8   9         89.86        137.25        23.54 o                         
  -2   8   9         41.37         59.76        11.71 o                         
  -1   8   9        405.24        423.59        18.20 o                         
   0   8   9         50.92         52.60         5.96 o                         
   1   8   9        649.78        639.80        22.51 o                         
   2   8   9         26.20         29.53         5.92 o                         
   3   8   9         19.94         16.19         6.08 o                         
   4   8   9          7.16          7.27         5.56 o                         
   5   8   9        273.38        262.85        12.29 o                         
   6   8   9        657.06        680.69        21.06 o                         
   7   8   9        174.58        152.66        16.91 o                         
   8   8   9        381.06        397.10        24.94 o                         
   9   8   9        270.78        263.16        20.81 o                         
  10   8   9          2.11          3.53         7.95 o                         
  11   8   9        126.08        122.16        16.53 o                         
  12   8   9        103.30         95.34        21.16 o                         
  -5   9   9         24.67         25.43        13.13 o                         
  -4   9   9        119.41        137.37        17.97 o                         
  -3   9   9        131.65        148.29        18.12 o                         
  -2   9   9         61.06         43.31        10.98 o                         
  -1   9   9         16.37         15.67         9.15 o                         
   0   9   9         15.52         18.42         7.47 o                         
   1   9   9          0.40          0.85         4.35 o                         
   2   9   9          0.61         -4.22         5.04 o                         
   3   9   9       1653.23       1665.88        32.40 o                         
   4   9   9       1869.00       1806.43        33.37 o                         
   5   9   9        543.62        563.87        18.28 o                         
   6   9   9        169.22        162.52        13.42 o                         
   7   9   9         30.77         25.71         7.65 o                         
   8   9   9          0.81          5.08         8.71 o                         
   9   9   9          2.90         11.79         9.13 o                         
  10   9   9        265.02        248.61        21.40 o                         
  11   9   9        379.27        356.95        27.79 o                         
  12   9   9        148.30        128.97        19.79 o                         
  -4  10   9          7.56         15.60        11.12 o                         
  -3  10   9        171.28        201.98        29.22 o                         
  -2  10   9        299.62        328.64        35.94 o                         
  -1  10   9         15.51         28.30        15.08 o                         
   0  10   9        435.43        407.64        15.82 o                         
   1  10   9        845.54        834.54        23.29 o                         
   2  10   9        146.38        151.49        10.71 o                         
   3  10   9        229.10        208.12        12.54 o                         
   4  10   9        119.41        107.59        11.50 o                         
   5  10   9       1641.05       1609.99        38.62 o                         
   6  10   9          8.73          4.11         6.27 o                         
   7  10   9        170.42        183.78        14.80 o                         
   8  10   9        420.28        419.69        25.57 o                         
   9  10   9        771.76        863.15        37.52 o                         
  10  10   9        124.29        123.53        18.52 o                         
  11  10   9          4.38          6.22        17.59 o                         
  -3  11   9        299.60        296.23        37.64 o                         
  -2  11   9          3.31         36.43        18.77 o                         
  -1  11   9        198.67        243.66        30.59 o                         
   0  11   9        268.91        278.16        33.33 o                         
   1  11   9         51.37         78.28         9.67 o                         
   2  11   9          0.60         -3.97         5.98 o                         
   3  11   9        885.09        853.73        25.63 o                         
   4  11   9        904.58        849.21        24.96 o                         
   5  11   9        353.38        369.02        17.12 o                         
   6  11   9          0.32         -4.04         4.79 o                         
   7  11   9        247.79        234.24        15.79 o                         
   8  11   9          1.42          8.47         7.17 o                         
   9  11   9        181.30        161.91        17.41 o                         
  10  11   9        504.76        570.03        49.73 o                         
  11  11   9        814.58        932.07        47.03 o                         
  -2  12   9        497.07        593.62        53.11 o                         
  -1  12   9         93.87         93.76        23.37 o                         
   0  12   9         14.97          7.08        15.03 o                         
   1  12   9        289.54        285.21        21.01 o                         
   2  12   9        551.84        545.44        31.02 o                         
   3  12   9        339.44        284.38        15.38 o                         
   4  12   9          0.21          5.86         5.92 o                         
   5  12   9        200.54        167.72        12.30 o                         
   6  12   9        210.76        206.64        13.43 o                         
   7  12   9         42.46         46.43         7.46 o                         
   8  12   9         99.25        108.77        12.38 o                         
   9  12   9        140.24        189.14        20.56 o                         
  10  12   9         48.43         50.90        12.31 o                         
   0  13   9        158.75        171.74        29.50 o                         
   1  13   9        137.48        108.47        24.14 o                         
   2  13   9        483.26        460.91        23.24 o                         
   3  13   9        266.93        221.11        15.50 o                         
   4  13   9        726.81        664.56        24.00 o                         
   5  13   9        169.77        158.89        12.45 o                         
   6  13   9         12.43         15.50         6.48 o                         
   7  13   9        240.68        218.28        14.44 o                         
   8  13   9        271.67        292.31        25.95 o                         
   3  14   9        141.17        121.83        15.35 o                         
   4  14   9         21.98         12.55         6.54 o                         
   5  14   9          7.88          4.09         6.77 o                         
   6  14   9         36.90         30.96         7.56 o                         
  -2  -8  10          2.72         -5.04         9.09 o                         
  -1  -8  10          1.90          2.24         7.31 o                         
   0  -8  10         62.14         47.98        15.45 o                         
   1  -8  10        153.71        214.44        18.78 o                         
   2  -8  10         78.08        100.25        13.53 o                         
  -4  -7  10        230.72        222.08        17.67 o                         
  -3  -7  10         89.14         93.93        12.17 o                         
  -2  -7  10          0.04          6.85         8.96 o                         
  -1  -7  10         12.36         23.72        11.65 o                         
   0  -7  10        102.76        121.32        14.01 o                         
   1  -7  10          4.01         -1.64         7.36 o                         
   2  -7  10        151.70        141.63        18.75 o                         
   3  -7  10        515.38        518.28        40.90 o                         
   4  -7  10        205.72        196.01        21.22 o                         
   5  -7  10         12.08         12.51        11.18 o                         
  -5  -6  10          9.27         -3.66         8.00 o                         
  -4  -6  10          0.38         -5.87        11.78 o                         
  -3  -6  10        321.71        355.04        20.69 o                         
  -2  -6  10         61.75         72.13        10.59 o                         
  -1  -6  10          4.12          1.31         9.12 o                         
   0  -6  10          0.42          2.64         7.92 o                         
   1  -6  10         26.41         25.60        18.00 o                         
   2  -6  10       1288.01       1449.01        57.49 o                         
   3  -6  10        299.04        272.54        25.67 o                         
   4  -6  10          1.63         -3.63         7.30 o                         
   5  -6  10        269.06        237.14        28.37 o                         
   6  -6  10        288.43        290.88        33.88 o                         
  -6  -5  10         67.07         78.85        26.82 o                         
  -5  -5  10          0.32          2.75         6.99 o                         
  -4  -5  10        209.15        222.44        17.30 o                         
  -3  -5  10        226.21        216.75        17.62 o                         
  -2  -5  10          5.25          3.76         6.64 o                         
  -1  -5  10        115.04        132.23        14.72 o                         
   0  -5  10        105.67        126.61        11.83 o                         
   1  -5  10        496.88        455.80        19.53 o                         
   2  -5  10         11.99         21.09         8.35 o                         
   3  -5  10        263.14        246.20        15.06 o                         
   4  -5  10        640.13        641.38        27.75 o                         
   5  -5  10         50.02         49.50        10.66 o                         
   6  -5  10         15.88         31.00        10.30 o                         
   7  -5  10        305.65        308.45        24.79 o                         
  -6  -4  10        173.15        179.74        19.95 o                         
  -5  -4  10        489.60        549.84        81.15 o                         
  -4  -4  10        141.14        156.61        11.51 o                         
  -3  -4  10         96.74         96.51         9.35 o                         
  -2  -4  10        346.77        354.13        16.74 o                         
  -1  -4  10       1462.45       1432.81        44.86 o                         
   0  -4  10       1153.02       1180.86        32.33 o                         
   1  -4  10        102.78         95.85         9.51 o                         
   2  -4  10       1265.62       1229.94        30.44 o                         
   3  -4  10       1137.56       1181.90        30.58 o                         
   4  -4  10        147.17        150.41        12.14 o                         
   5  -4  10        203.81        194.84        13.85 o                         
   6  -4  10        416.63        412.75        22.38 o                         
   7  -4  10        258.22        263.45        22.28 o                         
   8  -4  10         94.04         83.48        13.40 o                         
  -7  -3  10        125.35        111.28        12.98 o                         
  -6  -3  10         59.90         78.13        14.95 o                         
  -5  -3  10          0.82         -2.22         8.69 o                         
  -4  -3  10        191.18        188.54        12.11 o                         
  -3  -3  10        378.61        363.33        15.99 o                         
  -2  -3  10         21.74         29.92         7.44 o                         
  -1  -3  10        146.34        145.07         9.38 o                         
   0  -3  10       1721.21       1728.99        33.22 o                         
   1  -3  10       3448.13       3588.36        62.52 o                         
   2  -3  10        149.96        133.56        10.57 o                         
   3  -3  10        429.05        436.68        18.21 o                         
   4  -3  10         10.32         19.01         6.62 o                         
   5  -3  10        104.76        110.76        10.43 o                         
   6  -3  10         70.32         83.62        10.82 o                         
   7  -3  10        263.80        237.07        17.86 o                         
   8  -3  10        961.03        930.79        74.03 o                         
   9  -3  10        480.76        475.02        28.94 o                         
  -7  -2  10        117.80        137.56        18.27 o                         
  -6  -2  10          5.50          5.96         6.99 o                         
  -5  -2  10        199.95        217.27        32.40 o                         
  -4  -2  10        760.08        777.31        25.89 o                         
  -3  -2  10        199.22        222.69        12.32 o                         
  -2  -2  10         90.48         84.29         8.43 o                         
  -1  -2  10        739.70        710.95        18.70 o                         
   0  -2  10        454.02        466.63        15.31 o                         
   1  -2  10          0.02          4.32         4.75 o                         
   2  -2  10         98.28        109.43         9.25 o                         
   3  -2  10          8.25         17.80         5.43 o                         
   4  -2  10         61.86         58.63         7.59 o                         
   5  -2  10        107.29        130.13        14.63 o                         
   6  -2  10        553.14        564.03        24.26 o                         
   7  -2  10        876.06        929.78        32.21 o                         
   8  -2  10          1.91          1.79         6.00 o                         
   9  -2  10        327.41        299.89        17.25 o                         
  10  -2  10        144.43        106.72        20.27 o                         
  -7  -1  10         68.04         69.51        15.06 o                         
  -6  -1  10          4.30          4.26         6.34 o                         
  -5  -1  10         52.17         62.67        12.00 o                         
  -4  -1  10        386.88        367.13        23.02 o                         
  -3  -1  10        629.12        640.32        18.19 o                         
  -2  -1  10         42.61         37.52         4.84 o                         
  -1  -1  10         21.73         28.71         4.77 o                         
   0  -1  10         77.89         76.48         7.63 o                         
   1  -1  10       1366.96       1418.12        28.79 o                         
   2  -1  10        104.70         98.05         8.46 o                         
   3  -1  10       1136.80       1101.99        30.65 o                         
   4  -1  10       1188.41       1156.12        32.38 o                         
   5  -1  10        391.89        369.53        18.99 o                         
   6  -1  10         26.32         30.12         8.06 o                         
   7  -1  10         39.34         52.58         7.84 o                         
   8  -1  10        349.15        320.36        16.54 o                         
   9  -1  10        126.22        162.42        12.18 o                         
  10  -1  10          0.62          4.95         5.54 o                         
  -7   0  10        517.57        590.37        34.03 o                         
  -6   0  10         50.82         44.88        11.40 o                         
  -5   0  10        112.39         95.08         8.44 o                         
  -4   0  10        277.71        286.01        12.93 o                         
  -3   0  10        113.69        118.85         9.06 o                         
  -2   0  10         56.17         51.39         5.15 o                         
  -1   0  10        497.97        478.11        14.24 o                         
   0   0  10        948.17        916.55        19.70 o                         
   1   0  10        504.79        482.96        16.66 o                         
   2   0  10          4.22          8.52         5.17 o                         
   3   0  10        361.83        378.14        17.79 o                         
   4   0  10         62.32         45.93         7.60 o                         
   5   0  10        712.32        703.28        25.50 o                         
   6   0  10         90.51         93.99         8.24 o                         
   7   0  10        350.61        334.79        23.76 o                         
   8   0  10        570.71        588.15        20.62 o                         
   9   0  10         18.94         17.16         5.62 o                         
  10   0  10          1.64         -0.52         5.35 o                         
  11   0  10        327.63        306.40        20.53 o                         
  -7   1  10         41.68         36.85        13.75 o                         
  -6   1  10        517.41        477.12        29.09 o                         
  -5   1  10        313.63        310.81        14.73 o                         
  -4   1  10        103.53        100.62         7.45 o                         
  -3   1  10          7.55          4.90         3.08 o                         
  -2   1  10        553.70        588.86        14.52 o                         
  -1   1  10        326.37        318.56        11.38 o                         
   0   1  10          2.76          9.79         4.53 o                         
   1   1  10       1035.58       1009.50        22.69 o                         
   2   1  10        673.71        669.41        22.96 o                         
   3   1  10        376.14        368.05        21.62 o                         
   4   1  10         27.82         41.25         9.52 o                         
   5   1  10        668.14        631.64        29.58 o                         
   6   1  10        415.53        416.93        15.08 o                         
   7   1  10        508.24        542.76        20.99 o                         
   8   1  10        425.34        431.88        24.68 o                         
   9   1  10        908.50        919.27        34.39 o                         
  10   1  10        238.33        232.41        14.28 o                         
  11   1  10         62.74         51.50         8.55 o                         
  -7   2  10        266.20        314.25        25.68 o                         
  -6   2  10        149.72        139.78        16.41 o                         
  -5   2  10        379.78        353.42        13.76 o                         
  -4   2  10        872.58        868.55        20.00 o                         
  -3   2  10        491.19        456.84        12.36 o                         
  -2   2  10        264.92        258.81         9.73 o                         
  -1   2  10       1317.39       1353.37        22.06 o                         
   0   2  10        512.84        515.46        18.68 o                         
   1   2  10        466.47        459.62        17.47 o                         
   2   2  10          6.48          5.50         5.01 o                         
   3   2  10        821.53        809.71        33.85 o                         
   4   2  10       1223.95       1280.78        40.11 o                         
   5   2  10          6.85          7.47         3.81 o                         
   6   2  10          9.85          8.06         4.73 o                         
   7   2  10        604.86        577.34        20.87 o                         
   8   2  10          7.02          2.94         5.12 o                         
   9   2  10        271.51        265.22        16.11 o                         
  10   2  10         33.30         43.93         7.25 o                         
  11   2  10        538.58        500.48        20.63 o                         
  12   2  10        243.98        231.27        16.25 o                         
  -7   3  10         81.98         89.99        21.76 o                         
  -6   3  10          0.90          4.19         7.70 o                         
  -5   3  10         73.00        108.58        10.43 o                         
  -4   3  10        232.62        200.44        11.69 o                         
  -3   3  10         10.97          5.05         4.25 o                         
  -2   3  10        782.24        779.74        16.13 o                         
  -1   3  10        916.60        926.79        16.67 o                         
   0   3  10        107.71         98.87         8.89 o                         
   1   3  10        189.51        166.77        30.38 o                         
   2   3  10        820.86        718.86        79.23 o                         
   3   3  10        236.27        213.88        16.42 o                         
   4   3  10         30.28         39.42         8.22 o                         
   5   3  10        940.32        933.85        19.83 o                         
   6   3  10       5763.43       5904.37        71.70 o                         
   7   3  10        270.20        252.75        13.98 o                         
   8   3  10         60.63         58.55         8.29 o                         
   9   3  10        139.65        136.69        11.91 o                         
  10   3  10        354.47        374.37        20.12 o                         
  11   3  10         55.74         63.24        10.11 o                         
  12   3  10         66.37         69.60         9.29 o                         
  -7   4  10        308.97        339.82        38.01 o                         
  -6   4  10        264.98        292.28        18.08 o                         
  -5   4  10          6.02          6.73         5.60 o                         
  -4   4  10        274.20        332.24        17.30 o                         
  -3   4  10        114.15        114.45         8.44 o                         
  -2   4  10       1073.94       1180.31        22.31 o                         
  -1   4  10        541.11        550.18        14.40 o                         
   0   4  10        385.02        381.66        12.60 o                         
   1   4  10       1154.78       1074.88        26.38 o                         
   2   4  10         23.95         17.48         5.13 o                         
   3   4  10        224.29        226.63        22.33 o                         
   4   4  10       1853.54       1542.59       122.77 o                         
   5   4  10        460.94        471.75        14.70 o                         
   6   4  10       1669.68       1597.69        30.93 o                         
   7   4  10         95.27         86.19         9.25 o                         
   8   4  10        592.58        643.80        22.90 o                         
   9   4  10         29.98         36.48         6.77 o                         
  10   4  10          4.17         -3.23        11.26 o                         
  11   4  10        885.53        820.19        30.45 o                         
  12   4  10        589.52        633.18        28.39 o                         
  -6   5  10          7.57         16.63         7.54 o                         
  -5   5  10         12.49         28.99         7.11 o                         
  -4   5  10         38.54         37.14        13.24 o                         
  -3   5  10        224.94        202.61        14.89 o                         
  -2   5  10       3874.33       4002.49        45.50 o                         
  -1   5  10       5497.71       5679.02        72.51 o                         
   0   5  10       2841.47       2867.06        40.57 o                         
   1   5  10          0.07         -3.56         3.56 o                         
   2   5  10         16.50         15.80         4.00 o                         
   3   5  10        126.45         96.23         5.92 o                         
   4   5  10         80.74         75.50        11.74 o                         
   5   5  10          7.82          4.35        16.76 o                         
   6   5  10       5132.11       5093.01       129.42 o                         
   7   5  10         97.26         99.89        13.79 o                         
   8   5  10        149.49        146.86        15.97 o                         
   9   5  10         48.26         69.08        13.13 o                         
  10   5  10        258.54        230.41        16.30 o                         
  11   5  10         35.01         48.68         9.22 o                         
  12   5  10         16.16         23.97        11.90 o                         
  -6   6  10         95.44         90.53        14.90 o                         
  -5   6  10          6.36         12.63         6.94 o                         
  -4   6  10          7.97          0.65         6.78 o                         
  -3   6  10         11.76         15.34         7.15 o                         
  -2   6  10        179.24        157.38        12.18 o                         
  -1   6  10         16.37         17.35         5.23 o                         
   0   6  10        228.15        217.28        11.80 o                         
   1   6  10        483.73        478.15        16.79 o                         
   2   6  10          9.46         11.53         4.33 o                         
   3   6  10        195.46        208.48        11.40 o                         
   4   6  10        268.08        277.11        14.41 o                         
   5   6  10        524.40        489.24        23.80 o                         
   6   6  10        314.99        306.04        15.09 o                         
   7   6  10         34.29         22.65         5.48 o                         
   8   6  10        468.52        484.14        27.58 o                         
   9   6  10        441.41        420.27        26.72 o                         
  10   6  10         46.28         24.89        17.87 o                         
  11   6  10         26.58         27.60        11.27 o                         
  12   6  10        162.73        144.16        14.26 o                         
  -5   7  10          0.95         -1.27         6.73 o                         
  -4   7  10        104.26        143.97        13.60 o                         
  -3   7  10         19.46         26.80        10.63 o                         
  -2   7  10        253.91        287.98        22.37 o                         
  -1   7  10       1064.64       1090.06        29.41 o                         
   0   7  10        904.48        893.12        26.80 o                         
   1   7  10        619.84        620.45        19.96 o                         
   2   7  10        194.35        180.94        11.28 o                         
   3   7  10        198.67        186.46        12.31 o                         
   4   7  10         43.13         52.96         6.66 o                         
   5   7  10        127.11        114.36         9.92 o                         
   6   7  10        870.48        870.63        25.02 o                         
   7   7  10        385.26        376.20        23.84 o                         
   8   7  10         20.65         20.06         8.54 o                         
   9   7  10         42.92         30.06         9.87 o                         
  10   7  10        304.64        317.22        23.89 o                         
  11   7  10        299.63        314.00        24.42 o                         
  12   7  10         11.91         11.38         9.12 o                         
  -5   8  10         36.19         10.86        12.82 o                         
  -4   8  10         14.48         16.62        17.26 o                         
  -3   8  10         41.15         58.68        17.58 o                         
  -2   8  10        443.97        460.46        27.92 o                         
  -1   8  10        586.55        654.51        32.10 o                         
   0   8  10        696.47        682.94        24.14 o                         
   1   8  10        371.88        349.23        15.53 o                         
   2   8  10       1099.08       1069.61        26.49 o                         
   3   8  10        226.71        226.42        12.42 o                         
   4   8  10          8.90          8.43         5.98 o                         
   5   8  10         81.85         82.19         7.79 o                         
   6   8  10          4.57          6.15         4.32 o                         
   7   8  10        119.14        108.16        15.37 o                         
   8   8  10        157.45        166.56        17.73 o                         
   9   8  10        327.54        324.47        24.08 o                         
  10   8  10        121.37        115.09        15.42 o                         
  11   8  10          0.70         -4.81         8.72 o                         
  12   8  10         91.47         99.01        15.25 o                         
  -4   9  10         46.84         62.38        14.39 o                         
  -3   9  10          6.54         16.93        10.87 o                         
  -2   9  10          2.30         -4.64         8.01 o                         
  -1   9  10        285.92        333.08        24.22 o                         
   0   9  10         31.13         35.38         5.79 o                         
   1   9  10         58.22         67.28         9.32 o                         
   2   9  10         13.43         16.53         5.35 o                         
   3   9  10        228.89        249.80        13.50 o                         
   4   9  10        260.96        258.67        13.43 o                         
   5   9  10          0.97          1.81         6.17 o                         
   6   9  10       1033.64       1073.71        32.58 o                         
   7   9  10        171.83        166.04        25.28 o                         
   8   9  10        224.52        216.52        35.37 o                         
   9   9  10          0.46         -2.76         7.82 o                         
  10   9  10        106.61        126.20        25.61 o                         
  11   9  10        558.50        546.53        32.70 o                         
  -3  10  10         20.43         11.94        11.41 o                         
  -2  10  10        412.47        461.83        30.39 o                         
  -1  10  10        279.73        348.55        25.20 o                         
   0  10  10         43.74         62.23        16.94 o                         
   1  10  10        635.09        640.92        20.79 o                         
   2  10  10         84.49         93.43         8.22 o                         
   3  10  10        482.07        471.90        18.69 o                         
   4  10  10          1.66          1.78         5.26 o                         
   5  10  10        446.49        468.47        19.02 o                         
   6  10  10         30.05         23.53         7.10 o                         
   7  10  10        172.35        151.42        23.78 o                         
   8  10  10        740.79        718.91        35.54 o                         
   9  10  10       1473.98       1561.66       109.09 o                         
  10  10  10        292.85        269.48        29.35 o                         
  11  10  10          0.42         -2.91        12.08 o                         
  -2  11  10        179.95        208.57        31.93 o                         
  -1  11  10        102.71        105.50        23.13 o                         
   0  11  10         91.14         98.73        21.09 o                         
   1  11  10         23.55         12.48         5.84 o                         
   2  11  10         28.40         14.22         8.37 o                         
   3  11  10        117.52        106.97        10.17 o                         
   4  11  10       1217.45       1168.32        34.16 o                         
   5  11  10        453.28        404.94        21.37 o                         
   6  11  10          1.47          4.30         9.57 o                         
   7  11  10        218.95        226.87        21.32 o                         
   8  11  10        179.40        191.43        19.86 o                         
   9  11  10        114.67         94.18        14.87 o                         
  10  11  10          0.24         -5.38        12.64 o                         
  -1  12  10        160.40        190.66        30.31 o                         
   0  12  10         83.42         92.92        22.32 o                         
   1  12  10        349.77        317.51        36.94 o                         
   2  12  10        511.60        489.49        22.80 o                         
   3  12  10        658.10        605.72        22.79 o                         
   4  12  10          8.13          9.18         7.09 o                         
   5  12  10        222.44        193.83        13.20 o                         
   6  12  10        462.62        443.21        19.70 o                         
   7  12  10        135.69        143.91        19.64 o                         
   8  12  10          3.54          6.31         7.66 o                         
   9  12  10        332.22        353.52        22.96 o                         
   1  13  10         10.48         28.02        15.68 o                         
   2  13  10        315.66        291.77        22.57 o                         
   3  13  10         25.74         26.02         6.69 o                         
   4  13  10        585.21        541.77        22.55 o                         
   5  13  10        397.51        366.89        18.47 o                         
   6  13  10         71.69         60.15         8.57 o                         
   7  13  10         14.83         13.02         6.15 o                         
   8  13  10        328.52        389.81        29.24 o                         
   4  14  10         18.62         23.18         7.90 o                         
   5  14  10          6.74         12.91         6.83 o                         
  -2  -7  11         14.70         23.97         9.57 o                         
  -1  -7  11         20.26         33.06         8.14 o                         
   0  -7  11         33.78         51.47        10.60 o                         
   1  -7  11         69.14         72.06        13.47 o                         
   2  -7  11          0.03          7.39         8.19 o                         
   3  -7  11        325.56        356.14        23.13 o                         
  -3  -6  11          5.28          7.41        10.74 o                         
  -2  -6  11          9.38         11.93        11.07 o                         
  -1  -6  11          5.57         -3.60         8.14 o                         
   0  -6  11          9.90          2.72        10.60 o                         
   1  -6  11          4.66          3.59         7.24 o                         
   2  -6  11        551.67        583.25        37.39 o                         
   3  -6  11        106.13        104.96        16.84 o                         
   4  -6  11         17.21         14.65         7.92 o                         
   5  -6  11        206.78        203.35        43.56 o                         
  -4  -5  11        283.09        243.42        18.33 o                         
  -3  -5  11       1108.93       1176.05        32.57 o                         
  -2  -5  11       1085.64       1133.00        35.98 o                         
  -1  -5  11        100.40        103.22        12.09 o                         
   0  -5  11        167.28        159.39        18.84 o                         
   1  -5  11        762.41        781.75        29.44 o                         
   2  -5  11        132.49        102.68        12.45 o                         
   3  -5  11        433.08        393.14        19.42 o                         
   4  -5  11        613.98        608.03        26.42 o                         
   5  -5  11        117.61        133.78        17.90 o                         
   6  -5  11         39.67         36.22        16.13 o                         
   7  -5  11         65.78         57.67        12.50 o                         
  -5  -4  11         66.75         80.89        19.39 o                         
  -4  -4  11        167.47        200.72        16.53 o                         
  -3  -4  11         79.33         98.67        10.32 o                         
  -2  -4  11        449.43        468.90        20.04 o                         
  -1  -4  11        177.78        150.92        22.35 o                         
   0  -4  11        122.53        119.31        10.76 o                         
   1  -4  11         12.45          8.05         5.81 o                         
   2  -4  11        968.08        973.29        28.41 o                         
   3  -4  11        823.16        832.71        26.86 o                         
   4  -4  11        239.98        242.93        15.30 o                         
   5  -4  11        224.99        224.86        26.71 o                         
   6  -4  11        406.95        448.71        24.67 o                         
   7  -4  11        752.28        788.52        51.10 o                         
   8  -4  11        150.48        175.67        26.71 o                         
  -6  -3  11        184.24        213.40        22.35 o                         
  -5  -3  11         77.55        100.33        19.82 o                         
  -4  -3  11         69.33         56.86         9.26 o                         
  -3  -3  11        636.40        665.89        22.42 o                         
  -2  -3  11         85.43         79.97        10.23 o                         
  -1  -3  11        147.09        150.22        11.49 o                         
   0  -3  11         19.07         12.72         5.32 o                         
   1  -3  11        100.25        100.01         9.78 o                         
   2  -3  11          4.56          6.18         5.45 o                         
   3  -3  11         64.25         75.20         8.91 o                         
   4  -3  11        208.06        171.59        12.86 o                         
   5  -3  11        546.37        594.70        30.33 o                         
   6  -3  11         45.64         43.70        14.53 o                         
   7  -3  11        142.26        152.09        14.02 o                         
   8  -3  11        348.71        353.96        22.26 o                         
   9  -3  11        579.11        551.97        32.85 o                         
  -6  -2  11          0.09          5.27         7.69 o                         
  -5  -2  11         65.36         86.67        14.42 o                         
  -4  -2  11        596.91        647.40        33.11 o                         
  -3  -2  11        113.65        127.71         9.85 o                         
  -2  -2  11        496.93        480.25        20.72 o                         
  -1  -2  11         33.36         43.64         6.26 o                         
   0  -2  11        494.56        471.72        16.07 o                         
   1  -2  11        613.11        629.11        21.12 o                         
   2  -2  11         22.48         19.19         5.19 o                         
   3  -2  11         11.99          8.67         5.74 o
[truncated: 91,774 more chars]
